# Supplementary material for: Uncovering hidden enhancers through unbiased in vivo testing
Source: Nat Commun. 2025 Aug 8;16:7313. doi: 10.1038/s41467-025-62497-0 (PMC12331988; doi:10.1038/s41467-025-62497-0)
Supplement: Supplementary file 3 — Supplementary Data 1 [file 41467_2025_62497_MOESM3_ESM.xlsx]

## Sheet: Sheet1
Supplementary Data 1. ENCODE mouse chromatin and RNA-seq data.
Assay	Timepoint	Tissue	File Format	accession ID
ATAC-seq	mixed sex embryo (11.5 days) strain B6NCrl C57BL/6	forebrain	bed	ENCFF767MGH
ATAC-seq	mixed sex embryo (11.5 days) strain B6NCrl C57BL/6	midbrain	bed	ENCFF145KYY
ATAC-seq	mixed sex embryo (11.5 days) strain B6NCrl C57BL/6	hindbrain	bed	ENCFF740NUE
ATAC-seq	mixed sex embryo (11.5 days) strain B6NCrl C57BL/6	embryonic facial prominence	bed	ENCFF994YJC
ATAC-seq	mixed sex embryo (11.5 days) strain B6NCrl C57BL/6	limb	bed	ENCFF549YKV
ATAC-seq	mixed sex embryo (11.5 days) strain B6NCrl C57BL/6	heart	bed	ENCFF071VIV
ChIP-seq_H3K4me1-mouse	mixed sex embryo (10.5 days) strain B6NCrl C57BL/6	forebrain	bed	ENCFF635WQB
ChIP-seq_H3K4me1-mouse	mixed sex embryo (10.5 days) strain B6NCrl C57BL/6	midbrain	bed	ENCFF060BRH
ChIP-seq_H3K4me1-mouse	mixed sex embryo (10.5 days) strain B6NCrl C57BL/6	hindbrain	bed	ENCFF105VCR
ChIP-seq_H3K4me1-mouse	mixed sex embryo (10.5 days) strain B6NCrl C57BL/6	embryonic facial prominence	bed	ENCFF107SDV
ChIP-seq_H3K4me1-mouse	mixed sex embryo (10.5 days) strain B6NCrl C57BL/6	limb	bed	ENCFF761PEJ
ChIP-seq_H3K4me1-mouse	mixed sex embryo (10.5 days) strain B6NCrl C57BL/6	heart	bed	ENCFF677RSH
ChIP-seq_H3K4me1-mouse	mixed sex embryo (11.5 days) strain B6NCrl C57BL/6	forebrain	bed	ENCFF147OKD
ChIP-seq_H3K4me1-mouse	mixed sex embryo (11.5 days) strain B6NCrl C57BL/6	midbrain	bed	ENCFF202HIO
ChIP-seq_H3K4me1-mouse	mixed sex embryo (11.5 days) strain B6NCrl C57BL/6	hindbrain	bed	ENCFF098IGX
ChIP-seq_H3K4me1-mouse	mixed sex embryo (11.5 days) strain B6NCrl C57BL/6	embryonic facial prominence	bed	ENCFF880FVO
ChIP-seq_H3K4me1-mouse	mixed sex embryo (11.5 days) strain B6NCrl C57BL/6	limb	bed	ENCFF255WOG
ChIP-seq_H3K4me1-mouse	mixed sex embryo (11.5 days) strain B6NCrl C57BL/6	heart	bed	ENCFF218FKJ
ChIP-seq_H3K4me2-mouse	mixed sex embryo (11.5 days) strain B6NCrl C57BL/6	forebrain	bed	ENCFF047OVD
ChIP-seq_H3K4me2-mouse	mixed sex embryo (11.5 days) strain B6NCrl C57BL/6	midbrain	bed	ENCFF132QFU
ChIP-seq_H3K4me2-mouse	mixed sex embryo (11.5 days) strain B6NCrl C57BL/6	hindbrain	bed	ENCFF835VQG
ChIP-seq_H3K4me2-mouse	mixed sex embryo (11.5 days) strain B6NCrl C57BL/6	embryonic facial prominence	bed	ENCFF272ZCQ
ChIP-seq_H3K4me2-mouse	mixed sex embryo (11.5 days) strain B6NCrl C57BL/6	limb	bed	ENCFF703AUU
ChIP-seq_H3K4me2-mouse	mixed sex embryo (11.5 days) strain B6NCrl C57BL/6	heart	bed	ENCFF316YSJ
ChIP-seq_H3K4me3-mouse	mixed sex embryo (10.5 days) strain B6NCrl C57BL/6	forebrain	bed	ENCFF007CCC
ChIP-seq_H3K4me3-mouse	mixed sex embryo (10.5 days) strain B6NCrl C57BL/6	midbrain	bed	ENCFF390OXU
ChIP-seq_H3K4me3-mouse	mixed sex embryo (10.5 days) strain B6NCrl C57BL/6	hindbrain	bed	ENCFF086LDB
ChIP-seq_H3K4me3-mouse	mixed sex embryo (10.5 days) strain B6NCrl C57BL/6	embryonic facial prominence	bed	ENCFF535KDR
ChIP-seq_H3K4me3-mouse	mixed sex embryo (10.5 days) strain B6NCrl C57BL/6	limb	bed	ENCFF708VXA
ChIP-seq_H3K4me3-mouse	mixed sex embryo (10.5 days) strain B6NCrl C57BL/6	heart	bed	ENCFF645KWB
ChIP-seq_H3K4me3-mouse	mixed sex embryo (11.5 days) strain B6NCrl C57BL/6	forebrain	bed	ENCFF635RVF
ChIP-seq_H3K4me3-mouse	mixed sex embryo (11.5 days) strain B6NCrl C57BL/6	midbrain	bed	ENCFF098WIS
ChIP-seq_H3K4me3-mouse	mixed sex embryo (11.5 days) strain B6NCrl C57BL/6	hindbrain	bed	ENCFF292XPT
ChIP-seq_H3K4me3-mouse	mixed sex embryo (11.5 days) strain B6NCrl C57BL/6	embryonic facial prominence	bed	ENCFF902KTA
ChIP-seq_H3K4me3-mouse	mixed sex embryo (11.5 days) strain B6NCrl C57BL/6	limb	bed	ENCFF388OWQ
ChIP-seq_H3K4me3-mouse	mixed sex embryo (11.5 days) strain B6NCrl C57BL/6	heart	bed	ENCFF908XCE
ChIP-seq_H3K9ac-mouse	mixed sex embryo (11.5 days) strain B6NCrl C57BL/6	forebrain	bed	ENCFF246ERL
ChIP-seq_H3K9ac-mouse	mixed sex embryo (11.5 days) strain B6NCrl C57BL/6	midbrain	bed	ENCFF661ZXD
ChIP-seq_H3K9ac-mouse	mixed sex embryo (11.5 days) strain B6NCrl C57BL/6	hindbrain	bed	ENCFF741ESD
ChIP-seq_H3K9ac-mouse	mixed sex embryo (11.5 days) strain B6NCrl C57BL/6	embryonic facial prominence	bed	ENCFF039EDR
ChIP-seq_H3K9ac-mouse	mixed sex embryo (11.5 days) strain B6NCrl C57BL/6	limb	bed	ENCFF146WOQ
ChIP-seq_H3K9ac-mouse	mixed sex embryo (11.5 days) strain B6NCrl C57BL/6	heart	bed	ENCFF028MGI
ChIP-seq_H3K9me3-mouse	mixed sex embryo (10.5 days) strain B6NCrl C57BL/6	forebrain	bed	ENCFF061KIC
ChIP-seq_H3K9me3-mouse	mixed sex embryo (10.5 days) strain B6NCrl C57BL/6	midbrain	bed	ENCFF844JAM
ChIP-seq_H3K9me3-mouse	mixed sex embryo (10.5 days) strain B6NCrl C57BL/6	hindbrain	bed	ENCFF338NFN
ChIP-seq_H3K9me3-mouse	mixed sex embryo (10.5 days) strain B6NCrl C57BL/6	embryonic facial prominence	bed	ENCFF998SXT
ChIP-seq_H3K9me3-mouse	mixed sex embryo (10.5 days) strain B6NCrl C57BL/6	limb	bed	ENCFF829MJU
ChIP-seq_H3K9me3-mouse	mixed sex embryo (10.5 days) strain B6NCrl C57BL/6	heart	bed	ENCFF173HXP
ChIP-seq_H3K9me3-mouse	mixed sex embryo (11.5 days) strain B6NCrl C57BL/6	forebrain	bed	ENCFF110BTA
ChIP-seq_H3K9me3-mouse	mixed sex embryo (11.5 days) strain B6NCrl C57BL/6	midbrain	bed	ENCFF266QHJ
ChIP-seq_H3K9me3-mouse	mixed sex embryo (11.5 days) strain B6NCrl C57BL/6	hindbrain	bed	ENCFF431DLU
ChIP-seq_H3K9me3-mouse	mixed sex embryo (11.5 days) strain B6NCrl C57BL/6	embryonic facial prominence	bed	ENCFF892BOY
ChIP-seq_H3K9me3-mouse	mixed sex embryo (11.5 days) strain B6NCrl C57BL/6	limb	bed	ENCFF649BGJ
ChIP-seq_H3K9me3-mouse	mixed sex embryo (11.5 days) strain B6NCrl C57BL/6	heart	bed	ENCFF565ETE
ChIP-seq_H3K27ac-mouse	mixed sex embryo (10.5 days) strain B6NCrl C57BL/6	forebrain	bed	ENCFF473BCV
ChIP-seq_H3K27ac-mouse	mixed sex embryo (10.5 days) strain B6NCrl C57BL/6	midbrain	bed	ENCFF656RYT
ChIP-seq_H3K27ac-mouse	mixed sex embryo (10.5 days) strain B6NCrl C57BL/6	hindbrain	bed	ENCFF567PMM
ChIP-seq_H3K27ac-mouse	mixed sex embryo (10.5 days) strain B6NCrl C57BL/6	embryonic facial prominence	bed	ENCFF419UIR
ChIP-seq_H3K27ac-mouse	mixed sex embryo (10.5 days) strain B6NCrl C57BL/6	limb	bed	ENCFF205SAP
ChIP-seq_H3K27ac-mouse	mixed sex embryo (10.5 days) strain B6NCrl C57BL/6	heart	bed	ENCFF855NXH
ChIP-seq_H3K27ac-mouse	mixed sex embryo (11.5 days) strain B6NCrl C57BL/6	forebrain	bed	ENCFF759KHX
ChIP-seq_H3K27ac-mouse	mixed sex embryo (11.5 days) strain B6NCrl C57BL/6	midbrain	bed	ENCFF650WFB
ChIP-seq_H3K27ac-mouse	mixed sex embryo (11.5 days) strain B6NCrl C57BL/6	hindbrain	bed	ENCFF083MLY
ChIP-seq_H3K27ac-mouse	mixed sex embryo (11.5 days) strain B6NCrl C57BL/6	embryonic facial prominence	bed	ENCFF680UPD
ChIP-seq_H3K27ac-mouse	mixed sex embryo (11.5 days) strain B6NCrl C57BL/6	limb	bed	ENCFF016BEF
ChIP-seq_H3K27ac-mouse	mixed sex embryo (11.5 days) strain B6NCrl C57BL/6	heart	bed	ENCFF236UMU
ChIP-seq_H3K27me3-mouse	mixed sex embryo (10.5 days) strain B6NCrl C57BL/6	forebrain	bed	ENCFF032HUD
ChIP-seq_H3K27me3-mouse	mixed sex embryo (10.5 days) strain B6NCrl C57BL/6	midbrain	bed	ENCFF504GUV
ChIP-seq_H3K27me3-mouse	mixed sex embryo (10.5 days) strain B6NCrl C57BL/6	hindbrain	bed	ENCFF443TNH
ChIP-seq_H3K27me3-mouse	mixed sex embryo (10.5 days) strain B6NCrl C57BL/6	embryonic facial prominence	bed	ENCFF179QHY
ChIP-seq_H3K27me3-mouse	mixed sex embryo (10.5 days) strain B6NCrl C57BL/6	limb	bed	ENCFF736SSJ
ChIP-seq_H3K27me3-mouse	mixed sex embryo (10.5 days) strain B6NCrl C57BL/6	heart	bed	ENCFF110HRW
ChIP-seq_H3K27me3-mouse	mixed sex embryo (11.5 days) strain B6NCrl C57BL/6	forebrain	bed	ENCFF013NFN
ChIP-seq_H3K27me3-mouse	mixed sex embryo (11.5 days) strain B6NCrl C57BL/6	midbrain	bed	ENCFF927GUC
ChIP-seq_H3K27me3-mouse	mixed sex embryo (11.5 days) strain B6NCrl C57BL/6	hindbrain	bed	ENCFF641DRR
ChIP-seq_H3K27me3-mouse	mixed sex embryo (11.5 days) strain B6NCrl C57BL/6	embryonic facial prominence	bed	ENCFF533OZG
ChIP-seq_H3K27me3-mouse	mixed sex embryo (11.5 days) strain B6NCrl C57BL/6	limb	bed	ENCFF601DCY
ChIP-seq_H3K27me3-mouse	mixed sex embryo (11.5 days) strain B6NCrl C57BL/6	heart	bed	ENCFF043FMD
ChIP-seq_H3K36me3-mouse	mixed sex embryo (10.5 days) strain B6NCrl C57BL/6	forebrain	bed	ENCFF247CKJ
ChIP-seq_H3K36me3-mouse	mixed sex embryo (10.5 days) strain B6NCrl C57BL/6	midbrain	bed	ENCFF455MXT
ChIP-seq_H3K36me3-mouse	mixed sex embryo (10.5 days) strain B6NCrl C57BL/6	hindbrain	bed	ENCFF371EQO
ChIP-seq_H3K36me3-mouse	mixed sex embryo (10.5 days) strain B6NCrl C57BL/6	embryonic facial prominence	bed	ENCFF524LYP
ChIP-seq_H3K36me3-mouse	mixed sex embryo (10.5 days) strain B6NCrl C57BL/6	limb	bed	ENCFF662LXS
ChIP-seq_H3K36me3-mouse	mixed sex embryo (10.5 days) strain B6NCrl C57BL/6	heart	bed	ENCFF421CMA
ChIP-seq_H3K36me3-mouse	mixed sex embryo (11.5 days) strain B6NCrl C57BL/6	forebrain	bed	ENCFF636IYQ
ChIP-seq_H3K36me3-mouse	mixed sex embryo (11.5 days) strain B6NCrl C57BL/6	midbrain	bed	ENCFF074QQA
ChIP-seq_H3K36me3-mouse	mixed sex embryo (11.5 days) strain B6NCrl C57BL/6	hindbrain	bed	ENCFF519TDQ
ChIP-seq_H3K36me3-mouse	mixed sex embryo (11.5 days) strain B6NCrl C57BL/6	embryonic facial prominence	bed	ENCFF208EZF
ChIP-seq_H3K36me3-mouse	mixed sex embryo (11.5 days) strain B6NCrl C57BL/6	limb	bed	ENCFF214JJB
ChIP-seq_H3K36me3-mouse	mixed sex embryo (11.5 days) strain B6NCrl C57BL/6	heart	bed	ENCFF271RAX
polyA plus RNA-seq	mixed sex embryo (11.5 days) strain B6NCrl C57BL/6	forebrain	tsv	ENCFF042VCB
polyA plus RNA-seq	mixed sex embryo (11.5 days) strain B6NCrl C57BL/6	midbrain	tsv	ENCFF184FWR
polyA plus RNA-seq	mixed sex embryo (11.5 days) strain B6NCrl C57BL/6	hindbrain	tsv	ENCFF606UHO
polyA plus RNA-seq	mixed sex embryo (11.5 days) strain B6NCrl C57BL/6	embryonic facial prominence	tsv	ENCFF343KWN
polyA plus RNA-seq	mixed sex embryo (11.5 days) strain B6NCrl C57BL/6	limb	tsv	ENCFF836WUM
polyA plus RNA-seq	mixed sex embryo (11.5 days) strain B6NCrl C57BL/6	heart	tsv	ENCFF159DWP
