# Supplementary material for: Uncovering hidden enhancers through unbiased in vivo testing
Source: Nat Commun. 2025 Aug 8;16:7313. doi: 10.1038/s41467-025-62497-0 (PMC12331988; doi:10.1038/s41467-025-62497-0)
Supplement: Supplementary file 4 — Supplementary Data 2 [file 41467_2025_62497_MOESM4_ESM.xlsx]

## Sheet: new_suppdat2.250624
Supplementary Data 2. Chromatin intersections of enhancers from the VISTA retrospective study and the unbiased tiling.
Study	Chromosome	Start (mm10)	End (mm10)	VISTA ID	Transgenic result	Positive transgenic result in tissue(s) ba: branchial arch; bv: blood vessels; cn: cranial nerve; drg: dorsal root ganglion;; fm: facial mesenchyme; fb: forebrain; gen: genital tubercle; ht: heart; hb: hindbrain; lb: limb; lv: liver; mb: midbrain; nt: neural tube; som: somite; tri: trigeminal V	ATAC-seq_11.5_embryonicfacialprominence	ATAC-seq_11.5_forebrain	ATAC-seq_11.5_heart	ATAC-seq_11.5_hindbrain	ATAC-seq_11.5_limb	ATAC-seq_11.5_midbrain	H3K27ac_11.5_embryonicfacialprominence	H3K27ac_11.5_forebrain	H3K27ac_11.5_heart	H3K27ac_11.5_hindbrain	H3K27ac_11.5_limb	H3K27ac_11.5_midbrain	H3K4me1_11.5_embryonicfacialprominence	H3K4me1_11.5_forebrain	H3K4me1_11.5_heart	H3K4me1_11.5_hindbrain	H3K4me1_11.5_limb	H3K4me1_11.5_midbrain	FB	MB	HB	CF	LB	HT	mark3_all_forebrain	mark3_all_midbrain	mark3_all_hindbrain	mark3_all_embryonicfacialprominence	mark3_all_limb	mark3_all_heart	mark2_atac_k4me1_forebrain	mark2_atac_k4me1_midbrain	mark2_atac_k4me1_hindbrain	mark2_atac_k4me1_embryonicfacialprominence	mark2_atac_k4me1_limb	mark2_atac_k4me1_heart	mark2_atac_k27ac_forebrain	mark2_atac_k27ac_midbrain	mark2_atac_k27ac_hindbrain	mark2_atac_k27ac_embryonicfacialprominence	mark2_atac_k27ac_limb	mark2_atac_k27ac_heart	mark2_k4me1_k27ac_forebrain
Pre-existing VISTA data	chr1	5021603	5024300	mm912	negative	NA	0	3	0	3	0	3	0	0	0	1	0	0	0	0	0	1	0	3	0	0	0	0	0	0	N/A	N/A	N/A	N/A	N/A	N/A	N/A	N/A	N/A	N/A	N/A	N/A	N/A	N/A	N/A	N/A	N/A	N/A	N/A
Pre-existing VISTA data	chr1	6729232	6730318	hs698	positive	drg;fb;hb;mb;nt;tri	4	4	0	3	0	3	0	1	0	1	0	2	0	0	0	0	0	1	1	1	1	0	0	0	0	1	0	N/A	N/A	N/A	0	0	0	N/A	N/A	N/A	1	0	1	N/A	N/A	N/A	0
Pre-existing VISTA data	chr1	9648222	9650965	mm1546	positive	cn;drg;hb;mb;nt;tri	2	2	0	2	0	3	0	0	0	2	0	1	0	0	0	2	0	1	0	1	1	0	0	0	N/A	1	1	N/A	N/A	N/A	N/A	0	0	N/A	N/A	N/A	N/A	0	0	N/A	N/A	N/A	N/A
Pre-existing VISTA data	chr1	11026040	11028544	mm663	negative	NA	0	0	0	0	2	0	0	0	0	0	0	0	0	0	0	0	1	0	0	0	0	0	0	0	N/A	N/A	N/A	N/A	N/A	N/A	N/A	N/A	N/A	N/A	N/A	N/A	N/A	N/A	N/A	N/A	N/A	N/A	N/A
Pre-existing VISTA data	chr1	12498903	12502083	mm1424	negative	NA	0	0	0	0	0	0	0	0	0	0	0	0	0	0	1	0	1	0	0	0	0	0	0	0	N/A	N/A	N/A	N/A	N/A	N/A	N/A	N/A	N/A	N/A	N/A	N/A	N/A	N/A	N/A	N/A	N/A	N/A	N/A
Pre-existing VISTA data	chr1	12509175	12511893	mm1416	positive	fb;mb;nose	0	0	0	0	3	0	1	0	0	0	1	0	0	0	0	0	0	0	1	1	0	1	0	0	0	0	N/A	0	N/A	N/A	0	0	N/A	0	N/A	N/A	0	0	N/A	0	N/A	N/A	0
Pre-existing VISTA data	chr1	12614811	12617318	mm664	negative	NA	0	1	0	0	3	0	0	0	0	0	0	0	0	0	0	0	0	0	0	0	0	0	0	0	N/A	N/A	N/A	N/A	N/A	N/A	N/A	N/A	N/A	N/A	N/A	N/A	N/A	N/A	N/A	N/A	N/A	N/A	N/A
Pre-existing VISTA data	chr1	13003746	13006556	mm1342	negative	NA	3	2	0	2	2	3	0	1	0	1	0	1	0	1	0	0	0	1	0	0	0	0	0	0	N/A	N/A	N/A	N/A	N/A	N/A	N/A	N/A	N/A	N/A	N/A	N/A	N/A	N/A	N/A	N/A	N/A	N/A	N/A
Pre-existing VISTA data	chr1	18388785	18390258	hs942	negative	NA	0	0	0	1	0	1	0	0	0	0	0	0	0	0	0	0	0	0	0	0	0	0	0	0	N/A	N/A	N/A	N/A	N/A	N/A	N/A	N/A	N/A	N/A	N/A	N/A	N/A	N/A	N/A	N/A	N/A	N/A	N/A
Pre-existing VISTA data	chr1	18955285	18957504	hs787	negative	NA	0	1	0	0	0	0	0	0	0	0	0	0	0	0	0	0	0	0	0	0	0	0	0	0	N/A	N/A	N/A	N/A	N/A	N/A	N/A	N/A	N/A	N/A	N/A	N/A	N/A	N/A	N/A	N/A	N/A	N/A	N/A
Pre-existing VISTA data	chr1	19106736	19107712	hs865	positive	hb;mb	0	0	0	0	0	3	0	0	0	0	0	1	0	0	0	0	0	0	0	1	1	0	0	0	N/A	0	0	N/A	N/A	N/A	N/A	0	0	N/A	N/A	N/A	N/A	1	0	N/A	N/A	N/A	N/A
Pre-existing VISTA data	chr1	19557947	19558842	hs216	negative	NA	0	0	0	0	0	0	0	0	0	0	0	0	0	0	0	0	0	0	0	0	0	0	0	0	N/A	N/A	N/A	N/A	N/A	N/A	N/A	N/A	N/A	N/A	N/A	N/A	N/A	N/A	N/A	N/A	N/A	N/A	N/A
Pre-existing VISTA data	chr1	19699461	19700530	hs217	positive	hb;mb	0	1	0	0	0	2	0	0	0	0	0	0	0	0	0	0	0	1	0	1	1	0	0	0	N/A	0	0	N/A	N/A	N/A	N/A	1	0	N/A	N/A	N/A	N/A	0	0	N/A	N/A	N/A	N/A
Pre-existing VISTA data	chr1	19765589	19769661	mm1774	negative	NA	0	0	0	0	0	4	0	0	0	0	0	0	1	0	0	0	0	1	0	0	0	0	0	0	N/A	N/A	N/A	N/A	N/A	N/A	N/A	N/A	N/A	N/A	N/A	N/A	N/A	N/A	N/A	N/A	N/A	N/A	N/A
Pre-existing VISTA data	chr1	20106391	20107514	hs538	negative	NA	0	0	0	2	0	0	0	0	0	0	0	0	0	0	0	0	0	0	0	0	0	0	0	0	N/A	N/A	N/A	N/A	N/A	N/A	N/A	N/A	N/A	N/A	N/A	N/A	N/A	N/A	N/A	N/A	N/A	N/A	N/A
Pre-existing VISTA data	chr1	20919957	20922631	hs2064	positive	hb;mb	0	0	0	0	0	0	0	0	0	0	0	0	0	0	0	0	0	0	0	1	1	0	0	0	N/A	0	0	N/A	N/A	N/A	N/A	0	0	N/A	N/A	N/A	N/A	0	0	N/A	N/A	N/A	N/A
Pre-existing VISTA data	chr1	31101598	31104444	mm1357	negative	NA	0	0	2	0	0	0	0	0	1	0	0	0	0	0	2	0	0	0	0	0	0	0	0	0	N/A	N/A	N/A	N/A	N/A	N/A	N/A	N/A	N/A	N/A	N/A	N/A	N/A	N/A	N/A	N/A	N/A	N/A	N/A
Pre-existing VISTA data	chr1	33989735	33992236	mm665	negative	NA	0	0	0	0	0	0	0	0	0	0	0	0	0	0	1	0	0	0	0	0	0	0	0	0	N/A	N/A	N/A	N/A	N/A	N/A	N/A	N/A	N/A	N/A	N/A	N/A	N/A	N/A	N/A	N/A	N/A	N/A	N/A
Pre-existing VISTA data	chr1	38196743	38201861	mm1306	negative	NA	0	5	0	0	0	3	0	2	1	2	0	0	0	5	1	3	0	3	0	0	0	0	0	0	N/A	N/A	N/A	N/A	N/A	N/A	N/A	N/A	N/A	N/A	N/A	N/A	N/A	N/A	N/A	N/A	N/A	N/A	N/A
Pre-existing VISTA data	chr1	39441762	39444730	hs1933	positive	ht	0	0	0	0	0	0	0	0	2	0	0	0	0	1	3	0	0	0	0	0	0	0	0	1	N/A	N/A	N/A	N/A	N/A	0	N/A	N/A	N/A	N/A	N/A	0	N/A	N/A	N/A	N/A	N/A	0	N/A
Pre-existing VISTA data	chr1	39945609	39950472	mm1333	positive	cn;drg;fb	2	3	1	3	0	3	2	3	2	1	1	3	0	5	4	4	5	5	1	0	0	0	0	0	1	N/A	N/A	N/A	N/A	N/A	0	N/A	N/A	N/A	N/A	N/A	0	N/A	N/A	N/A	N/A	N/A	0
Pre-existing VISTA data	chr1	40942805	40944270	hs1212	positive	ht	0	0	0	0	0	0	0	0	0	0	0	0	0	0	0	0	0	0	0	0	0	0	0	1	N/A	N/A	N/A	N/A	N/A	0	N/A	N/A	N/A	N/A	N/A	0	N/A	N/A	N/A	N/A	N/A	0	N/A
Pre-existing VISTA data	chr1	40954285	40955586	hs1125	negative	NA	0	0	0	0	0	0	0	0	0	0	0	0	0	0	0	0	0	0	0	0	0	0	0	0	N/A	N/A	N/A	N/A	N/A	N/A	N/A	N/A	N/A	N/A	N/A	N/A	N/A	N/A	N/A	N/A	N/A	N/A	N/A
Pre-existing VISTA data	chr1	40967279	40968275	hs810	negative	NA	0	2	0	0	0	0	0	0	0	0	0	0	0	0	0	0	0	0	0	0	0	0	0	0	N/A	N/A	N/A	N/A	N/A	N/A	N/A	N/A	N/A	N/A	N/A	N/A	N/A	N/A	N/A	N/A	N/A	N/A	N/A
Pre-existing VISTA data	chr1	41143600	41146576	hs1581	positive	eye	0	0	0	0	0	0	0	0	0	0	0	0	0	0	0	0	0	0	0	0	0	0	0	0	N/A	N/A	N/A	N/A	N/A	N/A	N/A	N/A	N/A	N/A	N/A	N/A	N/A	N/A	N/A	N/A	N/A	N/A	N/A
Pre-existing VISTA data	chr1	41165838	41167312	hs1093	positive	mb	3	3	0	0	0	3	0	1	0	0	0	1	0	2	0	0	0	2	0	1	0	0	0	0	N/A	1	N/A	N/A	N/A	N/A	N/A	0	N/A	N/A	N/A	N/A	N/A	0	N/A	N/A	N/A	N/A	N/A
Pre-existing VISTA data	chr1	41274879	41276860	hs1112	positive	ba;fb;hb;lb;mb;other	0	4	0	2	1	3	0	1	0	1	0	2	0	2	1	1	2	2	1	1	1	1	1	0	1	1	1	0	0	N/A	0	0	0	0	1	N/A	0	0	0	0	0	N/A	0
Pre-existing VISTA data	chr1	41388599	41391399	hs1555	positive	hb;lv;mb;nt	3	2	2	2	1	2	0	1	2	2	0	2	0	1	1	0	0	2	0	1	1	0	0	0	N/A	1	0	N/A	N/A	N/A	N/A	0	0	N/A	N/A	N/A	N/A	0	1	N/A	N/A	N/A	N/A
Pre-existing VISTA data	chr1	41426650	41428589	hs958	negative	NA	0	1	0	0	0	0	0	0	0	0	0	0	0	0	0	0	0	0	0	0	0	0	0	0	N/A	N/A	N/A	N/A	N/A	N/A	N/A	N/A	N/A	N/A	N/A	N/A	N/A	N/A	N/A	N/A	N/A	N/A	N/A
Pre-existing VISTA data	chr1	41429479	41432117	hs977	negative	NA	0	2	0	3	0	1	0	0	0	0	0	0	0	0	0	0	0	0	0	0	0	0	0	0	N/A	N/A	N/A	N/A	N/A	N/A	N/A	N/A	N/A	N/A	N/A	N/A	N/A	N/A	N/A	N/A	N/A	N/A	N/A
Pre-existing VISTA data	chr1	41558534	41559896	hs1147	positive	cn;drg;tri	0	0	0	0	0	2	0	0	0	0	0	0	0	0	0	0	0	0	0	0	0	0	0	0	N/A	N/A	N/A	N/A	N/A	N/A	N/A	N/A	N/A	N/A	N/A	N/A	N/A	N/A	N/A	N/A	N/A	N/A	N/A
Pre-existing VISTA data	chr1	41603694	41607210	hs1526	positive	fb	0	4	0	1	0	2	0	2	0	0	0	0	0	0	0	0	0	0	1	0	0	0	0	0	0	N/A	N/A	N/A	N/A	N/A	0	N/A	N/A	N/A	N/A	N/A	1	N/A	N/A	N/A	N/A	N/A	0
Pre-existing VISTA data	chr1	41810881	41811922	hs1126	negative	NA	2	0	0	3	0	1	0	1	0	0	0	0	0	1	0	0	0	1	0	0	0	0	0	0	N/A	N/A	N/A	N/A	N/A	N/A	N/A	N/A	N/A	N/A	N/A	N/A	N/A	N/A	N/A	N/A	N/A	N/A	N/A
Pre-existing VISTA data	chr1	41811796	41812968	hs718	negative	NA	0	0	0	0	0	0	0	1	0	0	0	0	0	0	0	0	0	1	0	0	0	0	0	0	N/A	N/A	N/A	N/A	N/A	N/A	N/A	N/A	N/A	N/A	N/A	N/A	N/A	N/A	N/A	N/A	N/A	N/A	N/A
Pre-existing VISTA data	chr1	41812940	41815356	hs1529	positive	fb	0	2	0	2	0	3	0	1	0	0	0	2	0	1	0	0	0	4	1	0	0	0	0	0	1	N/A	N/A	N/A	N/A	N/A	0	N/A	N/A	N/A	N/A	N/A	0	N/A	N/A	N/A	N/A	N/A	0
Pre-existing VISTA data	chr1	41896307	41898180	hs1140	negative	NA	0	0	0	0	0	0	0	0	0	0	0	0	0	0	0	0	0	0	0	0	0	0	0	0	N/A	N/A	N/A	N/A	N/A	N/A	N/A	N/A	N/A	N/A	N/A	N/A	N/A	N/A	N/A	N/A	N/A	N/A	N/A
Pre-existing VISTA data	chr1	41917497	41920605	hs1303	positive	fb	1	4	0	1	1	0	0	3	0	0	0	0	0	1	0	0	0	2	1	0	0	0	0	0	1	N/A	N/A	N/A	N/A	N/A	0	N/A	N/A	N/A	N/A	N/A	0	N/A	N/A	N/A	N/A	N/A	0
Pre-existing VISTA data	chr1	41935261	41937041	hs1554	positive	ba	0	1	0	0	0	0	0	0	0	0	0	0	0	0	0	0	0	0	0	0	0	1	0	0	N/A	N/A	N/A	0	N/A	N/A	N/A	N/A	N/A	0	N/A	N/A	N/A	N/A	N/A	0	N/A	N/A	N/A
Pre-existing VISTA data	chr1	41981432	41982259	hs401	positive	hb	0	0	0	0	0	0	0	0	0	0	0	0	0	0	0	0	0	0	0	0	1	0	0	0	N/A	N/A	0	N/A	N/A	N/A	N/A	N/A	0	N/A	N/A	N/A	N/A	N/A	0	N/A	N/A	N/A	N/A
Pre-existing VISTA data	chr1	42242414	42244647	hs1131	positive	fb;mb	3	5	0	6	4	4	1	1	0	1	0	1	0	2	1	0	3	2	1	1	0	0	0	0	1	1	N/A	N/A	N/A	N/A	0	0	N/A	N/A	N/A	N/A	0	0	N/A	N/A	N/A	N/A	0
Pre-existing VISTA data	chr1	42255266	42258543	hs1534	positive	fb;hb;mb	1	2	0	2	0	3	0	1	0	1	0	2	0	4	1	2	1	1	1	1	1	0	0	0	1	1	1	N/A	N/A	N/A	0	0	0	N/A	N/A	N/A	0	0	0	N/A	N/A	N/A	0
Pre-existing VISTA data	chr1	42258656	42259850	hs960	negative	NA	0	0	0	3	0	3	0	1	0	1	0	1	1	1	1	1	0	1	0	0	0	0	0	0	N/A	N/A	N/A	N/A	N/A	N/A	N/A	N/A	N/A	N/A	N/A	N/A	N/A	N/A	N/A	N/A	N/A	N/A	N/A
Pre-existing VISTA data	chr1	42365767	42366767	hs702	positive	fb	0	0	0	0	0	0	0	0	0	0	0	0	0	0	0	0	0	0	1	0	0	0	0	0	0	N/A	N/A	N/A	N/A	N/A	0	N/A	N/A	N/A	N/A	N/A	0	N/A	N/A	N/A	N/A	N/A	0
Pre-existing VISTA data	chr1	42423141	42424011	hs938	negative	NA	0	0	0	0	0	0	0	0	0	0	0	0	0	0	0	0	0	0	0	0	0	0	0	0	N/A	N/A	N/A	N/A	N/A	N/A	N/A	N/A	N/A	N/A	N/A	N/A	N/A	N/A	N/A	N/A	N/A	N/A	N/A
Pre-existing VISTA data	chr1	42471586	42473853	hs584	negative	NA	0	0	0	4	2	2	0	1	0	1	0	1	0	1	0	0	1	2	0	0	0	0	0	0	N/A	N/A	N/A	N/A	N/A	N/A	N/A	N/A	N/A	N/A	N/A	N/A	N/A	N/A	N/A	N/A	N/A	N/A	N/A
Pre-existing VISTA data	chr1	42521379	42523862	hs1177	positive	ht	0	0	0	0	0	0	0	0	0	0	0	0	0	0	0	0	0	0	0	0	0	0	0	1	N/A	N/A	N/A	N/A	N/A	0	N/A	N/A	N/A	N/A	N/A	0	N/A	N/A	N/A	N/A	N/A	0	N/A
Pre-existing VISTA data	chr1	42538719	42541030	hs969	positive	fb	2	4	0	6	2	5	0	1	0	1	2	1	0	2	0	2	2	2	1	0	0	0	0	0	1	N/A	N/A	N/A	N/A	N/A	0	N/A	N/A	N/A	N/A	N/A	0	N/A	N/A	N/A	N/A	N/A	0
Pre-existing VISTA data	chr1	42678244	42679419	hs1121	negative	NA	0	0	0	0	0	0	0	1	0	0	0	0	0	0	0	0	0	0	0	0	0	0	0	0	N/A	N/A	N/A	N/A	N/A	N/A	N/A	N/A	N/A	N/A	N/A	N/A	N/A	N/A	N/A	N/A	N/A	N/A	N/A
Pre-existing VISTA data	chr1	42690174	42692709	hs1553	positive	fb;mb;nt	0	1	0	1	0	1	1	1	0	2	0	2	0	0	0	0	0	1	1	1	0	0	0	0	0	1	N/A	N/A	N/A	N/A	0	0	N/A	N/A	N/A	N/A	1	0	N/A	N/A	N/A	N/A	0
Pre-existing VISTA data	chr1	42740654	42742396	hs990	positive	hb;other	0	0	0	3	0	2	0	0	0	0	0	0	0	0	0	0	0	0	0	0	1	0	0	0	N/A	N/A	0	N/A	N/A	N/A	N/A	N/A	0	N/A	N/A	N/A	N/A	N/A	0	N/A	N/A	N/A	N/A
Pre-existing VISTA data	chr1	42888326	42889246	hs868	positive	hb;nt	0	6	0	2	0	3	0	0	0	2	0	1	0	1	0	0	0	2	0	0	1	0	0	0	N/A	N/A	0	N/A	N/A	N/A	N/A	N/A	0	N/A	N/A	N/A	N/A	N/A	1	N/A	N/A	N/A	N/A
Pre-existing VISTA data	chr1	43235866	43240611	hs2590	positive	ht;som	0	0	1	0	0	0	0	0	1	0	0	0	0	0	5	0	0	0	0	0	0	0	0	1	N/A	N/A	N/A	N/A	N/A	1	N/A	N/A	N/A	N/A	N/A	0	N/A	N/A	N/A	N/A	N/A	0	N/A
Pre-existing VISTA data	chr1	52079536	52080137	mm1	negative	NA	2	2	0	1	0	1	0	1	0	0	0	0	0	1	0	0	1	1	0	0	0	0	0	0	N/A	N/A	N/A	N/A	N/A	N/A	N/A	N/A	N/A	N/A	N/A	N/A	N/A	N/A	N/A	N/A	N/A	N/A	N/A
Pre-existing VISTA data	chr1	54904982	54908576	mm711	negative	NA	4	0	0	0	3	0	1	1	0	0	1	0	3	0	1	0	2	1	0	0	0	0	0	0	N/A	N/A	N/A	N/A	N/A	N/A	N/A	N/A	N/A	N/A	N/A	N/A	N/A	N/A	N/A	N/A	N/A	N/A	N/A
Pre-existing VISTA data	chr1	55947133	55949052	hs1253	negative	NA	0	0	0	0	0	0	0	0	0	0	0	0	0	0	0	0	0	0	0	0	0	0	0	0	N/A	N/A	N/A	N/A	N/A	N/A	N/A	N/A	N/A	N/A	N/A	N/A	N/A	N/A	N/A	N/A	N/A	N/A	N/A
Pre-existing VISTA data	chr1	56286331	56287543	mm613	positive	ba;ear	0	0	0	0	0	0	0	0	0	0	0	0	0	0	0	0	0	0	0	0	0	1	0	0	N/A	N/A	N/A	0	N/A	N/A	N/A	N/A	N/A	0	N/A	N/A	N/A	N/A	N/A	0	N/A	N/A	N/A
Pre-existing VISTA data	chr1	56403046	56404314	hs950	negative	NA	0	0	0	0	0	0	0	0	0	0	0	0	0	0	0	0	0	0	0	0	0	0	0	0	N/A	N/A	N/A	N/A	N/A	N/A	N/A	N/A	N/A	N/A	N/A	N/A	N/A	N/A	N/A	N/A	N/A	N/A	N/A
Pre-existing VISTA data	chr1	58952907	58956413	mm88	negative	NA	0	0	3	0	0	0	0	0	3	0	0	0	0	0	4	0	0	1	0	0	0	0	0	0	N/A	N/A	N/A	N/A	N/A	N/A	N/A	N/A	N/A	N/A	N/A	N/A	N/A	N/A	N/A	N/A	N/A	N/A	N/A
Pre-existing VISTA data	chr1	59333922	59335433	mm1575	positive	som;tail	1	0	0	0	2	0	0	0	0	0	1	0	0	1	1	0	1	1	0	0	0	0	0	0	N/A	N/A	N/A	N/A	N/A	N/A	N/A	N/A	N/A	N/A	N/A	N/A	N/A	N/A	N/A	N/A	N/A	N/A	N/A
Pre-existing VISTA data	chr1	59340861	59342046	mm489	positive	ba;eye;mb	3	4	0	0	0	3	2	1	0	0	0	1	1	2	1	0	1	2	0	1	0	1	0	0	N/A	1	N/A	1	N/A	N/A	N/A	0	N/A	0	N/A	N/A	N/A	0	N/A	0	N/A	N/A	N/A
Pre-existing VISTA data	chr1	61202201	61204582	mm1601	positive	fm	3	0	0	4	3	1	0	1	0	2	1	0	1	2	0	0	2	1	0	0	0	1	0	0	N/A	N/A	N/A	0	N/A	N/A	N/A	N/A	N/A	1	N/A	N/A	N/A	N/A	N/A	0	N/A	N/A	N/A
Pre-existing VISTA data	chr1	63993295	63996572	mm997	positive	fb	3	2	1	3	1	3	1	1	0	1	1	2	0	3	2	1	2	1	1	0	0	0	0	0	1	N/A	N/A	N/A	N/A	N/A	0	N/A	N/A	N/A	N/A	N/A	0	N/A	N/A	N/A	N/A	N/A	0
Pre-existing VISTA data	chr1	67365818	67367727	hs1541	negative	NA	0	4	0	3	0	2	0	0	0	0	0	3	0	0	0	0	0	1	0	0	0	0	0	0	N/A	N/A	N/A	N/A	N/A	N/A	N/A	N/A	N/A	N/A	N/A	N/A	N/A	N/A	N/A	N/A	N/A	N/A	N/A
Pre-existing VISTA data	chr1	67794928	67796464	mm148	positive	hb;nt	0	1	0	2	0	0	0	0	0	0	0	0	0	0	0	0	0	0	0	0	1	0	0	0	N/A	N/A	0	N/A	N/A	N/A	N/A	N/A	0	N/A	N/A	N/A	N/A	N/A	0	N/A	N/A	N/A	N/A
Pre-existing VISTA data	chr1	68045928	68048127	hs1578	positive	fb;hb;mb	4	3	0	5	1	3	0	2	0	1	0	1	0	1	0	0	0	3	1	1	1	0	0	0	1	1	0	N/A	N/A	N/A	0	0	0	N/A	N/A	N/A	0	0	1	N/A	N/A	N/A	0
Pre-existing VISTA data	chr1	68779328	68782031	mm1358	negative	NA	0	0	0	0	0	0	0	0	1	0	0	0	0	0	2	0	0	1	0	0	0	0	0	0	N/A	N/A	N/A	N/A	N/A	N/A	N/A	N/A	N/A	N/A	N/A	N/A	N/A	N/A	N/A	N/A	N/A	N/A	N/A
Pre-existing VISTA data	chr1	68864845	68866071	hs1207	negative	NA	0	0	0	0	0	0	0	0	0	0	0	0	0	0	0	0	0	0	0	0	0	0	0	0	N/A	N/A	N/A	N/A	N/A	N/A	N/A	N/A	N/A	N/A	N/A	N/A	N/A	N/A	N/A	N/A	N/A	N/A	N/A
Pre-existing VISTA data	chr1	74030237	74032407	hs1764	positive	ba;ht;other	2	1	1	3	2	0	1	0	1	1	1	0	3	1	1	1	1	0	0	0	0	1	0	1	N/A	N/A	N/A	1	N/A	1	N/A	N/A	N/A	0	N/A	0	N/A	N/A	N/A	0	N/A	0	N/A
Pre-existing VISTA data	chr1	74097953	74100043	mm571	negative	NA	5	4	2	5	2	5	2	1	0	1	1	1	2	1	3	2	3	3	0	0	0	0	0	0	N/A	N/A	N/A	N/A	N/A	N/A	N/A	N/A	N/A	N/A	N/A	N/A	N/A	N/A	N/A	N/A	N/A	N/A	N/A
Pre-existing VISTA data	chr1	74815063	74818307	mm1017	positive	ht	1	2	2	2	1	2	1	2	1	1	1	1	0	0	0	0	0	2	0	0	0	0	0	1	N/A	N/A	N/A	N/A	N/A	0	N/A	N/A	N/A	N/A	N/A	0	N/A	N/A	N/A	N/A	N/A	1	N/A
Pre-existing VISTA data	chr1	75288286	75291172	mm1372	positive	fb	1	2	0	7	0	5	0	3	0	2	0	1	0	0	0	3	0	2	1	0	0	0	0	0	0	N/A	N/A	N/A	N/A	N/A	0	N/A	N/A	N/A	N/A	N/A	1	N/A	N/A	N/A	N/A	N/A	0
Pre-existing VISTA data	chr1	75347165	75347630	hs504	negative	NA	0	0	0	0	0	0	0	0	1	0	0	0	0	0	2	0	0	0	0	0	0	0	0	0	N/A	N/A	N/A	N/A	N/A	N/A	N/A	N/A	N/A	N/A	N/A	N/A	N/A	N/A	N/A	N/A	N/A	N/A	N/A
Pre-existing VISTA data	chr1	75370011	75372846	hs2169	positive	ht	0	0	0	0	0	1	0	0	1	0	0	0	0	0	1	1	0	2	0	0	0	0	0	1	N/A	N/A	N/A	N/A	N/A	0	N/A	N/A	N/A	N/A	N/A	0	N/A	N/A	N/A	N/A	N/A	0	N/A
Pre-existing VISTA data	chr1	75405254	75409484	mm1355	negative	NA	0	0	1	0	0	0	0	0	2	0	0	0	0	0	2	0	0	0	0	0	0	0	0	0	N/A	N/A	N/A	N/A	N/A	N/A	N/A	N/A	N/A	N/A	N/A	N/A	N/A	N/A	N/A	N/A	N/A	N/A	N/A
Pre-existing VISTA data	chr1	75660752	75663254	mm1045	positive	ba;fm;mb;other	3	2	0	2	4	3	0	0	0	0	1	0	0	1	1	1	1	1	0	1	0	1	0	0	N/A	0	N/A	0	N/A	N/A	N/A	1	N/A	0	N/A	N/A	N/A	0	N/A	0	N/A	N/A	N/A
Pre-existing VISTA data	chr1	75666728	75670098	mm1043	negative	NA	2	2	0	0	2	3	0	0	0	0	0	0	0	2	0	0	0	1	0	0	0	0	0	0	N/A	N/A	N/A	N/A	N/A	N/A	N/A	N/A	N/A	N/A	N/A	N/A	N/A	N/A	N/A	N/A	N/A	N/A	N/A
Pre-existing VISTA data	chr1	75769002	75773592	hs1507	positive	lb	0	0	0	0	0	0	0	0	0	0	1	0	0	1	0	0	4	0	0	0	0	0	1	0	N/A	N/A	N/A	N/A	0	N/A	N/A	N/A	N/A	N/A	0	N/A	N/A	N/A	N/A	N/A	0	N/A	N/A
Pre-existing VISTA data	chr1	75784367	75787445	mm1036	positive	lb;tail	0	0	0	0	0	0	0	0	0	0	2	0	0	2	0	0	0	0	0	0	0	0	1	0	N/A	N/A	N/A	N/A	0	N/A	N/A	N/A	N/A	N/A	0	N/A	N/A	N/A	N/A	N/A	0	N/A	N/A
Pre-existing VISTA data	chr1	75797144	75799864	mm1044	negative	NA	0	1	0	1	0	1	0	0	0	0	0	0	0	2	1	1	1	1	0	0	0	0	0	0	N/A	N/A	N/A	N/A	N/A	N/A	N/A	N/A	N/A	N/A	N/A	N/A	N/A	N/A	N/A	N/A	N/A	N/A	N/A
Pre-existing VISTA data	chr1	75800897	75805337	mm1042	positive	lb	0	0	0	0	0	0	0	0	0	0	0	0	0	0	0	0	2	1	0	0	0	0	1	0	N/A	N/A	N/A	N/A	0	N/A	N/A	N/A	N/A	N/A	0	N/A	N/A	N/A	N/A	N/A	0	N/A	N/A
Pre-existing VISTA data	chr1	75832717	75835169	hs1635	positive	fm;lb	2	0	0	0	1	0	2	0	0	0	3	0	0	0	0	0	2	0	0	0	0	1	1	0	N/A	N/A	N/A	0	1	N/A	N/A	N/A	N/A	0	0	N/A	N/A	N/A	N/A	1	0	N/A	N/A
Pre-existing VISTA data	chr1	75882676	75886487	mm1046	positive	ba;lb	0	0	0	0	0	0	0	0	0	0	0	0	0	0	0	0	0	0	0	0	0	1	1	0	N/A	N/A	N/A	0	0	N/A	N/A	N/A	N/A	0	0	N/A	N/A	N/A	N/A	0	0	N/A	N/A
Pre-existing VISTA data	chr1	75888308	75891319	mm1038	negative	NA	0	1	0	0	1	0	0	0	0	0	1	0	0	2	0	0	2	1	0	0	0	0	0	0	N/A	N/A	N/A	N/A	N/A	N/A	N/A	N/A	N/A	N/A	N/A	N/A	N/A	N/A	N/A	N/A	N/A	N/A	N/A
Pre-existing VISTA data	chr1	77082597	77087992	hs2575	negative	NA	0	0	0	0	0	0	0	0	0	0	0	0	0	0	1	0	0	2	0	0	0	0	0	0	N/A	N/A	N/A	N/A	N/A	N/A	N/A	N/A	N/A	N/A	N/A	N/A	N/A	N/A	N/A	N/A	N/A	N/A	N/A
Pre-existing VISTA data	chr1	78059402	78061507	mm1092	positive	mel	0	0	0	0	0	1	0	0	0	0	0	0	0	0	0	0	0	0	0	0	0	0	0	0	N/A	N/A	N/A	N/A	N/A	N/A	N/A	N/A	N/A	N/A	N/A	N/A	N/A	N/A	N/A	N/A	N/A	N/A	N/A
Pre-existing VISTA data	chr1	78114828	78115847	hs493	negative	NA	0	0	0	0	0	0	0	0	0	0	0	0	0	0	0	0	0	0	0	0	0	0	0	0	N/A	N/A	N/A	N/A	N/A	N/A	N/A	N/A	N/A	N/A	N/A	N/A	N/A	N/A	N/A	N/A	N/A	N/A	N/A
Pre-existing VISTA data	chr1	78184118	78184772	hs1730	negative	NA	0	0	0	0	0	0	0	0	0	0	0	0	0	0	0	0	0	1	0	0	0	0	0	0	N/A	N/A	N/A	N/A	N/A	N/A	N/A	N/A	N/A	N/A	N/A	N/A	N/A	N/A	N/A	N/A	N/A	N/A	N/A
Pre-existing VISTA data	chr1	78187094	78188220	mm1094	negative	NA	0	0	0	0	0	0	0	0	0	1	0	1	0	0	0	1	0	2	0	0	0	0	0	0	N/A	N/A	N/A	N/A	N/A	N/A	N/A	N/A	N/A	N/A	N/A	N/A	N/A	N/A	N/A	N/A	N/A	N/A	N/A
Pre-existing VISTA data	chr1	78966371	78968073	hs2034	negative	NA	0	0	0	0	0	0	0	0	0	0	0	0	0	0	0	0	0	0	0	0	0	0	0	0	N/A	N/A	N/A	N/A	N/A	N/A	N/A	N/A	N/A	N/A	N/A	N/A	N/A	N/A	N/A	N/A	N/A	N/A	N/A
Pre-existing VISTA data	chr1	81520226	81522255	hs1376	negative	NA	0	3	0	5	0	2	1	1	0	2	0	1	0	1	0	0	0	1	0	0	0	0	0	0	N/A	N/A	N/A	N/A	N/A	N/A	N/A	N/A	N/A	N/A	N/A	N/A	N/A	N/A	N/A	N/A	N/A	N/A	N/A
Pre-existing VISTA data	chr1	84548809	84551346	mm666	negative	NA	0	2	0	0	2	0	0	1	0	0	0	0	0	1	0	0	0	0	0	0	0	0	0	0	N/A	N/A	N/A	N/A	N/A	N/A	N/A	N/A	N/A	N/A	N/A	N/A	N/A	N/A	N/A	N/A	N/A	N/A	N/A
Pre-existing VISTA data	chr1	86487173	86488752	mm558	negative	NA	2	2	3	2	2	3	2	1	1	1	1	2	1	0	1	0	1	1	0	0	0	0	0	0	N/A	N/A	N/A	N/A	N/A	N/A	N/A	N/A	N/A	N/A	N/A	N/A	N/A	N/A	N/A	N/A	N/A	N/A	N/A
Pre-existing VISTA data	chr1	86487837	86492753	hs1886	positive	ht	2	2	3	2	2	3	1	1	2	2	2	1	1	1	2	1	3	1	0	0	0	0	0	1	N/A	N/A	N/A	N/A	N/A	1	N/A	N/A	N/A	N/A	N/A	0	N/A	N/A	N/A	N/A	N/A	0	N/A
Pre-existing VISTA data	chr1	89713749	89714911	hs521	positive	ba;ear;eye;lb	2	1	0	1	1	2	0	0	0	0	0	0	0	2	0	1	1	4	0	0	0	1	1	0	N/A	N/A	N/A	0	0	N/A	N/A	N/A	N/A	0	1	N/A	N/A	N/A	N/A	0	0	N/A	N/A
Pre-existing VISTA data	chr1	89847707	89849945	hs921	positive	ba;fb;lb	0	3	0	2	0	3	0	0	0	1	0	0	1	3	0	1	1	2	1	0	0	1	1	0	0	N/A	N/A	0	0	N/A	1	N/A	N/A	0	0	N/A	0	N/A	N/A	0	0	N/A	0
Pre-existing VISTA data	chr1	89925516	89926000	hs249	positive	nt	0	0	0	0	0	0	0	0	0	0	0	0	0	0	0	0	0	0	0	0	0	0	0	0	N/A	N/A	N/A	N/A	N/A	N/A	N/A	N/A	N/A	N/A	N/A	N/A	N/A	N/A	N/A	N/A	N/A	N/A	N/A
Pre-existing VISTA data	chr1	90006770	90007854	hs1243	negative	NA	0	0	0	0	0	0	0	0	0	0	0	0	0	0	0	0	0	0	0	0	0	0	0	0	N/A	N/A	N/A	N/A	N/A	N/A	N/A	N/A	N/A	N/A	N/A	N/A	N/A	N/A	N/A	N/A	N/A	N/A	N/A
Pre-existing VISTA data	chr1	90246248	90247693	mm275	negative	NA	1	0	2	0	0	3	1	0	2	1	1	1	0	1	0	1	0	1	0	0	0	0	0	0	N/A	N/A	N/A	N/A	N/A	N/A	N/A	N/A	N/A	N/A	N/A	N/A	N/A	N/A	N/A	N/A	N/A	N/A	N/A
Pre-existing VISTA data	chr1	90288935	90290388	mm315	negative	NA	6	5	3	2	0	6	0	2	1	2	1	1	0	1	2	1	1	1	0	0	0	0	0	0	N/A	N/A	N/A	N/A	N/A	N/A	N/A	N/A	N/A	N/A	N/A	N/A	N/A	N/A	N/A	N/A	N/A	N/A	N/A
Pre-existing VISTA data	chr1	90753351	90755909	hs1951	positive	ht;som	0	0	2	0	0	0	0	0	1	0	0	0	0	0	2	0	0	0	0	0	0	0	0	1	N/A	N/A	N/A	N/A	N/A	1	N/A	N/A	N/A	N/A	N/A	0	N/A	N/A	N/A	N/A	N/A	0	N/A
Pre-existing VISTA data	chr1	90976558	90981159	hs1945	positive	ht	0	0	0	0	0	0	0	0	1	0	0	0	0	0	1	0	0	0	0	0	0	0	0	1	N/A	N/A	N/A	N/A	N/A	0	N/A	N/A	N/A	N/A	N/A	0	N/A	N/A	N/A	N/A	N/A	0	N/A
Pre-existing VISTA data	chr1	91208180	91212308	hs1968	positive	drg	0	0	4	1	0	1	0	0	3	0	1	0	0	0	3	0	0	0	0	0	0	0	0	0	N/A	N/A	N/A	N/A	N/A	N/A	N/A	N/A	N/A	N/A	N/A	N/A	N/A	N/A	N/A	N/A	N/A	N/A	N/A
Pre-existing VISTA data	chr1	91962927	91965956	mm901	positive	ba	0	0	0	0	2	0	2	0	0	0	3	0	1	1	0	0	5	0	0	0	0	1	0	0	N/A	N/A	N/A	0	N/A	N/A	N/A	N/A	N/A	0	N/A	N/A	N/A	N/A	N/A	0	N/A	N/A	N/A
Pre-existing VISTA data	chr1	92718797	92721273	hs1750	positive	ht	0	0	1	0	0	0	0	0	1	0	0	0	0	1	3	0	0	0	0	0	0	0	0	1	N/A	N/A	N/A	N/A	N/A	1	N/A	N/A	N/A	N/A	N/A	0	N/A	N/A	N/A	N/A	N/A	0	N/A
Pre-existing VISTA data	chr1	92786479	92787813	hs1937	positive	ba;drg;ear;hb;ht;lb;other	0	0	1	0	0	0	0	0	1	0	0	0	0	0	1	0	1	1	0	0	1	1	1	1	N/A	N/A	0	0	0	1	N/A	N/A	0	0	0	0	N/A	N/A	0	0	0	0	N/A
Pre-existing VISTA data	chr1	92789105	92792922	mm1063	positive	ba;lb	3	2	1	2	3	3	1	1	1	0	2	0	0	2	1	2	3	2	0	0	0	1	1	0	N/A	N/A	N/A	0	1	N/A	N/A	N/A	N/A	0	0	N/A	N/A	N/A	N/A	1	0	N/A	N/A
Pre-existing VISTA data	chr1	93820616	93822146	hs2576	positive	eye	0	0	0	0	0	0	0	0	0	0	0	0	0	0	0	0	0	0	0	0	0	0	0	0	N/A	N/A	N/A	N/A	N/A	N/A	N/A	N/A	N/A	N/A	N/A	N/A	N/A	N/A	N/A	N/A	N/A	N/A	N/A
Pre-existing VISTA data	chr1	97538496	97542741	mm1317	positive	fb;hb;mb;nt	3	2	0	3	2	3	0	1	0	3	0	3	0	1	0	0	0	3	1	1	1	0	0	0	1	1	0	N/A	N/A	N/A	0	0	0	N/A	N/A	N/A	0	0	1	N/A	N/A	N/A	0
Pre-existing VISTA data	chr1	98187842	98193249	hs1649	positive	fb;fm;hb;lb;mb;nose;nt;other	2	3	0	3	0	4	0	2	0	2	0	2	0	0	0	0	0	4	1	1	1	1	1	0	0	1	0	0	0	N/A	0	0	0	0	0	N/A	1	0	1	0	0	N/A	0
Pre-existing VISTA data	chr1	109514247	109514854	hs947	positive	fb	0	2	0	3	0	1	0	0	0	0	0	0	0	0	0	0	0	0	1	0	0	0	0	0	0	N/A	N/A	N/A	N/A	N/A	0	N/A	N/A	N/A	N/A	N/A	0	N/A	N/A	N/A	N/A	N/A	0
Pre-existing VISTA data	chr1	113469414	113469753	hs2321	positive	pan	0	0	0	0	0	0	0	0	0	0	0	0	0	0	0	0	0	0	0	0	0	0	0	0	N/A	N/A	N/A	N/A	N/A	N/A	N/A	N/A	N/A	N/A	N/A	N/A	N/A	N/A	N/A	N/A	N/A	N/A	N/A
Pre-existing VISTA data	chr1	118776526	118778050	hs522	positive	fb;hb;other	1	4	0	3	3	2	0	1	0	1	0	1	0	2	0	1	1	1	1	0	1	0	0	0	1	N/A	1	N/A	N/A	N/A	0	N/A	0	N/A	N/A	N/A	0	N/A	0	N/A	N/A	N/A	0
Pre-existing VISTA data	chr1	118988411	118994613	hs1790	negative	NA	0	0	0	0	0	0	0	0	0	0	0	0	0	0	0	0	0	0	0	0	0	0	0	0	N/A	N/A	N/A	N/A	N/A	N/A	N/A	N/A	N/A	N/A	N/A	N/A	N/A	N/A	N/A	N/A	N/A	N/A	N/A
Pre-existing VISTA data	chr1	120024417	120025108	hs1941	positive	other	0	0	0	0	0	0	0	0	0	0	0	0	0	0	1	0	0	0	0	0	0	0	0	0	N/A	N/A	N/A	N/A	N/A	N/A	N/A	N/A	N/A	N/A	N/A	N/A	N/A	N/A	N/A	N/A	N/A	N/A	N/A
Pre-existing VISTA data	chr1	127530775	127531768	hs1728	negative	NA	2	3	0	3	2	3	0	2	0	1	0	1	0	1	0	0	2	1	0	0	0	0	0	0	N/A	N/A	N/A	N/A	N/A	N/A	N/A	N/A	N/A	N/A	N/A	N/A	N/A	N/A	N/A	N/A	N/A	N/A	N/A
Pre-existing VISTA data	chr1	127554364	127556879	mm790	positive	fb;hb;mb;nt	2	3	0	3	2	3	0	1	0	1	1	1	0	0	0	0	0	0	1	1	1	0	0	0	0	0	0	N/A	N/A	N/A	0	0	0	N/A	N/A	N/A	1	1	1	N/A	N/A	N/A	0
Pre-existing VISTA data	chr1	127754801	127759066	mm1363	negative	NA	0	0	1	0	0	0	0	1	1	0	0	0	0	0	2	0	0	0	0	0	0	0	0	0	N/A	N/A	N/A	N/A	N/A	N/A	N/A	N/A	N/A	N/A	N/A	N/A	N/A	N/A	N/A	N/A	N/A	N/A	N/A
Pre-existing VISTA data	chr1	128743461	128746887	mm1079	negative	NA	0	0	0	0	0	0	0	0	0	0	0	0	0	0	0	0	0	0	0	0	0	0	0	0	N/A	N/A	N/A	N/A	N/A	N/A	N/A	N/A	N/A	N/A	N/A	N/A	N/A	N/A	N/A	N/A	N/A	N/A	N/A
Pre-existing VISTA data	chr1	129954814	129956885	hs1729	negative	NA	0	0	0	0	0	2	0	0	0	0	0	0	0	0	0	0	0	1	0	0	0	0	0	0	N/A	N/A	N/A	N/A	N/A	N/A	N/A	N/A	N/A	N/A	N/A	N/A	N/A	N/A	N/A	N/A	N/A	N/A	N/A
Pre-existing VISTA data	chr1	132332669	132334462	mm505	positive	fb;hb	2	1	1	2	2	2	1	1	1	1	1	1	1	2	1	2	2	1	1	0	1	0	0	0	1	N/A	1	N/A	N/A	N/A	0	N/A	0	N/A	N/A	N/A	0	N/A	0	N/A	N/A	N/A	0
Pre-existing VISTA data	chr1	133079893	133080923	hs1368	positive	fb;hb;mb;nt	3	4	0	4	0	4	1	1	0	2	0	1	0	2	0	2	0	1	1	1	1	0	0	0	1	1	1	N/A	N/A	N/A	0	0	0	N/A	N/A	N/A	0	0	0	N/A	N/A	N/A	0
Pre-existing VISTA data	chr1	133180669	133184217	mm971	positive	fb;hb;nt	7	8	4	6	3	7	2	1	0	1	0	1	0	3	2	1	2	1	1	0	1	0	0	0	1	N/A	1	N/A	N/A	N/A	0	N/A	0	N/A	N/A	N/A	0	N/A	0	N/A	N/A	N/A	0
Pre-existing VISTA data	chr1	133185979	133189493	mm1460	positive	eye;fb;hb;mb;nt	2	2	0	2	3	3	0	1	1	2	1	1	1	3	1	4	1	3	1	1	1	0	0	0	1	1	1	N/A	N/A	N/A	0	0	0	N/A	N/A	N/A	0	0	0	N/A	N/A	N/A	0
Pre-existing VISTA data	chr1	133236795	133241891	hs2279	negative	NA	3	0	2	0	4	3	2	0	3	0	1	0	2	1	5	2	1	2	0	0	0	0	0	0	N/A	N/A	N/A	N/A	N/A	N/A	N/A	N/A	N/A	N/A	N/A	N/A	N/A	N/A	N/A	N/A	N/A	N/A	N/A
Pre-existing VISTA data	chr1	133491868	133494057	mm573	positive	bv	5	7	5	5	4	5	1	1	1	1	2	1	1	3	4	3	2	3	0	0	0	0	0	0	N/A	N/A	N/A	N/A	N/A	N/A	N/A	N/A	N/A	N/A	N/A	N/A	N/A	N/A	N/A	N/A	N/A	N/A	N/A
Pre-existing VISTA data	chr1	133549312	133550884	mm112	negative	NA	0	0	0	0	0	0	0	0	0	0	0	0	0	0	0	0	0	0	0	0	0	0	0	0	N/A	N/A	N/A	N/A	N/A	N/A	N/A	N/A	N/A	N/A	N/A	N/A	N/A	N/A	N/A	N/A	N/A	N/A	N/A
Pre-existing VISTA data	chr1	133744226	133745599	hs2404	negative	NA	0	0	0	0	0	0	0	0	1	0	0	0	0	0	1	0	1	0	0	0	0	0	0	0	N/A	N/A	N/A	N/A	N/A	N/A	N/A	N/A	N/A	N/A	N/A	N/A	N/A	N/A	N/A	N/A	N/A	N/A	N/A
Pre-existing VISTA data	chr1	134060553	134066172	mm1445	positive	cn;drg;fb;hb;mb;nt;other;tri	6	6	2	7	3	4	2	2	3	1	1	1	4	4	4	5	4	4	1	1	1	0	0	0	1	1	1	N/A	N/A	N/A	0	0	0	N/A	N/A	N/A	0	0	0	N/A	N/A	N/A	0
Pre-existing VISTA data	chr1	135199048	135199949	mm562	negative	NA	3	3	3	2	3	3	1	0	0	1	1	1	2	2	1	1	1	1	0	0	0	0	0	0	N/A	N/A	N/A	N/A	N/A	N/A	N/A	N/A	N/A	N/A	N/A	N/A	N/A	N/A	N/A	N/A	N/A	N/A	N/A
Pre-existing VISTA data	chr1	135274822	135277265	hs2572	positive	ba	0	0	0	0	0	0	0	0	0	0	0	0	0	0	0	0	0	0	0	0	0	1	0	0	N/A	N/A	N/A	0	N/A	N/A	N/A	N/A	N/A	0	N/A	N/A	N/A	N/A	N/A	0	N/A	N/A	N/A
Pre-existing VISTA data	chr1	135852342	135856623	hs2542	negative	NA	0	2	0	3	0	1	0	0	1	1	0	0	0	0	1	2	1	1	0	0	0	0	0	0	N/A	N/A	N/A	N/A	N/A	N/A	N/A	N/A	N/A	N/A	N/A	N/A	N/A	N/A	N/A	N/A	N/A	N/A	N/A
Pre-existing VISTA data	chr1	138405488	138407331	hs1443	negative	NA	0	0	0	0	0	0	0	0	0	0	0	0	0	0	0	0	0	0	0	0	0	0	0	0	N/A	N/A	N/A	N/A	N/A	N/A	N/A	N/A	N/A	N/A	N/A	N/A	N/A	N/A	N/A	N/A	N/A	N/A	N/A
Pre-existing VISTA data	chr1	138499159	138501332	hs1322	positive	ba;drg;fb;hb;mb	4	2	0	3	0	3	1	2	0	1	0	1	0	1	0	0	2	2	1	1	1	1	0	0	1	1	0	0	N/A	N/A	0	0	0	0	N/A	N/A	0	0	1	1	N/A	N/A	0
Pre-existing VISTA data	chr1	148481972	148483266	hs1780	negative	NA	0	0	0	0	0	0	0	0	0	0	0	0	0	0	0	0	0	0	0	0	0	0	0	0	N/A	N/A	N/A	N/A	N/A	N/A	N/A	N/A	N/A	N/A	N/A	N/A	N/A	N/A	N/A	N/A	N/A	N/A	N/A
Pre-existing VISTA data	chr1	154033855	154034855	mm153	negative	NA	0	1	3	2	0	1	0	0	1	0	0	0	0	0	1	0	0	0	0	0	0	0	0	0	N/A	N/A	N/A	N/A	N/A	N/A	N/A	N/A	N/A	N/A	N/A	N/A	N/A	N/A	N/A	N/A	N/A	N/A	N/A
Pre-existing VISTA data	chr1	155038612	155040658	hs1862	positive	ht	3	0	3	0	0	0	0	0	1	0	0	0	0	0	2	0	0	0	0	0	0	0	0	1	N/A	N/A	N/A	N/A	N/A	1	N/A	N/A	N/A	N/A	N/A	0	N/A	N/A	N/A	N/A	N/A	0	N/A
Pre-existing VISTA data	chr1	157080500	157082532	hs2534	negative	NA	0	0	0	0	0	0	0	0	0	0	0	0	0	0	1	0	0	0	0	0	0	0	0	0	N/A	N/A	N/A	N/A	N/A	N/A	N/A	N/A	N/A	N/A	N/A	N/A	N/A	N/A	N/A	N/A	N/A	N/A	N/A
Pre-existing VISTA data	chr1	158265466	158268046	mm1369	positive	hb;mb;other	4	3	0	6	3	4	0	1	0	1	0	1	0	1	0	1	2	2	0	1	1	0	0	0	N/A	1	1	N/A	N/A	N/A	N/A	0	0	N/A	N/A	N/A	N/A	0	0	N/A	N/A	N/A	N/A
Pre-existing VISTA data	chr1	162074030	162077556	mm712	positive	lb;som	0	0	0	0	5	0	3	1	2	2	2	0	0	0	0	0	2	0	0	0	0	0	1	0	N/A	N/A	N/A	N/A	1	N/A	N/A	N/A	N/A	N/A	0	N/A	N/A	N/A	N/A	N/A	0	N/A	N/A
Pre-existing VISTA data	chr1	162830456	162833965	mm713	positive	drg;fb;hb;lb;mb;nt	5	3	0	3	3	3	1	2	0	1	2	1	0	2	0	0	0	2	1	1	1	0	1	0	1	1	0	N/A	0	N/A	0	0	0	N/A	0	N/A	0	0	1	N/A	1	N/A	0
Pre-existing VISTA data	chr1	163897221	163899607	hs1442	positive	gen;lb	1	0	0	0	1	0	1	0	0	0	1	0	0	0	0	0	2	0	0	0	0	0	1	0	N/A	N/A	N/A	N/A	1	N/A	N/A	N/A	N/A	N/A	0	N/A	N/A	N/A	N/A	N/A	0	N/A	N/A
Pre-existing VISTA data	chr1	165934234	165936308	hs1331	positive	fb;hb;mb;nt	0	3	0	3	0	6	0	3	0	1	0	2	0	2	0	0	0	1	1	1	1	0	0	0	1	1	0	N/A	N/A	N/A	0	0	0	N/A	N/A	N/A	0	0	1	N/A	N/A	N/A	0
Pre-existing VISTA data	chr1	166047479	166050879	mm757	positive	hb;lb;mb;nt	2	2	2	2	2	1	1	4	0	0	1	2	0	3	2	0	3	2	0	1	1	0	1	0	N/A	1	0	N/A	1	N/A	N/A	0	0	N/A	0	N/A	N/A	0	0	N/A	0	N/A	N/A
Pre-existing VISTA data	chr1	168168619	168170074	hs1191	positive	fb;fm	0	3	0	0	0	0	0	0	0	0	0	0	0	0	1	0	0	0	1	0	0	1	0	0	0	N/A	N/A	0	N/A	N/A	0	N/A	N/A	0	N/A	N/A	0	N/A	N/A	0	N/A	N/A	0
Pre-existing VISTA data	chr1	168268572	168269857	hs1136	negative	NA	0	2	2	0	0	1	0	0	1	0	0	0	0	0	1	0	0	0	0	0	0	0	0	0	N/A	N/A	N/A	N/A	N/A	N/A	N/A	N/A	N/A	N/A	N/A	N/A	N/A	N/A	N/A	N/A	N/A	N/A	N/A
Pre-existing VISTA data	chr1	168294791	168296738	hs970	negative	NA	0	0	0	0	4	1	0	0	0	0	0	0	0	1	1	0	0	1	0	0	0	0	0	0	N/A	N/A	N/A	N/A	N/A	N/A	N/A	N/A	N/A	N/A	N/A	N/A	N/A	N/A	N/A	N/A	N/A	N/A	N/A
Pre-existing VISTA data	chr1	168299764	168300981	hs1144	positive	ht	0	3	0	3	0	3	0	0	1	1	0	0	0	0	2	0	2	0	0	0	0	0	0	1	N/A	N/A	N/A	N/A	N/A	0	N/A	N/A	N/A	N/A	N/A	0	N/A	N/A	N/A	N/A	N/A	0	N/A
Pre-existing VISTA data	chr1	168327071	168328494	hs203	negative	NA	0	4	0	0	0	0	0	1	0	1	0	0	0	2	2	1	0	3	0	0	0	0	0	0	N/A	N/A	N/A	N/A	N/A	N/A	N/A	N/A	N/A	N/A	N/A	N/A	N/A	N/A	N/A	N/A	N/A	N/A	N/A
Pre-existing VISTA data	chr1	168341597	168342834	hs1235	positive	hb	2	3	0	4	0	3	0	2	0	1	1	1	0	3	0	1	1	1	0	0	1	0	0	0	N/A	N/A	1	N/A	N/A	N/A	N/A	N/A	0	N/A	N/A	N/A	N/A	N/A	0	N/A	N/A	N/A	N/A
Pre-existing VISTA data	chr1	168357095	168358536	hs1202	positive	fb;hb	5	5	2	5	0	4	0	1	1	1	0	1	2	3	1	0	2	3	1	0	1	0	0	0	1	N/A	0	N/A	N/A	N/A	0	N/A	0	N/A	N/A	N/A	0	N/A	1	N/A	N/A	N/A	0
Pre-existing VISTA data	chr1	168416029	168418436	mm1000	negative	NA	2	4	2	2	3	3	1	1	2	2	0	0	3	4	2	2	2	3	0	0	0	0	0	0	N/A	N/A	N/A	N/A	N/A	N/A	N/A	N/A	N/A	N/A	N/A	N/A	N/A	N/A	N/A	N/A	N/A	N/A	N/A
Pre-existing VISTA data	chr1	168760968	168763111	hs1230	negative	NA	0	0	0	0	0	0	0	0	0	0	0	0	0	0	0	0	0	0	0	0	0	0	0	0	N/A	N/A	N/A	N/A	N/A	N/A	N/A	N/A	N/A	N/A	N/A	N/A	N/A	N/A	N/A	N/A	N/A	N/A	N/A
Pre-existing VISTA data	chr1	168908405	168909385	hs202	negative	NA	0	3	0	3	0	0	0	0	0	0	0	0	0	1	0	0	0	0	0	0	0	0	0	0	N/A	N/A	N/A	N/A	N/A	N/A	N/A	N/A	N/A	N/A	N/A	N/A	N/A	N/A	N/A	N/A	N/A	N/A	N/A
Pre-existing VISTA data	chr1	168991094	168992053	hs201	negative	NA	0	0	0	0	0	0	0	0	0	0	0	0	0	1	0	0	0	0	0	0	0	0	0	0	N/A	N/A	N/A	N/A	N/A	N/A	N/A	N/A	N/A	N/A	N/A	N/A	N/A	N/A	N/A	N/A	N/A	N/A	N/A
Pre-existing VISTA data	chr1	169343699	169345192	hs1185	positive	lb	0	0	0	0	0	0	0	0	0	0	0	0	0	0	0	0	0	0	0	0	0	0	1	0	N/A	N/A	N/A	N/A	0	N/A	N/A	N/A	N/A	N/A	0	N/A	N/A	N/A	N/A	N/A	0	N/A	N/A
Pre-existing VISTA data	chr1	169385394	169386294	hs762	positive	hb;mb	0	0	0	2	0	4	0	0	0	0	0	0	0	0	0	0	0	0	0	1	1	0	0	0	N/A	0	0	N/A	N/A	N/A	N/A	0	0	N/A	N/A	N/A	N/A	0	0	N/A	N/A	N/A	N/A
Pre-existing VISTA data	chr1	169476844	169478008	hs1156	negative	NA	0	0	0	0	0	0	0	0	0	0	0	0	0	0	0	0	0	0	0	0	0	0	0	0	N/A	N/A	N/A	N/A	N/A	N/A	N/A	N/A	N/A	N/A	N/A	N/A	N/A	N/A	N/A	N/A	N/A	N/A	N/A
Pre-existing VISTA data	chr1	177150036	177151455	hs545	positive	fb;hb;mb;nt	1	2	0	2	0	2	0	1	0	1	0	2	0	0	1	0	1	1	1	1	1	0	0	0	0	1	0	N/A	N/A	N/A	0	0	0	N/A	N/A	N/A	1	0	1	N/A	N/A	N/A	0
Pre-existing VISTA data	chr1	177171232	177171899	hs214	negative	NA	0	0	0	0	0	0	0	0	0	0	0	0	0	1	0	0	0	1	0	0	0	0	0	0	N/A	N/A	N/A	N/A	N/A	N/A	N/A	N/A	N/A	N/A	N/A	N/A	N/A	N/A	N/A	N/A	N/A	N/A	N/A
Pre-existing VISTA data	chr1	177447323	177448425	hs476	negative	NA	2	2	0	2	2	4	1	2	0	1	2	1	2	1	1	2	1	1	0	0	0	0	0	0	N/A	N/A	N/A	N/A	N/A	N/A	N/A	N/A	N/A	N/A	N/A	N/A	N/A	N/A	N/A	N/A	N/A	N/A	N/A
Pre-existing VISTA data	chr1	179385808	179386339	hs2070	positive	eye;mb	0	0	0	0	0	0	0	0	0	0	0	0	0	0	0	0	0	0	0	1	0	0	0	0	N/A	0	N/A	N/A	N/A	N/A	N/A	0	N/A	N/A	N/A	N/A	N/A	0	N/A	N/A	N/A	N/A	N/A
Pre-existing VISTA data	chr1	180208457	180211873	hs2132	negative	NA	0	0	0	0	0	0	0	0	0	0	0	0	0	0	0	0	0	0	0	0	0	0	0	0	N/A	N/A	N/A	N/A	N/A	N/A	N/A	N/A	N/A	N/A	N/A	N/A	N/A	N/A	N/A	N/A	N/A	N/A	N/A
Pre-existing VISTA data	chr1	180268493	180269405	hs2131	negative	NA	2	1	0	1	1	3	0	0	0	0	0	0	0	1	1	0	0	0	0	0	0	0	0	0	N/A	N/A	N/A	N/A	N/A	N/A	N/A	N/A	N/A	N/A	N/A	N/A	N/A	N/A	N/A	N/A	N/A	N/A	N/A
Pre-existing VISTA data	chr1	181255936	181259662	mm24	negative	NA	5	3	2	5	3	6	1	2	1	1	1	0	2	2	2	1	2	1	0	0	0	0	0	0	N/A	N/A	N/A	N/A	N/A	N/A	N/A	N/A	N/A	N/A	N/A	N/A	N/A	N/A	N/A	N/A	N/A	N/A	N/A
Pre-existing VISTA data	chr1	182110494	182112053	hs2374	positive	ba	0	0	1	0	0	0	1	0	0	0	0	0	1	0	1	0	2	0	0	0	0	1	0	0	N/A	N/A	N/A	0	N/A	N/A	N/A	N/A	N/A	0	N/A	N/A	N/A	N/A	N/A	0	N/A	N/A	N/A
Pre-existing VISTA data	chr1	182981863	182984314	mm1517	negative	NA	2	3	1	3	1	3	0	0	1	0	0	0	0	1	1	0	1	1	0	0	0	0	0	0	N/A	N/A	N/A	N/A	N/A	N/A	N/A	N/A	N/A	N/A	N/A	N/A	N/A	N/A	N/A	N/A	N/A	N/A	N/A
Pre-existing VISTA data	chr1	184041269	184042762	mm134	positive	eye;ht	0	0	2	0	0	0	0	0	1	0	0	0	0	0	2	0	2	0	0	0	0	0	0	1	N/A	N/A	N/A	N/A	N/A	1	N/A	N/A	N/A	N/A	N/A	0	N/A	N/A	N/A	N/A	N/A	0	N/A
Pre-existing VISTA data	chr1	184041272	184042778	hs1663	negative	NA	0	0	2	0	0	0	0	0	1	0	0	0	0	0	2	0	2	0	0	0	0	0	0	0	N/A	N/A	N/A	N/A	N/A	N/A	N/A	N/A	N/A	N/A	N/A	N/A	N/A	N/A	N/A	N/A	N/A	N/A	N/A
Pre-existing VISTA data	chr1	186587514	186590973	mm1053	negative	NA	0	0	3	0	0	0	0	0	1	0	0	0	0	0	2	0	0	0	0	0	0	0	0	0	N/A	N/A	N/A	N/A	N/A	N/A	N/A	N/A	N/A	N/A	N/A	N/A	N/A	N/A	N/A	N/A	N/A	N/A	N/A
Pre-existing VISTA data	chr1	186598966	186601967	mm1082	negative	NA	0	0	0	0	0	0	0	0	0	0	0	0	0	0	0	0	1	0	0	0	0	0	0	0	N/A	N/A	N/A	N/A	N/A	N/A	N/A	N/A	N/A	N/A	N/A	N/A	N/A	N/A	N/A	N/A	N/A	N/A	N/A
Pre-existing VISTA data	chr1	186608536	186611095	hs2536	negative	NA	3	4	1	1	0	3	0	0	1	0	0	0	0	2	3	0	0	1	0	0	0	0	0	0	N/A	N/A	N/A	N/A	N/A	N/A	N/A	N/A	N/A	N/A	N/A	N/A	N/A	N/A	N/A	N/A	N/A	N/A	N/A
Pre-existing VISTA data	chr1	186908316	186910078	hs1255	negative	NA	0	1	0	0	0	0	0	0	0	0	0	0	0	0	0	0	0	0	0	0	0	0	0	0	N/A	N/A	N/A	N/A	N/A	N/A	N/A	N/A	N/A	N/A	N/A	N/A	N/A	N/A	N/A	N/A	N/A	N/A	N/A
Pre-existing VISTA data	chr1	186922310	186923506	hs1257	positive	hb;tri	0	1	0	3	0	2	0	0	0	0	0	0	0	0	0	0	0	2	0	0	1	0	0	0	N/A	N/A	0	N/A	N/A	N/A	N/A	N/A	0	N/A	N/A	N/A	N/A	N/A	0	N/A	N/A	N/A	N/A
Pre-existing VISTA data	chr1	187248280	187249479	hs734	negative	NA	0	0	0	0	0	0	0	0	0	0	0	0	0	0	0	0	0	0	0	0	0	0	0	0	N/A	N/A	N/A	N/A	N/A	N/A	N/A	N/A	N/A	N/A	N/A	N/A	N/A	N/A	N/A	N/A	N/A	N/A	N/A
Pre-existing VISTA data	chr1	187907531	187909056	mm111	positive	cn	2	2	0	1	2	2	0	0	1	0	0	0	0	2	1	0	2	1	0	0	0	0	0	0	N/A	N/A	N/A	N/A	N/A	N/A	N/A	N/A	N/A	N/A	N/A	N/A	N/A	N/A	N/A	N/A	N/A	N/A	N/A
Pre-existing VISTA data	chr1	188118946	188119476	hs175	negative	NA	0	0	0	0	0	0	0	0	1	0	0	0	0	0	1	0	0	0	0	0	0	0	0	0	N/A	N/A	N/A	N/A	N/A	N/A	N/A	N/A	N/A	N/A	N/A	N/A	N/A	N/A	N/A	N/A	N/A	N/A	N/A
Pre-existing VISTA data	chr1	188883843	188885252	hs366	negative	NA	0	0	0	1	0	0	0	0	0	0	0	0	0	0	0	0	1	0	0	0	0	0	0	0	N/A	N/A	N/A	N/A	N/A	N/A	N/A	N/A	N/A	N/A	N/A	N/A	N/A	N/A	N/A	N/A	N/A	N/A	N/A
Pre-existing VISTA data	chr1	189187275	189188601	mm119	positive	fb;hb;mb;nt	0	2	0	2	0	2	0	2	0	1	0	1	0	0	0	0	0	1	1	1	1	0	0	0	0	1	0	N/A	N/A	N/A	0	0	0	N/A	N/A	N/A	1	0	1	N/A	N/A	N/A	0
Pre-existing VISTA data	chr1	190061289	190062349	hs2357	positive	ht	0	0	2	0	0	0	0	0	1	0	0	0	0	0	1	0	0	0	0	0	0	0	0	1	N/A	N/A	N/A	N/A	N/A	1	N/A	N/A	N/A	N/A	N/A	0	N/A	N/A	N/A	N/A	N/A	0	N/A
Pre-existing VISTA data	chr1	190653720	190655122	hs204	positive	fb	0	6	0	0	0	0	0	0	0	0	0	0	0	0	0	0	0	0	1	0	0	0	0	0	0	N/A	N/A	N/A	N/A	N/A	0	N/A	N/A	N/A	N/A	N/A	0	N/A	N/A	N/A	N/A	N/A	0
Pre-existing VISTA data	chr1	190727303	190730174	hs1324	positive	fb	0	6	0	5	0	3	0	2	0	1	0	1	0	2	0	1	0	2	1	0	0	0	0	0	1	N/A	N/A	N/A	N/A	N/A	0	N/A	N/A	N/A	N/A	N/A	0	N/A	N/A	N/A	N/A	N/A	0
Pre-existing VISTA data	chr1	191239446	191241713	hs2089	positive	nt	0	0	0	0	0	0	0	0	0	0	0	0	0	0	0	0	0	0	0	0	0	0	0	0	N/A	N/A	N/A	N/A	N/A	N/A	N/A	N/A	N/A	N/A	N/A	N/A	N/A	N/A	N/A	N/A	N/A	N/A	N/A
Pre-existing VISTA data	chr1	192472468	192473452	hs2634	negative	NA	0	0	0	0	0	0	0	0	0	0	0	0	0	0	0	0	0	0	0	0	0	0	0	0	N/A	N/A	N/A	N/A	N/A	N/A	N/A	N/A	N/A	N/A	N/A	N/A	N/A	N/A	N/A	N/A	N/A	N/A	N/A
Pre-existing VISTA data	chr1	192784316	192784989	mm617	negative	NA	1	1	1	1	0	1	0	0	0	0	0	0	0	0	0	0	0	0	0	0	0	0	0	0	N/A	N/A	N/A	N/A	N/A	N/A	N/A	N/A	N/A	N/A	N/A	N/A	N/A	N/A	N/A	N/A	N/A	N/A	N/A
Pre-existing VISTA data	chr1	192789594	192791084	mm430	negative	NA	0	1	0	0	0	0	2	0	1	0	1	0	0	0	1	0	1	0	0	0	0	0	0	0	N/A	N/A	N/A	N/A	N/A	N/A	N/A	N/A	N/A	N/A	N/A	N/A	N/A	N/A	N/A	N/A	N/A	N/A	N/A
Pre-existing VISTA data	chr1	192798096	192800700	mm646	positive	ba;fb;fm;lb;nose;som	3	1	0	1	4	0	1	2	1	0	2	0	3	2	2	1	2	1	1	0	0	1	1	0	1	N/A	N/A	1	1	N/A	0	N/A	N/A	0	0	N/A	0	N/A	N/A	0	0	N/A	0
Pre-existing VISTA data	chr1	192806327	192807093	mm618	negative	NA	3	0	0	0	2	0	2	0	0	0	1	0	0	1	1	0	1	2	0	0	0	0	0	0	N/A	N/A	N/A	N/A	N/A	N/A	N/A	N/A	N/A	N/A	N/A	N/A	N/A	N/A	N/A	N/A	N/A	N/A	N/A
Pre-existing VISTA data	chr1	192821976	192825953	hs1617	negative	NA	3	2	3	4	2	3	1	1	1	1	1	1	2	1	4	2	1	2	0	0	0	0	0	0	N/A	N/A	N/A	N/A	N/A	N/A	N/A	N/A	N/A	N/A	N/A	N/A	N/A	N/A	N/A	N/A	N/A	N/A	N/A
Pre-existing VISTA data	chr1	192822358	192823920	mm1213	negative	NA	3	2	3	4	2	3	1	1	1	1	1	1	2	1	3	2	1	2	0	0	0	0	0	0	N/A	N/A	N/A	N/A	N/A	N/A	N/A	N/A	N/A	N/A	N/A	N/A	N/A	N/A	N/A	N/A	N/A	N/A	N/A
Pre-existing VISTA data	chr1	192851642	192852457	mm433	negative	NA	0	0	2	0	2	0	1	1	2	0	1	0	2	2	1	0	1	1	0	0	0	0	0	0	N/A	N/A	N/A	N/A	N/A	N/A	N/A	N/A	N/A	N/A	N/A	N/A	N/A	N/A	N/A	N/A	N/A	N/A	N/A
Pre-existing VISTA data	chr1	193141048	193141723	hs932	positive	ba;eye;lb;nose	0	0	0	0	0	0	1	0	0	0	0	0	0	0	0	0	0	0	0	0	0	1	1	0	N/A	N/A	N/A	0	0	N/A	N/A	N/A	N/A	0	0	N/A	N/A	N/A	N/A	0	0	N/A	N/A
Pre-existing VISTA data	chr1	193449332	193450185	mm935	positive	ba	3	2	1	5	3	4	1	1	2	0	1	1	0	0	2	0	0	1	0	0	0	1	0	0	N/A	N/A	N/A	0	N/A	N/A	N/A	N/A	N/A	0	N/A	N/A	N/A	N/A	N/A	1	N/A	N/A	N/A
Pre-existing VISTA data	chr1	193989014	193991785	hs1694	negative	NA	1	2	0	4	0	4	0	0	0	2	0	0	0	1	0	0	0	2	0	0	0	0	0	0	N/A	N/A	N/A	N/A	N/A	N/A	N/A	N/A	N/A	N/A	N/A	N/A	N/A	N/A	N/A	N/A	N/A	N/A	N/A
Pre-existing VISTA data	chr10	3393517	3396653	hs1922	positive	ht	0	0	2	0	0	0	0	0	2	0	0	0	0	0	1	0	0	0	0	0	0	0	0	1	N/A	N/A	N/A	N/A	N/A	1	N/A	N/A	N/A	N/A	N/A	0	N/A	N/A	N/A	N/A	N/A	0	N/A
Pre-existing VISTA data	chr10	8968317	8968915	mm482	negative	NA	1	0	0	1	1	1	0	0	1	0	0	0	0	0	1	1	1	1	0	0	0	0	0	0	N/A	N/A	N/A	N/A	N/A	N/A	N/A	N/A	N/A	N/A	N/A	N/A	N/A	N/A	N/A	N/A	N/A	N/A	N/A
Pre-existing VISTA data	chr10	14463666	14464562	mm116	positive	lb;other	0	0	0	0	1	0	0	0	0	0	0	0	0	0	0	0	0	0	0	0	0	0	1	0	N/A	N/A	N/A	N/A	0	N/A	N/A	N/A	N/A	N/A	0	N/A	N/A	N/A	N/A	N/A	0	N/A	N/A
Pre-existing VISTA data	chr10	16543849	16546710	hs2533	positive	drg;ht	0	0	1	0	1	0	0	0	2	0	0	0	0	0	0	0	0	0	0	0	0	0	0	1	N/A	N/A	N/A	N/A	N/A	0	N/A	N/A	N/A	N/A	N/A	0	N/A	N/A	N/A	N/A	N/A	1	N/A
Pre-existing VISTA data	chr10	17228735	17232667	hs1644	positive	eye;fb;hb;mb	2	2	1	1	2	1	1	1	1	1	0	2	0	0	1	0	1	2	1	1	1	0	0	0	0	1	0	N/A	N/A	N/A	0	0	0	N/A	N/A	N/A	1	0	1	N/A	N/A	N/A	0
Pre-existing VISTA data	chr10	19077703	19080447	hs1832	negative	NA	0	0	0	0	0	0	0	0	0	0	0	0	0	0	0	0	0	0	0	0	0	0	0	0	N/A	N/A	N/A	N/A	N/A	N/A	N/A	N/A	N/A	N/A	N/A	N/A	N/A	N/A	N/A	N/A	N/A	N/A	N/A
Pre-existing VISTA data	chr10	20285523	20287443	hs2320	negative	NA	3	5	1	7	4	5	1	1	1	1	0	1	2	2	2	4	2	1	0	0	0	0	0	0	N/A	N/A	N/A	N/A	N/A	N/A	N/A	N/A	N/A	N/A	N/A	N/A	N/A	N/A	N/A	N/A	N/A	N/A	N/A
Pre-existing VISTA data	chr10	20484901	20488767	mm140	positive	other	0	0	1	0	0	0	0	0	1	0	0	0	0	0	3	0	0	0	0	0	0	0	0	0	N/A	N/A	N/A	N/A	N/A	N/A	N/A	N/A	N/A	N/A	N/A	N/A	N/A	N/A	N/A	N/A	N/A	N/A	N/A
Pre-existing VISTA data	chr10	21081770	21084133	hs1351	positive	eye	1	2	0	3	0	1	0	1	0	0	0	0	0	2	0	0	0	1	0	0	0	0	0	0	N/A	N/A	N/A	N/A	N/A	N/A	N/A	N/A	N/A	N/A	N/A	N/A	N/A	N/A	N/A	N/A	N/A	N/A	N/A
Pre-existing VISTA data	chr10	21620700	21623524	mm1426	positive	lb	0	0	0	0	0	0	0	0	0	0	0	0	0	0	0	0	0	0	0	0	0	0	1	0	N/A	N/A	N/A	N/A	0	N/A	N/A	N/A	N/A	N/A	0	N/A	N/A	N/A	N/A	N/A	0	N/A	N/A
Pre-existing VISTA data	chr10	24493265	24494942	mm46	negative	NA	0	0	2	0	0	0	0	0	2	0	0	0	0	0	3	0	0	0	0	0	0	0	0	0	N/A	N/A	N/A	N/A	N/A	N/A	N/A	N/A	N/A	N/A	N/A	N/A	N/A	N/A	N/A	N/A	N/A	N/A	N/A
Pre-existing VISTA data	chr10	24590972	24593071	hs2544	negative	NA	0	1	0	0	0	1	0	0	1	0	0	0	0	0	1	0	1	1	0	0	0	0	0	0	N/A	N/A	N/A	N/A	N/A	N/A	N/A	N/A	N/A	N/A	N/A	N/A	N/A	N/A	N/A	N/A	N/A	N/A	N/A
Pre-existing VISTA data	chr10	30997658	30998999	mm766	positive	ht	0	0	2	0	0	0	0	0	1	0	0	0	0	0	2	0	0	0	0	0	0	0	0	1	N/A	N/A	N/A	N/A	N/A	1	N/A	N/A	N/A	N/A	N/A	0	N/A	N/A	N/A	N/A	N/A	0	N/A
Pre-existing VISTA data	chr10	30999696	31001220	hs2568	negative	NA	0	0	0	0	0	0	0	0	0	0	0	0	0	0	0	0	0	0	0	0	0	0	0	0	N/A	N/A	N/A	N/A	N/A	N/A	N/A	N/A	N/A	N/A	N/A	N/A	N/A	N/A	N/A	N/A	N/A	N/A	N/A
Pre-existing VISTA data	chr10	31027821	31028728	mm767	negative	NA	0	0	0	0	0	0	0	0	0	0	0	0	0	0	0	0	0	0	0	0	0	0	0	0	N/A	N/A	N/A	N/A	N/A	N/A	N/A	N/A	N/A	N/A	N/A	N/A	N/A	N/A	N/A	N/A	N/A	N/A	N/A
Pre-existing VISTA data	chr10	31034050	31035576	mm764	positive	som	0	0	1	0	0	0	0	0	1	0	0	0	0	0	1	0	0	0	0	0	0	0	0	0	N/A	N/A	N/A	N/A	N/A	N/A	N/A	N/A	N/A	N/A	N/A	N/A	N/A	N/A	N/A	N/A	N/A	N/A	N/A
Pre-existing VISTA data	chr10	31053080	31054085	mm763	positive	ht	0	0	1	0	0	0	0	0	1	0	0	0	0	0	0	0	0	0	0	0	0	0	0	1	N/A	N/A	N/A	N/A	N/A	0	N/A	N/A	N/A	N/A	N/A	0	N/A	N/A	N/A	N/A	N/A	1	N/A
Pre-existing VISTA data	chr10	31228891	31229864	mm762	positive	ht	0	0	1	0	0	0	0	0	0	0	0	0	0	0	0	0	0	0	0	0	0	0	0	1	N/A	N/A	N/A	N/A	N/A	0	N/A	N/A	N/A	N/A	N/A	0	N/A	N/A	N/A	N/A	N/A	0	N/A
Pre-existing VISTA data	chr10	31272656	31273675	mm765	negative	NA	0	0	1	0	0	0	0	0	1	0	0	0	0	0	2	0	0	0	0	0	0	0	0	0	N/A	N/A	N/A	N/A	N/A	N/A	N/A	N/A	N/A	N/A	N/A	N/A	N/A	N/A	N/A	N/A	N/A	N/A	N/A
Pre-existing VISTA data	chr10	35105832	35117333	hs1788	negative	NA	0	0	0	1	0	0	0	0	0	0	0	0	0	0	0	0	0	0	0	0	0	0	0	0	N/A	N/A	N/A	N/A	N/A	N/A	N/A	N/A	N/A	N/A	N/A	N/A	N/A	N/A	N/A	N/A	N/A	N/A	N/A
Pre-existing VISTA data	chr10	36483584	36486087	mm693	positive	fb;lb;mb;nose	0	2	0	0	2	0	0	0	0	0	0	0	0	0	0	0	0	0	1	1	0	1	1	0	0	0	N/A	0	0	N/A	0	0	N/A	0	0	N/A	0	0	N/A	0	0	N/A	0
Pre-existing VISTA data	chr10	38552269	38556079	hs1302	positive	fb;hb;mb;nt	5	4	1	4	2	4	1	3	1	3	1	3	0	0	0	0	1	2	1	1	1	0	0	0	0	1	0	N/A	N/A	N/A	0	0	0	N/A	N/A	N/A	1	0	1	N/A	N/A	N/A	0
Pre-existing VISTA data	chr10	38972078	38974105	mm1573	negative	NA	0	0	0	0	0	0	0	0	0	0	1	0	0	0	0	0	0	0	0	0	0	0	0	0	N/A	N/A	N/A	N/A	N/A	N/A	N/A	N/A	N/A	N/A	N/A	N/A	N/A	N/A	N/A	N/A	N/A	N/A	N/A
Pre-existing VISTA data	chr10	39657717	39664006	hs1690	positive	ba;fb;fm;ht;nt;other;som	5	3	1	4	2	3	1	1	1	2	1	1	4	4	4	4	2	3	1	0	0	1	0	1	1	N/A	N/A	1	N/A	1	0	N/A	N/A	0	N/A	0	0	N/A	N/A	0	N/A	0	0
Pre-existing VISTA data	chr10	42250903	42252282	hs2394	negative	NA	0	0	0	0	0	0	0	0	2	0	2	0	1	1	2	0	1	0	0	0	0	0	0	0	N/A	N/A	N/A	N/A	N/A	N/A	N/A	N/A	N/A	N/A	N/A	N/A	N/A	N/A	N/A	N/A	N/A	N/A	N/A
Pre-existing VISTA data	chr10	42634080	42635173	hs1189	negative	NA	0	0	0	0	0	0	0	2	0	0	0	0	0	2	0	0	0	3	0	0	0	0	0	0	N/A	N/A	N/A	N/A	N/A	N/A	N/A	N/A	N/A	N/A	N/A	N/A	N/A	N/A	N/A	N/A	N/A	N/A	N/A
Pre-existing VISTA data	chr10	42635863	42636982	hs1033	negative	NA	0	0	0	0	0	0	0	1	0	0	0	0	1	2	1	0	0	2	0	0	0	0	0	0	N/A	N/A	N/A	N/A	N/A	N/A	N/A	N/A	N/A	N/A	N/A	N/A	N/A	N/A	N/A	N/A	N/A	N/A	N/A
Pre-existing VISTA data	chr10	43722435	43724833	hs1483	negative	NA	3	4	0	4	6	9	2	0	1	1	1	0	1	1	1	1	3	1	0	0	0	0	0	0	N/A	N/A	N/A	N/A	N/A	N/A	N/A	N/A	N/A	N/A	N/A	N/A	N/A	N/A	N/A	N/A	N/A	N/A	N/A
Pre-existing VISTA data	chr10	43746141	43746678	mm228	positive	drg	0	0	0	0	0	0	0	0	0	0	0	0	0	0	0	0	0	0	0	0	0	0	0	0	N/A	N/A	N/A	N/A	N/A	N/A	N/A	N/A	N/A	N/A	N/A	N/A	N/A	N/A	N/A	N/A	N/A	N/A	N/A
Pre-existing VISTA data	chr10	45140390	45141876	hs1501	negative	NA	0	0	0	0	4	0	0	0	0	0	1	0	0	0	0	0	1	0	0	0	0	0	0	0	N/A	N/A	N/A	N/A	N/A	N/A	N/A	N/A	N/A	N/A	N/A	N/A	N/A	N/A	N/A	N/A	N/A	N/A	N/A
Pre-existing VISTA data	chr10	45228614	45231786	mm87	positive	ht;lb;other	0	0	2	0	1	0	0	0	2	0	0	0	0	0	2	0	1	1	0	0	0	0	1	1	N/A	N/A	N/A	N/A	0	1	N/A	N/A	N/A	N/A	1	0	N/A	N/A	N/A	N/A	0	0	N/A
Pre-existing VISTA data	chr10	45893125	45894695	hs1452	positive	lb	2	0	0	1	2	0	2	0	0	0	2	0	0	0	0	0	1	0	0	0	0	0	1	0	N/A	N/A	N/A	N/A	1	N/A	N/A	N/A	N/A	N/A	0	N/A	N/A	N/A	N/A	N/A	0	N/A	N/A
Pre-existing VISTA data	chr10	49984349	49985951	hs1738	positive	lb	0	0	0	0	0	0	0	0	0	0	0	0	0	0	0	0	0	0	0	0	0	0	1	0	N/A	N/A	N/A	N/A	0	N/A	N/A	N/A	N/A	N/A	0	N/A	N/A	N/A	N/A	N/A	0	N/A	N/A
Pre-existing VISTA data	chr10	50833719	50834474	hs292	negative	NA	0	0	0	3	0	0	0	0	0	0	0	0	0	0	0	0	0	0	0	0	0	0	0	0	N/A	N/A	N/A	N/A	N/A	N/A	N/A	N/A	N/A	N/A	N/A	N/A	N/A	N/A	N/A	N/A	N/A	N/A	N/A
Pre-existing VISTA data	chr10	51257066	51258555	hs576	positive	cn;mb	2	1	0	2	0	2	0	1	0	0	0	0	0	1	0	0	0	1	0	1	0	0	0	0	N/A	0	N/A	N/A	N/A	N/A	N/A	1	N/A	N/A	N/A	N/A	N/A	0	N/A	N/A	N/A	N/A	N/A
Pre-existing VISTA data	chr10	52741811	52745154	mm782	positive	fb;hb;mb;nt	1	1	0	1	2	1	0	1	0	2	0	2	0	0	1	2	0	2	1	1	1	0	0	0	0	1	1	N/A	N/A	N/A	0	0	0	N/A	N/A	N/A	1	0	0	N/A	N/A	N/A	0
Pre-existing VISTA data	chr10	53173252	53178357	hs2282	negative	NA	2	0	0	0	1	0	0	0	1	0	0	0	0	0	0	0	1	0	0	0	0	0	0	0	N/A	N/A	N/A	N/A	N/A	N/A	N/A	N/A	N/A	N/A	N/A	N/A	N/A	N/A	N/A	N/A	N/A	N/A	N/A
Pre-existing VISTA data	chr10	53178971	53181776	hs2283	negative	NA	0	0	2	0	0	0	0	0	4	0	0	0	0	0	2	0	1	0	0	0	0	0	0	0	N/A	N/A	N/A	N/A	N/A	N/A	N/A	N/A	N/A	N/A	N/A	N/A	N/A	N/A	N/A	N/A	N/A	N/A	N/A
Pre-existing VISTA data	chr10	53323751	53325949	hs2188	positive	ht	0	0	2	0	0	0	0	0	2	0	0	0	0	0	1	0	0	0	0	0	0	0	0	1	N/A	N/A	N/A	N/A	N/A	1	N/A	N/A	N/A	N/A	N/A	0	N/A	N/A	N/A	N/A	N/A	0	N/A
Pre-existing VISTA data	chr10	53343608	53344788	hs2189	negative	NA	0	0	0	0	0	0	0	0	1	0	0	0	0	0	0	0	0	0	0	0	0	0	0	0	N/A	N/A	N/A	N/A	N/A	N/A	N/A	N/A	N/A	N/A	N/A	N/A	N/A	N/A	N/A	N/A	N/A	N/A	N/A
Pre-existing VISTA data	chr10	56979110	56981816	mm74	positive	ht	0	0	1	0	1	0	0	0	2	0	0	0	0	0	3	0	2	0	0	0	0	0	0	1	N/A	N/A	N/A	N/A	N/A	1	N/A	N/A	N/A	N/A	N/A	0	N/A	N/A	N/A	N/A	N/A	0	N/A
Pre-existing VISTA data	chr10	58382774	58383620	hs2372	negative	NA	2	2	2	3	1	1	0	2	1	1	1	1	0	2	1	0	1	2	0	0	0	0	0	0	N/A	N/A	N/A	N/A	N/A	N/A	N/A	N/A	N/A	N/A	N/A	N/A	N/A	N/A	N/A	N/A	N/A	N/A	N/A
Pre-existing VISTA data	chr10	59442759	59444330	mm65	negative	NA	0	0	1	0	0	0	0	0	0	0	0	0	0	0	2	0	0	0	0	0	0	0	0	0	N/A	N/A	N/A	N/A	N/A	N/A	N/A	N/A	N/A	N/A	N/A	N/A	N/A	N/A	N/A	N/A	N/A	N/A	N/A
Pre-existing VISTA data	chr10	59919228	59922102	mm1487	negative	NA	2	3	0	4	3	4	3	2	2	1	1	3	1	3	1	2	3	2	0	0	0	0	0	0	N/A	N/A	N/A	N/A	N/A	N/A	N/A	N/A	N/A	N/A	N/A	N/A	N/A	N/A	N/A	N/A	N/A	N/A	N/A
Pre-existing VISTA data	chr10	59967736	59970936	hs1834	negative	NA	1	1	1	3	0	2	1	1	1	1	1	1	1	3	1	1	1	2	0	0	0	0	0	0	N/A	N/A	N/A	N/A	N/A	N/A	N/A	N/A	N/A	N/A	N/A	N/A	N/A	N/A	N/A	N/A	N/A	N/A	N/A
Pre-existing VISTA data	chr10	61532676	61537653	mm1303	negative	NA	5	3	4	5	2	2	2	1	2	2	1	2	2	5	3	4	3	4	0	0	0	0	0	0	N/A	N/A	N/A	N/A	N/A	N/A	N/A	N/A	N/A	N/A	N/A	N/A	N/A	N/A	N/A	N/A	N/A	N/A	N/A
Pre-existing VISTA data	chr10	62128052	62130842	hs1699	positive	tail	0	0	0	0	0	0	0	0	0	0	0	0	0	0	0	0	0	0	0	0	0	0	0	0	N/A	N/A	N/A	N/A	N/A	N/A	N/A	N/A	N/A	N/A	N/A	N/A	N/A	N/A	N/A	N/A	N/A	N/A	N/A
Pre-existing VISTA data	chr10	69642708	69646964	mm1382	negative	NA	0	0	2	0	0	0	0	0	2	0	0	0	0	0	4	0	0	0	0	0	0	0	0	0	N/A	N/A	N/A	N/A	N/A	N/A	N/A	N/A	N/A	N/A	N/A	N/A	N/A	N/A	N/A	N/A	N/A	N/A	N/A
Pre-existing VISTA data	chr10	70733384	70734388	hs727	negative	NA	0	0	0	0	0	0	0	0	0	0	0	0	0	0	0	0	0	0	0	0	0	0	0	0	N/A	N/A	N/A	N/A	N/A	N/A	N/A	N/A	N/A	N/A	N/A	N/A	N/A	N/A	N/A	N/A	N/A	N/A	N/A
Pre-existing VISTA data	chr10	75172996	75174397	hs2587	negative	NA	0	0	0	1	0	0	0	0	2	0	0	0	0	0	2	0	0	0	0	0	0	0	0	0	N/A	N/A	N/A	N/A	N/A	N/A	N/A	N/A	N/A	N/A	N/A	N/A	N/A	N/A	N/A	N/A	N/A	N/A	N/A
Pre-existing VISTA data	chr10	79839864	79842369	mm758	negative	NA	2	3	1	3	3	4	1	1	1	2	1	1	0	1	2	0	2	1	0	0	0	0	0	0	N/A	N/A	N/A	N/A	N/A	N/A	N/A	N/A	N/A	N/A	N/A	N/A	N/A	N/A	N/A	N/A	N/A	N/A	N/A
Pre-existing VISTA data	chr10	80773812	80774999	mm200	positive	ht	4	0	3	1	2	0	0	0	2	0	0	0	0	0	1	0	0	0	0	0	0	0	0	1	N/A	N/A	N/A	N/A	N/A	1	N/A	N/A	N/A	N/A	N/A	0	N/A	N/A	N/A	N/A	N/A	0	N/A
Pre-existing VISTA data	chr10	86294229	86297417	mm52	positive	other	4	1	0	1	4	2	1	0	0	0	1	0	2	2	0	2	1	1	0	0	0	0	0	0	N/A	N/A	N/A	N/A	N/A	N/A	N/A	N/A	N/A	N/A	N/A	N/A	N/A	N/A	N/A	N/A	N/A	N/A	N/A
Pre-existing VISTA data	chr10	87292836	87293893	hs1723	positive	fb;mb	0	0	0	1	0	2	0	0	0	0	0	0	0	0	0	0	0	1	1	1	0	0	0	0	0	0	N/A	N/A	N/A	N/A	0	1	N/A	N/A	N/A	N/A	0	0	N/A	N/A	N/A	N/A	0
Pre-existing VISTA data	chr10	87324267	87326930	hs1575	positive	mb	0	4	0	0	0	0	0	1	0	0	0	0	0	2	0	0	0	0	0	1	0	0	0	0	N/A	0	N/A	N/A	N/A	N/A	N/A	0	N/A	N/A	N/A	N/A	N/A	0	N/A	N/A	N/A	N/A	N/A
Pre-existing VISTA data	chr10	87388706	87389894	hs967	positive	fb	1	2	0	0	0	0	0	0	0	0	0	0	0	1	0	0	0	0	1	0	0	0	0	0	0	N/A	N/A	N/A	N/A	N/A	1	N/A	N/A	N/A	N/A	N/A	0	N/A	N/A	N/A	N/A	N/A	0
Pre-existing VISTA data	chr10	87445158	87449773	hs1540	positive	fb;mb	1	5	1	3	1	3	0	1	0	1	2	2	0	2	0	0	1	4	1	1	0	0	0	0	1	1	N/A	N/A	N/A	N/A	0	0	N/A	N/A	N/A	N/A	0	0	N/A	N/A	N/A	N/A	0
Pre-existing VISTA data	chr10	87446548	87449490	hs1354	positive	fb;hb;mb;nose	1	5	1	3	1	3	0	1	0	1	2	2	0	2	0	0	1	3	1	1	1	1	0	0	1	1	0	0	N/A	N/A	0	0	0	0	N/A	N/A	0	0	1	0	N/A	N/A	0
Pre-existing VISTA data	chr10	87446634	87448659	hs998	positive	fb;hb;mb;nose	1	5	1	3	1	3	0	1	0	1	2	2	0	2	0	0	1	2	1	1	1	1	0	0	1	1	0	0	N/A	N/A	0	0	0	0	N/A	N/A	0	0	1	0	N/A	N/A	0
Pre-existing VISTA data	chr10	87473281	87474591	hs1114	positive	hb;mb;nt	0	0	0	2	0	5	0	0	0	0	0	2	0	0	0	0	0	2	0	1	1	0	0	0	N/A	1	0	N/A	N/A	N/A	N/A	0	0	N/A	N/A	N/A	N/A	0	0	N/A	N/A	N/A	N/A
Pre-existing VISTA data	chr10	87488266	87490785	hs1574	positive	fb;hb;mb;nt	2	5	0	5	1	4	0	2	0	2	0	2	0	1	0	1	0	3	1	1	1	0	0	0	1	1	1	N/A	N/A	N/A	0	0	0	N/A	N/A	N/A	0	0	0	N/A	N/A	N/A	0
Pre-existing VISTA data	chr10	87500258	87501668	hs1122	positive	eye	4	5	0	7	0	4	0	2	0	1	0	1	0	2	0	1	0	2	0	0	0	0	0	0	N/A	N/A	N/A	N/A	N/A	N/A	N/A	N/A	N/A	N/A	N/A	N/A	N/A	N/A	N/A	N/A	N/A	N/A	N/A
Pre-existing VISTA data	chr10	87868237	87870738	mm694	positive	ba;fm;lb;nose;other;tail	3	0	0	0	3	0	1	0	0	0	2	0	0	0	0	0	3	0	0	0	0	1	1	0	N/A	N/A	N/A	0	1	N/A	N/A	N/A	N/A	0	0	N/A	N/A	N/A	N/A	1	0	N/A	N/A
Pre-existing VISTA data	chr10	91179717	91183751	mm1508	negative	NA	3	4	3	3	2	4	1	1	1	2	2	2	0	3	2	1	0	3	0	0	0	0	0	0	N/A	N/A	N/A	N/A	N/A	N/A	N/A	N/A	N/A	N/A	N/A	N/A	N/A	N/A	N/A	N/A	N/A	N/A	N/A
Pre-existing VISTA data	chr10	91186556	91188546	hs2152	negative	NA	0	3	2	5	5	4	2	3	1	1	2	1	0	0	0	0	0	1	0	0	0	0	0	0	N/A	N/A	N/A	N/A	N/A	N/A	N/A	N/A	N/A	N/A	N/A	N/A	N/A	N/A	N/A	N/A	N/A	N/A	N/A
Pre-existing VISTA data	chr10	92555724	92557809	hs1341	positive	fb	2	7	0	6	1	7	2	1	0	2	0	2	0	1	0	2	1	3	1	0	0	0	0	0	1	N/A	N/A	N/A	N/A	N/A	0	N/A	N/A	N/A	N/A	N/A	0	N/A	N/A	N/A	N/A	N/A	0
Pre-existing VISTA data	chr10	94565715	94566171	mm280	positive	ht	0	0	0	0	0	0	0	0	1	0	0	0	0	0	1	0	0	0	0	0	0	0	0	1	N/A	N/A	N/A	N/A	N/A	0	N/A	N/A	N/A	N/A	N/A	0	N/A	N/A	N/A	N/A	N/A	0	N/A
Pre-existing VISTA data	chr10	96708319	96708857	mm313	positive	ht	0	0	0	0	0	0	0	0	0	0	0	0	0	0	0	0	0	0	0	0	0	0	0	1	N/A	N/A	N/A	N/A	N/A	0	N/A	N/A	N/A	N/A	N/A	0	N/A	N/A	N/A	N/A	N/A	0	N/A
Pre-existing VISTA data	chr10	97046109	97049224	mm1425	negative	NA	0	0	0	0	2	0	0	0	0	0	1	0	0	0	0	0	1	0	0	0	0	0	0	0	N/A	N/A	N/A	N/A	N/A	N/A	N/A	N/A	N/A	N/A	N/A	N/A	N/A	N/A	N/A	N/A	N/A	N/A	N/A
Pre-existing VISTA data	chr10	97522623	97539214	hs2540	positive	lb	0	0	0	0	0	0	0	0	0	0	0	0	0	0	0	0	0	0	0	0	0	0	1	0	N/A	N/A	N/A	N/A	0	N/A	N/A	N/A	N/A	N/A	0	N/A	N/A	N/A	N/A	N/A	0	N/A	N/A
Pre-existing VISTA data	chr10	98683081	98685585	mm696	negative	NA	1	0	0	0	3	1	0	0	2	0	0	0	0	0	0	0	0	0	0	0	0	0	0	0	N/A	N/A	N/A	N/A	N/A	N/A	N/A	N/A	N/A	N/A	N/A	N/A	N/A	N/A	N/A	N/A	N/A	N/A	N/A
Pre-existing VISTA data	chr10	108587857	108589363	hs943	negative	NA	0	0	0	0	0	0	0	0	0	0	0	0	0	0	0	0	0	0	0	0	0	0	0	0	N/A	N/A	N/A	N/A	N/A	N/A	N/A	N/A	N/A	N/A	N/A	N/A	N/A	N/A	N/A	N/A	N/A	N/A	N/A
Pre-existing VISTA data	chr10	119760179	119762864	hs1498	positive	eye;hb	0	0	0	0	3	0	0	0	0	0	2	0	0	0	0	0	0	0	0	0	1	0	0	0	N/A	N/A	0	N/A	N/A	N/A	N/A	N/A	0	N/A	N/A	N/A	N/A	N/A	0	N/A	N/A	N/A	N/A
Pre-existing VISTA data	chr10	120551961	120553597	mm569	positive	ba;fb;gen;hb;nt	4	5	3	4	4	4	1	1	1	1	1	0	0	1	1	1	1	2	1	0	1	1	0	0	1	N/A	1	0	N/A	N/A	0	N/A	0	0	N/A	N/A	0	N/A	0	1	N/A	N/A	0
Pre-existing VISTA data	chr10	120646045	120649455	mm1003	positive	ba;hb;tri	5	3	1	3	0	3	2	0	1	2	0	1	0	1	2	2	2	0	0	0	1	1	0	0	N/A	N/A	1	0	N/A	N/A	N/A	N/A	0	0	N/A	N/A	N/A	N/A	0	1	N/A	N/A	N/A
Pre-existing VISTA data	chr10	122768031	122770536	mm697	negative	NA	0	0	0	0	2	0	0	0	2	0	2	0	0	0	2	0	3	0	0	0	0	0	0	0	N/A	N/A	N/A	N/A	N/A	N/A	N/A	N/A	N/A	N/A	N/A	N/A	N/A	N/A	N/A	N/A	N/A	N/A	N/A
Pre-existing VISTA data	chr10	122912067	122914080	mm560	negative	NA	3	3	2	2	2	2	1	1	2	1	1	0	0	1	2	1	2	1	0	0	0	0	0	0	N/A	N/A	N/A	N/A	N/A	N/A	N/A	N/A	N/A	N/A	N/A	N/A	N/A	N/A	N/A	N/A	N/A	N/A	N/A
Pre-existing VISTA data	chr10	125809054	125811062	hs1427	positive	ba;lb;som	3	0	0	2	4	0	2	0	0	2	1	0	0	0	0	0	2	0	0	0	0	1	1	0	N/A	N/A	N/A	0	1	N/A	N/A	N/A	N/A	0	0	N/A	N/A	N/A	N/A	1	0	N/A	N/A
Pre-existing VISTA data	chr10	125921037	125928971	hs1468	positive	lb	0	1	0	0	2	0	0	0	0	0	2	0	1	1	0	0	2	0	0	0	0	0	1	0	N/A	N/A	N/A	N/A	1	N/A	N/A	N/A	N/A	N/A	0	N/A	N/A	N/A	N/A	N/A	0	N/A	N/A
Pre-existing VISTA data	chr10	128977277	128983220	hs2573	positive	ht	1	2	0	2	3	2	0	0	2	0	2	0	0	0	2	0	1	0	0	0	0	0	0	1	N/A	N/A	N/A	N/A	N/A	0	N/A	N/A	N/A	N/A	N/A	0	N/A	N/A	N/A	N/A	N/A	0	N/A
Pre-existing VISTA data	chr11	7054210	7057797	mm1025	negative	NA	2	3	3	2	1	1	0	0	1	0	0	0	1	1	2	0	2	1	0	0	0	0	0	0	N/A	N/A	N/A	N/A	N/A	N/A	N/A	N/A	N/A	N/A	N/A	N/A	N/A	N/A	N/A	N/A	N/A	N/A	N/A
Pre-existing VISTA data	chr11	11527969	11528770	hs877	negative	NA	0	0	0	0	0	0	0	0	0	0	0	0	0	0	0	0	0	0	0	0	0	0	0	0	N/A	N/A	N/A	N/A	N/A	N/A	N/A	N/A	N/A	N/A	N/A	N/A	N/A	N/A	N/A	N/A	N/A	N/A	N/A
Pre-existing VISTA data	chr11	11675620	11677027	hs961	negative	NA	0	0	0	0	0	0	0	0	0	0	0	0	0	0	0	0	0	0	0	0	0	0	0	0	N/A	N/A	N/A	N/A	N/A	N/A	N/A	N/A	N/A	N/A	N/A	N/A	N/A	N/A	N/A	N/A	N/A	N/A	N/A
Pre-existing VISTA data	chr11	11699169	11700205	hs972	negative	NA	0	0	0	0	0	0	0	0	0	0	0	0	0	0	0	0	0	0	0	0	0	0	0	0	N/A	N/A	N/A	N/A	N/A	N/A	N/A	N/A	N/A	N/A	N/A	N/A	N/A	N/A	N/A	N/A	N/A	N/A	N/A
Pre-existing VISTA data	chr11	11753226	11753958	hs635	negative	NA	0	0	0	0	0	0	0	0	0	0	0	0	0	0	0	0	0	0	0	0	0	0	0	0	N/A	N/A	N/A	N/A	N/A	N/A	N/A	N/A	N/A	N/A	N/A	N/A	N/A	N/A	N/A	N/A	N/A	N/A	N/A
Pre-existing VISTA data	chr11	11836359	11837998	hs2059	positive	ht	2	0	1	2	1	2	2	0	2	0	3	1	0	1	1	0	2	1	0	0	0	0	0	1	N/A	N/A	N/A	N/A	N/A	1	N/A	N/A	N/A	N/A	N/A	0	N/A	N/A	N/A	N/A	N/A	0	N/A
Pre-existing VISTA data	chr11	11956741	11957741	mm154	positive	ht	0	0	0	0	0	0	0	0	2	0	0	0	0	0	1	0	0	0	0	0	0	0	0	1	N/A	N/A	N/A	N/A	N/A	0	N/A	N/A	N/A	N/A	N/A	0	N/A	N/A	N/A	N/A	N/A	0	N/A
Pre-existing VISTA data	chr11	11961859	11962621	mm178	positive	ht	0	0	1	0	0	0	1	0	1	0	1	0	0	0	1	0	0	0	0	0	0	0	0	1	N/A	N/A	N/A	N/A	N/A	1	N/A	N/A	N/A	N/A	N/A	0	N/A	N/A	N/A	N/A	N/A	0	N/A
Pre-existing VISTA data	chr11	16558868	16559788	mm1103	positive	ba;eye;lb	2	0	0	1	4	0	1	0	1	0	1	0	0	0	0	0	0	0	0	0	0	1	1	0	N/A	N/A	N/A	0	0	N/A	N/A	N/A	N/A	0	0	N/A	N/A	N/A	N/A	1	1	N/A	N/A
Pre-existing VISTA data	chr11	17449237	17451378	mm1290	positive	hb;lb;other	1	0	0	3	2	0	0	0	0	0	0	0	0	0	0	0	3	0	0	0	1	0	1	0	N/A	N/A	0	N/A	0	N/A	N/A	N/A	0	N/A	1	N/A	N/A	N/A	0	N/A	0	N/A	N/A
Pre-existing VISTA data	chr11	18161774	18165321	hs1565	negative	NA	0	2	0	0	0	0	0	0	0	0	0	0	0	0	0	0	0	0	0	0	0	0	0	0	N/A	N/A	N/A	N/A	N/A	N/A	N/A	N/A	N/A	N/A	N/A	N/A	N/A	N/A	N/A	N/A	N/A	N/A	N/A
Pre-existing VISTA data	chr11	18170843	18172953	hs1584	negative	NA	0	2	0	0	0	0	0	0	0	0	0	0	0	0	0	0	0	0	0	0	0	0	0	0	N/A	N/A	N/A	N/A	N/A	N/A	N/A	N/A	N/A	N/A	N/A	N/A	N/A	N/A	N/A	N/A	N/A	N/A	N/A
Pre-existing VISTA data	chr11	18356946	18358280	hs831	positive	hb;other	0	0	0	3	0	0	0	0	0	1	0	0	0	0	0	0	0	0	0	0	1	0	0	0	N/A	N/A	0	N/A	N/A	N/A	N/A	N/A	0	N/A	N/A	N/A	N/A	N/A	1	N/A	N/A	N/A	N/A
Pre-existing VISTA data	chr11	18604266	18605269	hs1244	positive	ear	0	1	0	0	0	0	0	0	0	0	0	0	0	1	0	0	0	0	0	0	0	0	0	0	N/A	N/A	N/A	N/A	N/A	N/A	N/A	N/A	N/A	N/A	N/A	N/A	N/A	N/A	N/A	N/A	N/A	N/A	N/A
Pre-existing VISTA data	chr11	18712144	18713157	mm1465	positive	lb	0	0	0	0	3	0	0	0	0	0	0	0	0	0	0	0	1	0	0	0	0	0	1	0	N/A	N/A	N/A	N/A	0	N/A	N/A	N/A	N/A	N/A	1	N/A	N/A	N/A	N/A	N/A	0	N/A	N/A
Pre-existing VISTA data	chr11	18714899	18715612	mm1466	negative	NA	0	0	0	0	1	0	0	0	0	0	0	0	0	0	0	0	1	0	0	0	0	0	0	0	N/A	N/A	N/A	N/A	N/A	N/A	N/A	N/A	N/A	N/A	N/A	N/A	N/A	N/A	N/A	N/A	N/A	N/A	N/A
Pre-existing VISTA data	chr11	18749398	18750623	hs1197	negative	NA	1	0	0	1	0	2	0	0	1	1	0	0	1	1	0	1	2	1	0	0	0	0	0	0	N/A	N/A	N/A	N/A	N/A	N/A	N/A	N/A	N/A	N/A	N/A	N/A	N/A	N/A	N/A	N/A	N/A	N/A	N/A
Pre-existing VISTA data	chr11	18916164	18918739	hs1210	positive	fb	2	2	0	2	2	3	0	1	0	1	0	1	0	2	1	1	2	2	1	0	0	0	0	0	1	N/A	N/A	N/A	N/A	N/A	0	N/A	N/A	N/A	N/A	N/A	0	N/A	N/A	N/A	N/A	N/A	0
Pre-existing VISTA data	chr11	18929400	18930771	hs1206	negative	NA	0	0	0	0	0	0	0	0	0	1	0	0	0	1	2	0	1	0	0	0	0	0	0	0	N/A	N/A	N/A	N/A	N/A	N/A	N/A	N/A	N/A	N/A	N/A	N/A	N/A	N/A	N/A	N/A	N/A	N/A	N/A
Pre-existing VISTA data	chr11	19159805	19161022	hs1110	negative	NA	0	0	0	2	0	0	0	0	0	0	0	0	0	1	0	0	0	0	0	0	0	0	0	0	N/A	N/A	N/A	N/A	N/A	N/A	N/A	N/A	N/A	N/A	N/A	N/A	N/A	N/A	N/A	N/A	N/A	N/A	N/A
Pre-existing VISTA data	chr11	19264922	19266022	hs1229	negative	NA	0	0	0	0	0	0	0	0	0	0	0	0	0	0	1	0	0	0	0	0	0	0	0	0	N/A	N/A	N/A	N/A	N/A	N/A	N/A	N/A	N/A	N/A	N/A	N/A	N/A	N/A	N/A	N/A	N/A	N/A	N/A
Pre-existing VISTA data	chr11	19349982	19351622	hs205	positive	gen	0	5	0	5	0	5	0	0	0	3	0	0	0	2	0	1	0	0	0	0	0	0	0	0	N/A	N/A	N/A	N/A	N/A	N/A	N/A	N/A	N/A	N/A	N/A	N/A	N/A	N/A	N/A	N/A	N/A	N/A	N/A
Pre-existing VISTA data	chr11	20654379	20657594	mm1472	negative	NA	2	4	3	3	3	3	1	1	1	2	1	2	2	2	2	4	2	1	0	0	0	0	0	0	N/A	N/A	N/A	N/A	N/A	N/A	N/A	N/A	N/A	N/A	N/A	N/A	N/A	N/A	N/A	N/A	N/A	N/A	N/A
Pre-existing VISTA data	chr11	22002480	22003825	hs1066	positive	fb;hb;mb	0	2	0	0	0	1	1	1	0	0	0	1	0	0	2	0	0	1	1	1	1	0	0	0	0	1	0	N/A	N/A	N/A	0	0	0	N/A	N/A	N/A	1	0	0	N/A	N/A	N/A	0
Pre-existing VISTA data	chr11	22010037	22011280	hs725	negative	NA	0	0	0	0	0	0	0	0	0	0	0	1	0	2	0	0	0	2	0	0	0	0	0	0	N/A	N/A	N/A	N/A	N/A	N/A	N/A	N/A	N/A	N/A	N/A	N/A	N/A	N/A	N/A	N/A	N/A	N/A	N/A
Pre-existing VISTA data	chr11	22068163	22068902	hs1874	negative	NA	0	0	0	0	0	0	0	0	0	0	0	0	0	0	0	0	0	0	0	0	0	0	0	0	N/A	N/A	N/A	N/A	N/A	N/A	N/A	N/A	N/A	N/A	N/A	N/A	N/A	N/A	N/A	N/A	N/A	N/A	N/A
Pre-existing VISTA data	chr11	22078416	22079452	hs690	positive	mb	0	1	0	0	0	1	0	0	0	0	0	0	0	2	0	0	0	1	0	1	0	0	0	0	N/A	0	N/A	N/A	N/A	N/A	N/A	1	N/A	N/A	N/A	N/A	N/A	0	N/A	N/A	N/A	N/A	N/A
Pre-existing VISTA data	chr11	24015166	24017101	hs1142	positive	hb	0	0	0	4	0	2	0	0	0	0	0	0	0	0	2	0	0	1	0	0	1	0	0	0	N/A	N/A	0	N/A	N/A	N/A	N/A	N/A	0	N/A	N/A	N/A	N/A	N/A	0	N/A	N/A	N/A	N/A
Pre-existing VISTA data	chr11	24062086	24063577	hs1176	negative	NA	1	3	0	3	2	2	0	0	0	1	0	0	0	1	0	0	3	2	0	0	0	0	0	0	N/A	N/A	N/A	N/A	N/A	N/A	N/A	N/A	N/A	N/A	N/A	N/A	N/A	N/A	N/A	N/A	N/A	N/A	N/A
Pre-existing VISTA data	chr11	24095054	24096666	hs957	positive	fb	0	3	0	0	0	0	0	2	0	0	0	0	0	2	2	1	2	3	1	0	0	0	0	0	1	N/A	N/A	N/A	N/A	N/A	0	N/A	N/A	N/A	N/A	N/A	0	N/A	N/A	N/A	N/A	N/A	0
Pre-existing VISTA data	chr11	24312332	24314281	hs1111	negative	NA	0	0	0	0	0	0	0	0	0	0	0	0	0	0	0	0	2	0	0	0	0	0	0	0	N/A	N/A	N/A	N/A	N/A	N/A	N/A	N/A	N/A	N/A	N/A	N/A	N/A	N/A	N/A	N/A	N/A	N/A	N/A
Pre-existing VISTA data	chr11	24329867	24333909	hs1535	positive	hb	0	3	0	0	0	0	0	1	0	0	0	0	0	2	0	0	0	0	0	0	1	0	0	0	N/A	N/A	0	N/A	N/A	N/A	N/A	N/A	0	N/A	N/A	N/A	N/A	N/A	0	N/A	N/A	N/A	N/A
Pre-existing VISTA data	chr11	24370835	24371856	hs399	positive	fb	1	4	0	7	3	1	1	2	0	1	1	1	1	2	0	1	2	1	1	0	0	0	0	0	1	N/A	N/A	N/A	N/A	N/A	0	N/A	N/A	N/A	N/A	N/A	0	N/A	N/A	N/A	N/A	N/A	0
Pre-existing VISTA data	chr11	24427207	24428275	hs779	positive	fb;mb	0	3	0	0	0	2	0	1	0	0	0	0	0	0	0	0	0	2	1	1	0	0	0	0	0	0	N/A	N/A	N/A	N/A	0	1	N/A	N/A	N/A	N/A	1	0	N/A	N/A	N/A	N/A	0
Pre-existing VISTA data	chr11	24474193	24474926	hs946	negative	NA	0	0	0	0	0	0	0	0	0	0	0	0	0	0	0	0	0	0	0	0	0	0	0	0	N/A	N/A	N/A	N/A	N/A	N/A	N/A	N/A	N/A	N/A	N/A	N/A	N/A	N/A	N/A	N/A	N/A	N/A	N/A
Pre-existing VISTA data	chr11	24484733	24486203	hs397	negative	NA	0	2	0	4	0	3	1	0	0	0	0	0	0	1	0	0	0	0	0	0	0	0	0	0	N/A	N/A	N/A	N/A	N/A	N/A	N/A	N/A	N/A	N/A	N/A	N/A	N/A	N/A	N/A	N/A	N/A	N/A	N/A
Pre-existing VISTA data	chr11	24618259	24619579	hs1120	negative	NA	0	0	0	0	0	0	0	0	0	0	0	0	0	0	0	0	0	0	0	0	0	0	0	0	N/A	N/A	N/A	N/A	N/A	N/A	N/A	N/A	N/A	N/A	N/A	N/A	N/A	N/A	N/A	N/A	N/A	N/A	N/A
Pre-existing VISTA data	chr11	24708578	24710422	hs396	negative	NA	0	0	0	1	0	0	0	0	0	0	0	0	0	0	0	0	0	0	0	0	0	0	0	0	N/A	N/A	N/A	N/A	N/A	N/A	N/A	N/A	N/A	N/A	N/A	N/A	N/A	N/A	N/A	N/A	N/A	N/A	N/A
Pre-existing VISTA data	chr11	24763884	24765486	hs822	negative	NA	0	0	0	0	0	0	0	0	0	0	0	0	0	0	0	0	0	0	0	0	0	0	0	0	N/A	N/A	N/A	N/A	N/A	N/A	N/A	N/A	N/A	N/A	N/A	N/A	N/A	N/A	N/A	N/A	N/A	N/A	N/A
Pre-existing VISTA data	chr11	24783037	24784369	hs1072	negative	NA	0	0	0	0	1	0	0	0	0	0	0	0	0	0	0	0	0	0	0	0	0	0	0	0	N/A	N/A	N/A	N/A	N/A	N/A	N/A	N/A	N/A	N/A	N/A	N/A	N/A	N/A	N/A	N/A	N/A	N/A	N/A
Pre-existing VISTA data	chr11	24839672	24841741	hs1164	negative	NA	0	0	0	0	0	0	0	0	0	0	0	0	0	0	0	0	0	0	0	0	0	0	0	0	N/A	N/A	N/A	N/A	N/A	N/A	N/A	N/A	N/A	N/A	N/A	N/A	N/A	N/A	N/A	N/A	N/A	N/A	N/A
Pre-existing VISTA data	chr11	24848028	24849347	hs1021	negative	NA	0	0	0	0	0	0	0	0	0	0	0	0	0	0	0	0	0	0	0	0	0	0	0	0	N/A	N/A	N/A	N/A	N/A	N/A	N/A	N/A	N/A	N/A	N/A	N/A	N/A	N/A	N/A	N/A	N/A	N/A	N/A
Pre-existing VISTA data	chr11	24927449	24928490	hs395	negative	NA	0	0	0	0	0	0	0	0	0	0	0	0	0	0	0	0	0	0	0	0	0	0	0	0	N/A	N/A	N/A	N/A	N/A	N/A	N/A	N/A	N/A	N/A	N/A	N/A	N/A	N/A	N/A	N/A	N/A	N/A	N/A
Pre-existing VISTA data	chr11	24974129	24976254	hs1204	negative	NA	0	0	0	0	0	0	0	0	0	0	0	0	0	0	0	0	0	0	0	0	0	0	0	0	N/A	N/A	N/A	N/A	N/A	N/A	N/A	N/A	N/A	N/A	N/A	N/A	N/A	N/A	N/A	N/A	N/A	N/A	N/A
Pre-existing VISTA data	chr11	24976120	24978365	hs1209	negative	NA	0	0	0	0	1	0	0	0	0	0	0	0	0	0	0	0	0	0	0	0	0	0	0	0	N/A	N/A	N/A	N/A	N/A	N/A	N/A	N/A	N/A	N/A	N/A	N/A	N/A	N/A	N/A	N/A	N/A	N/A	N/A
Pre-existing VISTA data	chr11	24981420	24984197	hs1057	negative	NA	0	1	0	0	0	0	0	0	0	0	1	0	0	0	1	0	0	1	0	0	0	0	0	0	N/A	N/A	N/A	N/A	N/A	N/A	N/A	N/A	N/A	N/A	N/A	N/A	N/A	N/A	N/A	N/A	N/A	N/A	N/A
Pre-existing VISTA data	chr11	25099106	25101616	mm698	negative	NA	0	0	0	0	0	0	0	0	0	0	0	0	0	0	0	0	0	0	0	0	0	0	0	0	N/A	N/A	N/A	N/A	N/A	N/A	N/A	N/A	N/A	N/A	N/A	N/A	N/A	N/A	N/A	N/A	N/A	N/A	N/A
Pre-existing VISTA data	chr11	25113307	25113940	hs394	positive	mb	0	0	0	0	0	0	0	0	0	0	0	0	0	0	0	0	0	0	0	1	0	0	0	0	N/A	0	N/A	N/A	N/A	N/A	N/A	0	N/A	N/A	N/A	N/A	N/A	0	N/A	N/A	N/A	N/A	N/A
Pre-existing VISTA data	chr11	25287258	25288543	hs836	positive	fm	0	0	0	0	0	0	0	0	0	0	0	0	0	0	0	0	0	0	0	0	0	1	0	0	N/A	N/A	N/A	0	N/A	N/A	N/A	N/A	N/A	0	N/A	N/A	N/A	N/A	N/A	0	N/A	N/A	N/A
Pre-existing VISTA data	chr11	25356345	25357683	hs1119	positive	hb;nt	3	3	0	3	0	3	2	1	0	1	0	1	1	3	1	0	0	1	0	0	1	0	0	0	N/A	N/A	0	N/A	N/A	N/A	N/A	N/A	0	N/A	N/A	N/A	N/A	N/A	1	N/A	N/A	N/A	N/A
Pre-existing VISTA data	chr11	25529955	25531890	hs975	positive	mb	0	2	0	3	0	4	0	0	0	1	0	1	0	0	0	0	0	1	0	1	0	0	0	0	N/A	1	N/A	N/A	N/A	N/A	N/A	0	N/A	N/A	N/A	N/A	N/A	0	N/A	N/A	N/A	N/A	N/A
Pre-existing VISTA data	chr11	25531831	25532987	hs1143	negative	NA	0	2	0	4	0	4	0	0	0	1	0	1	0	0	0	0	0	1	0	0	0	0	0	0	N/A	N/A	N/A	N/A	N/A	N/A	N/A	N/A	N/A	N/A	N/A	N/A	N/A	N/A	N/A	N/A	N/A	N/A	N/A
Pre-existing VISTA data	chr11	25639787	25641407	hs1154	negative	NA	0	2	0	0	0	3	0	0	0	0	0	0	0	0	0	0	0	0	0	0	0	0	0	0	N/A	N/A	N/A	N/A	N/A	N/A	N/A	N/A	N/A	N/A	N/A	N/A	N/A	N/A	N/A	N/A	N/A	N/A	N/A
Pre-existing VISTA data	chr11	25641242	25642411	hs1077	negative	NA	0	0	0	3	0	0	0	0	0	0	0	0	0	0	0	0	0	0	0	0	0	0	0	0	N/A	N/A	N/A	N/A	N/A	N/A	N/A	N/A	N/A	N/A	N/A	N/A	N/A	N/A	N/A	N/A	N/A	N/A	N/A
Pre-existing VISTA data	chr11	25644060	25645643	hs393	positive	eye	0	1	0	0	0	0	0	0	0	0	0	0	0	0	0	0	0	0	0	0	0	0	0	0	N/A	N/A	N/A	N/A	N/A	N/A	N/A	N/A	N/A	N/A	N/A	N/A	N/A	N/A	N/A	N/A	N/A	N/A	N/A
Pre-existing VISTA data	chr11	25663686	25664864	hs1181	positive	ht	0	2	0	2	0	3	0	0	0	0	0	0	0	0	0	0	0	1	0	0	0	0	0	1	N/A	N/A	N/A	N/A	N/A	0	N/A	N/A	N/A	N/A	N/A	0	N/A	N/A	N/A	N/A	N/A	0	N/A
Pre-existing VISTA data	chr11	25674201	25676641	hs1196	negative	NA	0	0	0	0	0	0	0	0	0	0	0	0	0	0	0	0	0	0	0	0	0	0	0	0	N/A	N/A	N/A	N/A	N/A	N/A	N/A	N/A	N/A	N/A	N/A	N/A	N/A	N/A	N/A	N/A	N/A	N/A	N/A
Pre-existing VISTA data	chr11	25703628	25705174	hs392	negative	NA	0	1	0	0	0	0	0	0	0	0	0	0	0	0	0	0	0	0	0	0	0	0	0	0	N/A	N/A	N/A	N/A	N/A	N/A	N/A	N/A	N/A	N/A	N/A	N/A	N/A	N/A	N/A	N/A	N/A	N/A	N/A
Pre-existing VISTA data	chr11	25732272	25732989	hs391	negative	NA	0	0	0	0	0	0	0	0	0	0	0	0	0	0	0	0	0	0	0	0	0	0	0	0	N/A	N/A	N/A	N/A	N/A	N/A	N/A	N/A	N/A	N/A	N/A	N/A	N/A	N/A	N/A	N/A	N/A	N/A	N/A
Pre-existing VISTA data	chr11	25736856	25738024	hs1199	positive	other	0	0	0	0	0	0	0	0	0	0	0	0	0	0	0	0	0	0	0	0	0	0	0	0	N/A	N/A	N/A	N/A	N/A	N/A	N/A	N/A	N/A	N/A	N/A	N/A	N/A	N/A	N/A	N/A	N/A	N/A	N/A
Pre-existing VISTA data	chr11	25872524	25873974	hs1067	positive	drg;lb	0	3	0	0	0	2	0	1	0	0	0	0	0	1	0	0	0	0	0	0	0	0	1	0	N/A	N/A	N/A	N/A	0	N/A	N/A	N/A	N/A	N/A	0	N/A	N/A	N/A	N/A	N/A	0	N/A	N/A
Pre-existing VISTA data	chr11	25901725	25903092	hs1113	negative	NA	0	0	0	0	0	0	0	0	0	0	0	0	0	0	0	0	0	0	0	0	0	0	0	0	N/A	N/A	N/A	N/A	N/A	N/A	N/A	N/A	N/A	N/A	N/A	N/A	N/A	N/A	N/A	N/A	N/A	N/A	N/A
Pre-existing VISTA data	chr11	25978213	25979694	hs1232	negative	NA	0	0	0	0	0	0	0	0	0	0	0	0	0	0	0	0	0	0	0	0	0	0	0	0	N/A	N/A	N/A	N/A	N/A	N/A	N/A	N/A	N/A	N/A	N/A	N/A	N/A	N/A	N/A	N/A	N/A	N/A	N/A
Pre-existing VISTA data	chr11	26005543	26007098	hs1152	positive	lb	0	0	0	0	0	0	0	0	0	0	0	0	0	0	0	0	0	0	0	0	0	0	1	0	N/A	N/A	N/A	N/A	0	N/A	N/A	N/A	N/A	N/A	0	N/A	N/A	N/A	N/A	N/A	0	N/A	N/A
Pre-existing VISTA data	chr11	26007936	26009347	hs1063	negative	NA	0	0	0	0	0	0	0	0	0	0	0	0	0	0	0	0	0	0	0	0	0	0	0	0	N/A	N/A	N/A	N/A	N/A	N/A	N/A	N/A	N/A	N/A	N/A	N/A	N/A	N/A	N/A	N/A	N/A	N/A	N/A
Pre-existing VISTA data	chr11	26060684	26062131	hs1090	negative	NA	0	0	0	0	0	0	0	0	0	0	0	0	0	0	0	0	0	0	0	0	0	0	0	0	N/A	N/A	N/A	N/A	N/A	N/A	N/A	N/A	N/A	N/A	N/A	N/A	N/A	N/A	N/A	N/A	N/A	N/A	N/A
Pre-existing VISTA data	chr11	26061992	26063811	hs1018	negative	NA	0	0	0	0	0	0	0	0	0	0	0	0	0	0	0	0	0	1	0	0	0	0	0	0	N/A	N/A	N/A	N/A	N/A	N/A	N/A	N/A	N/A	N/A	N/A	N/A	N/A	N/A	N/A	N/A	N/A	N/A	N/A
Pre-existing VISTA data	chr11	26072119	26072976	hs1071	positive	ear	1	2	0	0	0	0	0	0	0	0	0	0	0	0	0	0	0	0	0	0	0	0	0	0	N/A	N/A	N/A	N/A	N/A	N/A	N/A	N/A	N/A	N/A	N/A	N/A	N/A	N/A	N/A	N/A	N/A	N/A	N/A
Pre-existing VISTA data	chr11	26099721	26100690	hs1012	negative	NA	0	0	0	0	0	0	0	0	0	0	0	0	0	0	0	0	0	0	0	0	0	0	0	0	N/A	N/A	N/A	N/A	N/A	N/A	N/A	N/A	N/A	N/A	N/A	N/A	N/A	N/A	N/A	N/A	N/A	N/A	N/A
Pre-existing VISTA data	chr11	26120371	26122139	hs1174	positive	drg	0	1	0	0	0	0	0	0	0	0	0	0	0	1	0	0	0	0	0	0	0	0	0	0	N/A	N/A	N/A	N/A	N/A	N/A	N/A	N/A	N/A	N/A	N/A	N/A	N/A	N/A	N/A	N/A	N/A	N/A	N/A
Pre-existing VISTA data	chr11	26163483	26164975	hs1076	negative	NA	0	0	0	0	0	0	0	0	0	0	0	0	0	0	0	0	0	0	0	0	0	0	0	0	N/A	N/A	N/A	N/A	N/A	N/A	N/A	N/A	N/A	N/A	N/A	N/A	N/A	N/A	N/A	N/A	N/A	N/A	N/A
Pre-existing VISTA data	chr11	26489087	26491730	mm57	positive	ba;eye;lb;tail	3	0	3	2	1	2	1	0	1	0	1	0	0	0	0	0	3	0	0	0	0	1	1	0	N/A	N/A	N/A	0	1	N/A	N/A	N/A	N/A	0	0	N/A	N/A	N/A	N/A	1	0	N/A	N/A
Pre-existing VISTA data	chr11	26772019	26774013	mm1555	positive	hb;mb	0	3	0	3	0	2	0	0	0	1	0	1	0	0	0	0	0	3	0	1	1	0	0	0	N/A	1	0	N/A	N/A	N/A	N/A	0	0	N/A	N/A	N/A	N/A	0	1	N/A	N/A	N/A	N/A
Pre-existing VISTA data	chr11	26773588	26774876	hs937	negative	NA	0	3	0	3	0	2	0	0	0	0	0	1	0	0	0	0	0	0	0	0	0	0	0	0	N/A	N/A	N/A	N/A	N/A	N/A	N/A	N/A	N/A	N/A	N/A	N/A	N/A	N/A	N/A	N/A	N/A	N/A	N/A
Pre-existing VISTA data	chr11	26975528	26976372	hs390	negative	NA	0	0	0	0	0	0	0	0	0	0	0	0	0	0	0	0	0	0	0	0	0	0	0	0	N/A	N/A	N/A	N/A	N/A	N/A	N/A	N/A	N/A	N/A	N/A	N/A	N/A	N/A	N/A	N/A	N/A	N/A	N/A
Pre-existing VISTA data	chr11	32245272	32246411	mm101	positive	bv;ht	0	0	1	0	0	0	0	0	2	0	0	0	0	0	0	0	0	0	0	0	0	0	0	1	N/A	N/A	N/A	N/A	N/A	0	N/A	N/A	N/A	N/A	N/A	0	N/A	N/A	N/A	N/A	N/A	1	N/A
Pre-existing VISTA data	chr11	32250451	32252343	mm95	negative	NA	1	0	2	0	0	1	0	1	2	0	0	0	0	0	0	0	0	0	0	0	0	0	0	0	N/A	N/A	N/A	N/A	N/A	N/A	N/A	N/A	N/A	N/A	N/A	N/A	N/A	N/A	N/A	N/A	N/A	N/A	N/A
Pre-existing VISTA data	chr11	33191798	33193113	hs596	negative	NA	0	0	0	0	0	0	0	0	0	0	0	0	0	0	0	0	0	0	0	0	0	0	0	0	N/A	N/A	N/A	N/A	N/A	N/A	N/A	N/A	N/A	N/A	N/A	N/A	N/A	N/A	N/A	N/A	N/A	N/A	N/A
Pre-existing VISTA data	chr11	33299598	33301607	hs278	positive	hb;mel	0	0	0	0	0	0	0	0	0	0	0	0	0	0	0	0	0	0	0	0	1	0	0	0	N/A	N/A	0	N/A	N/A	N/A	N/A	N/A	0	N/A	N/A	N/A	N/A	N/A	0	N/A	N/A	N/A	N/A
Pre-existing VISTA data	chr11	33342866	33343776	hs829	negative	NA	0	0	0	0	0	0	0	0	0	0	0	0	0	0	0	0	1	0	0	0	0	0	0	0	N/A	N/A	N/A	N/A	N/A	N/A	N/A	N/A	N/A	N/A	N/A	N/A	N/A	N/A	N/A	N/A	N/A	N/A	N/A
Pre-existing VISTA data	chr11	33392412	33393559	hs693	positive	drg;tri	0	0	0	0	0	0	0	0	0	0	0	0	0	0	0	0	0	0	0	0	0	0	0	0	N/A	N/A	N/A	N/A	N/A	N/A	N/A	N/A	N/A	N/A	N/A	N/A	N/A	N/A	N/A	N/A	N/A	N/A	N/A
Pre-existing VISTA data	chr11	33399828	33401077	hs608	positive	drg;nt	0	0	0	0	0	0	0	0	0	0	0	0	0	0	0	0	0	0	0	0	0	0	0	0	N/A	N/A	N/A	N/A	N/A	N/A	N/A	N/A	N/A	N/A	N/A	N/A	N/A	N/A	N/A	N/A	N/A	N/A	N/A
Pre-existing VISTA data	chr11	33429906	33431021	hs275	negative	NA	0	0	0	0	0	0	0	0	0	0	0	0	0	0	0	0	0	0	0	0	0	0	0	0	N/A	N/A	N/A	N/A	N/A	N/A	N/A	N/A	N/A	N/A	N/A	N/A	N/A	N/A	N/A	N/A	N/A	N/A	N/A
Pre-existing VISTA data	chr11	36349884	36351176	hs274	negative	NA	2	2	0	0	0	0	0	1	0	0	0	0	0	1	0	0	0	0	0	0	0	0	0	0	N/A	N/A	N/A	N/A	N/A	N/A	N/A	N/A	N/A	N/A	N/A	N/A	N/A	N/A	N/A	N/A	N/A	N/A	N/A
Pre-existing VISTA data	chr11	44625594	44626698	hs1123	positive	cn	0	0	0	0	0	0	0	0	0	0	0	1	0	0	0	0	0	0	0	0	0	0	0	0	N/A	N/A	N/A	N/A	N/A	N/A	N/A	N/A	N/A	N/A	N/A	N/A	N/A	N/A	N/A	N/A	N/A	N/A	N/A
Pre-existing VISTA data	chr11	44634332	44635610	hs1117	positive	fb;hb;nt	0	0	0	2	0	0	0	0	0	1	0	0	0	0	0	0	0	0	1	0	1	0	0	0	0	N/A	0	N/A	N/A	N/A	0	N/A	0	N/A	N/A	N/A	0	N/A	1	N/A	N/A	N/A	0
Pre-existing VISTA data	chr11	44656475	44657870	hs1022	positive	cn;drg;fb;hb;mb;nt;tri	0	1	0	2	0	1	0	0	0	2	0	2	0	1	0	1	0	2	1	1	1	0	0	0	0	1	1	N/A	N/A	N/A	1	0	0	N/A	N/A	N/A	0	0	0	N/A	N/A	N/A	0
Pre-existing VISTA data	chr11	44799727	44801434	hs230	positive	nt	0	0	0	4	0	0	0	0	0	2	0	0	0	0	0	2	2	1	0	0	0	0	0	0	N/A	N/A	N/A	N/A	N/A	N/A	N/A	N/A	N/A	N/A	N/A	N/A	N/A	N/A	N/A	N/A	N/A	N/A	N/A
Pre-existing VISTA data	chr11	44903240	44904999	hs1137	negative	NA	0	0	0	0	0	0	0	0	0	2	0	1	0	1	0	0	1	2	0	0	0	0	0	0	N/A	N/A	N/A	N/A	N/A	N/A	N/A	N/A	N/A	N/A	N/A	N/A	N/A	N/A	N/A	N/A	N/A	N/A	N/A
Pre-existing VISTA data	chr11	44987164	44988463	hs813	positive	mb	0	0	0	0	0	0	0	0	0	0	0	0	0	0	0	0	0	0	0	1	0	0	0	0	N/A	0	N/A	N/A	N/A	N/A	N/A	0	N/A	N/A	N/A	N/A	N/A	0	N/A	N/A	N/A	N/A	N/A
Pre-existing VISTA data	chr11	45136390	45137668	hs1208	positive	ba;lb	0	0	0	0	1	0	0	0	0	0	2	0	0	0	0	0	2	0	0	0	0	1	1	0	N/A	N/A	N/A	0	1	N/A	N/A	N/A	N/A	0	0	N/A	N/A	N/A	N/A	0	0	N/A	N/A
Pre-existing VISTA data	chr11	45388920	45390401	hs1735	negative	NA	0	0	0	0	2	0	0	0	0	0	1	0	1	0	0	0	1	0	0	0	0	0	0	0	N/A	N/A	N/A	N/A	N/A	N/A	N/A	N/A	N/A	N/A	N/A	N/A	N/A	N/A	N/A	N/A	N/A	N/A	N/A
Pre-existing VISTA data	chr11	45549892	45551316	hs1130	positive	lb	0	0	0	0	1	0	0	0	0	0	1	0	0	0	0	0	1	0	0	0	0	0	1	0	N/A	N/A	N/A	N/A	1	N/A	N/A	N/A	N/A	N/A	0	N/A	N/A	N/A	N/A	N/A	0	N/A	N/A
Pre-existing VISTA data	chr11	45805320	45806045	mm224	negative	NA	0	0	1	0	1	0	0	0	2	0	0	0	0	0	1	0	0	0	0	0	0	0	0	0	N/A	N/A	N/A	N/A	N/A	N/A	N/A	N/A	N/A	N/A	N/A	N/A	N/A	N/A	N/A	N/A	N/A	N/A	N/A
Pre-existing VISTA data	chr11	46201357	46203264	mm102	positive	ba;fm;ht;other	0	0	2	0	0	0	0	0	1	0	0	0	0	0	2	0	1	1	0	0	0	1	0	1	N/A	N/A	N/A	0	N/A	1	N/A	N/A	N/A	0	N/A	0	N/A	N/A	N/A	0	N/A	0	N/A
Pre-existing VISTA data	chr11	47283319	47284808	hs1813	negative	NA	0	0	0	0	0	0	0	0	0	0	0	0	0	0	0	0	0	0	0	0	0	0	0	0	N/A	N/A	N/A	N/A	N/A	N/A	N/A	N/A	N/A	N/A	N/A	N/A	N/A	N/A	N/A	N/A	N/A	N/A	N/A
Pre-existing VISTA data	chr11	51940537	51946109	hs2054	negative	NA	1	0	0	0	0	0	0	0	1	0	0	0	0	0	1	1	2	0	0	0	0	0	0	0	N/A	N/A	N/A	N/A	N/A	N/A	N/A	N/A	N/A	N/A	N/A	N/A	N/A	N/A	N/A	N/A	N/A	N/A	N/A
Pre-existing VISTA data	chr11	54056664	54059415	mm51	positive	fb;hb;mb	3	3	0	3	3	1	1	1	0	3	1	0	2	2	2	3	2	3	1	1	1	0	0	0	1	0	1	N/A	N/A	N/A	0	1	0	N/A	N/A	N/A	0	0	0	N/A	N/A	N/A	0
Pre-existing VISTA data	chr11	54060072	54061369	hs1449	positive	other	0	0	0	0	1	0	1	0	0	0	1	0	0	0	1	1	1	0	0	0	0	0	0	0	N/A	N/A	N/A	N/A	N/A	N/A	N/A	N/A	N/A	N/A	N/A	N/A	N/A	N/A	N/A	N/A	N/A	N/A	N/A
Pre-existing VISTA data	chr11	54879185	54884157	mm1343	positive	ht	0	0	2	0	0	0	0	0	3	0	0	0	0	0	2	0	0	1	0	0	0	0	0	1	N/A	N/A	N/A	N/A	N/A	1	N/A	N/A	N/A	N/A	N/A	0	N/A	N/A	N/A	N/A	N/A	0	N/A
Pre-existing VISTA data	chr11	57650677	57652744	mm133	negative	NA	0	0	2	0	0	0	0	0	1	0	0	0	0	1	1	1	0	1	0	0	0	0	0	0	N/A	N/A	N/A	N/A	N/A	N/A	N/A	N/A	N/A	N/A	N/A	N/A	N/A	N/A	N/A	N/A	N/A	N/A	N/A
Pre-existing VISTA data	chr11	57650715	57652688	hs1662	negative	NA	0	0	2	0	0	0	0	0	1	0	0	0	0	1	1	1	0	1	0	0	0	0	0	0	N/A	N/A	N/A	N/A	N/A	N/A	N/A	N/A	N/A	N/A	N/A	N/A	N/A	N/A	N/A	N/A	N/A	N/A	N/A
Pre-existing VISTA data	chr11	57847461	57847793	hs514	negative	NA	0	0	2	0	0	0	0	0	0	0	0	0	0	0	0	0	0	0	0	0	0	0	0	0	N/A	N/A	N/A	N/A	N/A	N/A	N/A	N/A	N/A	N/A	N/A	N/A	N/A	N/A	N/A	N/A	N/A	N/A	N/A
Pre-existing VISTA data	chr11	57927593	57931336	mm849	positive	ba;ht	1	0	1	0	0	0	0	0	0	0	0	0	1	0	1	1	0	1	0	0	0	1	0	1	N/A	N/A	N/A	0	N/A	0	N/A	N/A	N/A	1	N/A	1	N/A	N/A	N/A	0	N/A	0	N/A
Pre-existing VISTA data	chr11	57962141	57963143	mm201	negative	NA	3	2	2	4	3	3	1	1	1	1	0	1	0	0	0	0	0	0	0	0	0	0	0	0	N/A	N/A	N/A	N/A	N/A	N/A	N/A	N/A	N/A	N/A	N/A	N/A	N/A	N/A	N/A	N/A	N/A	N/A	N/A
Pre-existing VISTA data	chr11	59640317	59640626	hs1958	positive	ht	0	0	0	0	0	0	0	0	0	0	0	0	0	0	0	0	0	0	0	0	0	0	0	1	N/A	N/A	N/A	N/A	N/A	0	N/A	N/A	N/A	N/A	N/A	0	N/A	N/A	N/A	N/A	N/A	0	N/A
Pre-existing VISTA data	chr11	59992982	59996757	hs1917	positive	other	0	0	0	0	0	0	0	0	1	0	0	0	0	0	1	0	0	0	0	0	0	0	0	0	N/A	N/A	N/A	N/A	N/A	N/A	N/A	N/A	N/A	N/A	N/A	N/A	N/A	N/A	N/A	N/A	N/A	N/A	N/A
Pre-existing VISTA data	chr11	60024189	60028661	hs2589	negative	NA	4	0	0	0	0	0	0	0	0	0	0	0	0	0	3	0	0	0	0	0	0	0	0	0	N/A	N/A	N/A	N/A	N/A	N/A	N/A	N/A	N/A	N/A	N/A	N/A	N/A	N/A	N/A	N/A	N/A	N/A	N/A
Pre-existing VISTA data	chr11	60365088	60367681	mm1588	negative	NA	1	0	0	0	1	0	1	0	1	1	1	0	2	0	2	1	1	0	0	0	0	0	0	0	N/A	N/A	N/A	N/A	N/A	N/A	N/A	N/A	N/A	N/A	N/A	N/A	N/A	N/A	N/A	N/A	N/A	N/A	N/A
Pre-existing VISTA data	chr11	62983406	62986950	mm62	positive	drg;hb;nt	0	0	0	2	0	1	0	0	0	1	0	1	0	0	2	1	1	2	0	0	1	0	0	0	N/A	N/A	1	N/A	N/A	N/A	N/A	N/A	0	N/A	N/A	N/A	N/A	N/A	0	N/A	N/A	N/A	N/A
Pre-existing VISTA data	chr11	64898596	64900939	hs1497	positive	fm	0	0	0	0	6	0	0	0	0	0	1	0	0	1	0	0	4	0	0	0	0	1	0	0	N/A	N/A	N/A	0	N/A	N/A	N/A	N/A	N/A	0	N/A	N/A	N/A	N/A	N/A	0	N/A	N/A	N/A
Pre-existing VISTA data	chr11	65208858	65210457	mm67	positive	ht	0	0	1	0	0	0	0	0	2	0	0	0	0	0	2	0	0	0	0	0	0	0	0	1	N/A	N/A	N/A	N/A	N/A	1	N/A	N/A	N/A	N/A	N/A	0	N/A	N/A	N/A	N/A	N/A	0	N/A
Pre-existing VISTA data	chr11	65417247	65420867	mm1058	negative	NA	0	0	0	0	0	0	0	0	0	0	0	0	0	0	2	0	0	0	0	0	0	0	0	0	N/A	N/A	N/A	N/A	N/A	N/A	N/A	N/A	N/A	N/A	N/A	N/A	N/A	N/A	N/A	N/A	N/A	N/A	N/A
Pre-existing VISTA data	chr11	65435465	65436245	hs845	negative	NA	0	0	0	0	0	0	0	0	0	0	0	0	0	0	0	0	1	0	0	0	0	0	0	0	N/A	N/A	N/A	N/A	N/A	N/A	N/A	N/A	N/A	N/A	N/A	N/A	N/A	N/A	N/A	N/A	N/A	N/A	N/A
Pre-existing VISTA data	chr11	65648909	65651643	mm85	positive	ht	0	0	3	0	0	0	0	1	2	0	0	0	0	0	4	0	0	0	0	0	0	0	0	1	N/A	N/A	N/A	N/A	N/A	1	N/A	N/A	N/A	N/A	N/A	0	N/A	N/A	N/A	N/A	N/A	0	N/A
Pre-existing VISTA data	chr11	68623474	68624174	mm213	positive	ht;som	3	0	3	0	3	0	0	0	1	0	0	0	0	0	1	0	1	1	0	0	0	0	0	1	N/A	N/A	N/A	N/A	N/A	1	N/A	N/A	N/A	N/A	N/A	0	N/A	N/A	N/A	N/A	N/A	0	N/A
Pre-existing VISTA data	chr11	68637697	68640745	hs1451	negative	NA	2	0	2	0	4	0	2	2	1	1	2	0	0	0	2	0	2	0	0	0	0	0	0	0	N/A	N/A	N/A	N/A	N/A	N/A	N/A	N/A	N/A	N/A	N/A	N/A	N/A	N/A	N/A	N/A	N/A	N/A	N/A
Pre-existing VISTA data	chr11	68644141	68647634	hs2548	positive	other	0	0	0	0	0	0	0	0	0	0	0	0	0	0	2	0	0	0	0	0	0	0	0	0	N/A	N/A	N/A	N/A	N/A	N/A	N/A	N/A	N/A	N/A	N/A	N/A	N/A	N/A	N/A	N/A	N/A	N/A	N/A
Pre-existing VISTA data	chr11	75046156	75048337	hs924	positive	other	1	0	0	0	1	0	1	0	2	0	1	0	0	0	1	0	3	0	0	0	0	0	0	0	N/A	N/A	N/A	N/A	N/A	N/A	N/A	N/A	N/A	N/A	N/A	N/A	N/A	N/A	N/A	N/A	N/A	N/A	N/A
Pre-existing VISTA data	chr11	75049027	75050436	hs1445	positive	lb	0	0	0	0	2	0	0	0	1	0	2	0	0	0	1	0	2	0	0	0	0	0	1	0	N/A	N/A	N/A	N/A	1	N/A	N/A	N/A	N/A	N/A	0	N/A	N/A	N/A	N/A	N/A	0	N/A	N/A
Pre-existing VISTA data	chr11	77422468	77424441	mm146	positive	ht	0	0	1	0	0	0	0	0	1	0	0	0	0	0	4	0	0	0	0	0	0	0	0	1	N/A	N/A	N/A	N/A	N/A	1	N/A	N/A	N/A	N/A	N/A	0	N/A	N/A	N/A	N/A	N/A	0	N/A
Pre-existing VISTA data	chr11	77423069	77424453	hs1675	positive	ht	0	0	1	0	0	0	0	0	1	0	0	0	0	0	3	0	0	0	0	0	0	0	0	1	N/A	N/A	N/A	N/A	N/A	1	N/A	N/A	N/A	N/A	N/A	0	N/A	N/A	N/A	N/A	N/A	0	N/A
Pre-existing VISTA data	chr11	77906009	77907725	mm981	positive	fb;hb	0	1	0	0	0	3	0	1	0	1	0	1	1	2	1	1	1	2	1	0	1	0	0	0	1	N/A	0	N/A	N/A	N/A	0	N/A	0	N/A	N/A	N/A	0	N/A	0	N/A	N/A	N/A	0
Pre-existing VISTA data	chr11	77924761	77927516	mm1349	negative	NA	0	2	0	2	0	1	0	1	0	0	0	0	0	5	0	2	2	2	0	0	0	0	0	0	N/A	N/A	N/A	N/A	N/A	N/A	N/A	N/A	N/A	N/A	N/A	N/A	N/A	N/A	N/A	N/A	N/A	N/A	N/A
Pre-existing VISTA data	chr11	79050990	79055494	hs2072	negative	NA	3	0	1	0	2	0	1	1	3	1	1	0	0	0	3	0	2	1	0	0	0	0	0	0	N/A	N/A	N/A	N/A	N/A	N/A	N/A	N/A	N/A	N/A	N/A	N/A	N/A	N/A	N/A	N/A	N/A	N/A	N/A
Pre-existing VISTA data	chr11	80295302	80296269	hs2616	negative	NA	0	0	0	0	0	0	0	0	0	0	0	0	0	0	1	0	0	0	0	0	0	0	0	0	N/A	N/A	N/A	N/A	N/A	N/A	N/A	N/A	N/A	N/A	N/A	N/A	N/A	N/A	N/A	N/A	N/A	N/A	N/A
Pre-existing VISTA data	chr11	81612790	81613808	hs1725	positive	fb;hb;mb;nt	1	5	0	4	0	6	0	1	0	1	0	1	0	1	0	0	0	2	1	1	1	0	0	0	1	1	0	N/A	N/A	N/A	0	0	0	N/A	N/A	N/A	0	0	1	N/A	N/A	N/A	0
Pre-existing VISTA data	chr11	82514244	82515672	hs2621	negative	NA	0	0	0	0	0	0	0	0	0	0	0	0	0	0	0	0	0	0	0	0	0	0	0	0	N/A	N/A	N/A	N/A	N/A	N/A	N/A	N/A	N/A	N/A	N/A	N/A	N/A	N/A	N/A	N/A	N/A	N/A	N/A
Pre-existing VISTA data	chr11	84376007	84377110	hs819	negative	NA	0	1	0	0	0	4	0	2	0	1	0	1	0	2	0	1	0	1	0	0	0	0	0	0	N/A	N/A	N/A	N/A	N/A	N/A	N/A	N/A	N/A	N/A	N/A	N/A	N/A	N/A	N/A	N/A	N/A	N/A	N/A
Pre-existing VISTA data	chr11	84395730	84396784	hs177	negative	NA	0	0	0	0	0	0	0	0	0	0	0	0	0	0	0	0	0	0	0	0	0	0	0	0	N/A	N/A	N/A	N/A	N/A	N/A	N/A	N/A	N/A	N/A	N/A	N/A	N/A	N/A	N/A	N/A	N/A	N/A	N/A
Pre-existing VISTA data	chr11	84481126	84482245	hs364	negative	NA	0	0	0	0	0	0	0	0	0	0	0	0	0	1	0	0	0	1	0	0	0	0	0	0	N/A	N/A	N/A	N/A	N/A	N/A	N/A	N/A	N/A	N/A	N/A	N/A	N/A	N/A	N/A	N/A	N/A	N/A	N/A
Pre-existing VISTA data	chr11	84496288	84496921	hs363	positive	hb	0	0	0	0	0	0	0	0	0	0	0	0	0	0	0	0	0	0	0	0	1	0	0	0	N/A	N/A	0	N/A	N/A	N/A	N/A	N/A	0	N/A	N/A	N/A	N/A	N/A	0	N/A	N/A	N/A	N/A
Pre-existing VISTA data	chr11	84725827	84726599	hs849	negative	NA	0	0	0	0	0	0	0	0	0	1	0	0	0	0	0	0	0	0	0	0	0	0	0	0	N/A	N/A	N/A	N/A	N/A	N/A	N/A	N/A	N/A	N/A	N/A	N/A	N/A	N/A	N/A	N/A	N/A	N/A	N/A
Pre-existing VISTA data	chr11	84766073	84766770	hs362	positive	lb	0	0	0	0	0	0	0	0	0	0	0	0	0	0	0	0	0	0	0	0	0	0	1	0	N/A	N/A	N/A	N/A	0	N/A	N/A	N/A	N/A	N/A	0	N/A	N/A	N/A	N/A	N/A	0	N/A	N/A
Pre-existing VISTA data	chr11	85712702	85714052	hs922	negative	NA	0	0	0	0	4	1	0	0	0	0	2	0	1	1	1	1	3	1	0	0	0	0	0	0	N/A	N/A	N/A	N/A	N/A	N/A	N/A	N/A	N/A	N/A	N/A	N/A	N/A	N/A	N/A	N/A	N/A	N/A	N/A
Pre-existing VISTA data	chr11	85857228	85860254	mm1583	positive	mb	0	2	0	1	0	2	0	0	0	0	0	1	0	0	0	0	0	2	0	1	0	0	0	0	N/A	1	N/A	N/A	N/A	N/A	N/A	0	N/A	N/A	N/A	N/A	N/A	0	N/A	N/A	N/A	N/A	N/A
Pre-existing VISTA data	chr11	86167092	86168098	hs778	positive	other	0	0	0	0	0	0	0	0	0	0	0	0	0	0	0	0	0	0	0	0	0	0	0	0	N/A	N/A	N/A	N/A	N/A	N/A	N/A	N/A	N/A	N/A	N/A	N/A	N/A	N/A	N/A	N/A	N/A	N/A	N/A
Pre-existing VISTA data	chr11	86570110	86571720	hs1619	negative	NA	4	0	0	0	3	0	2	1	2	1	2	0	0	0	1	0	2	0	0	0	0	0	0	0	N/A	N/A	N/A	N/A	N/A	N/A	N/A	N/A	N/A	N/A	N/A	N/A	N/A	N/A	N/A	N/A	N/A	N/A	N/A
Pre-existing VISTA data	chr11	86585640	86587623	hs1656	positive	ht	1	0	1	0	0	0	0	0	1	0	0	0	0	0	0	1	1	2	0	0	0	0	0	1	N/A	N/A	N/A	N/A	N/A	0	N/A	N/A	N/A	N/A	N/A	0	N/A	N/A	N/A	N/A	N/A	1	N/A
Pre-existing VISTA data	chr11	86586195	86587829	mm127	positive	ht	1	0	1	0	0	0	0	0	1	0	0	0	0	0	0	1	1	2	0	0	0	0	0	1	N/A	N/A	N/A	N/A	N/A	0	N/A	N/A	N/A	N/A	N/A	0	N/A	N/A	N/A	N/A	N/A	1	N/A
Pre-existing VISTA data	chr11	86623487	86625272	hs2068	negative	NA	0	0	0	0	0	0	0	0	1	0	0	0	0	0	0	0	0	0	0	0	0	0	0	0	N/A	N/A	N/A	N/A	N/A	N/A	N/A	N/A	N/A	N/A	N/A	N/A	N/A	N/A	N/A	N/A	N/A	N/A	N/A
Pre-existing VISTA data	chr11	87422349	87423713	mm264	positive	ht;nt	2	2	3	2	2	2	2	3	1	2	1	2	0	0	0	0	0	1	0	0	0	0	0	1	N/A	N/A	N/A	N/A	N/A	0	N/A	N/A	N/A	N/A	N/A	0	N/A	N/A	N/A	N/A	N/A	1	N/A
Pre-existing VISTA data	chr11	88180550	88181652	mm438	negative	NA	6	5	2	4	4	5	1	1	1	1	1	1	2	1	2	1	2	1	0	0	0	0	0	0	N/A	N/A	N/A	N/A	N/A	N/A	N/A	N/A	N/A	N/A	N/A	N/A	N/A	N/A	N/A	N/A	N/A	N/A	N/A
Pre-existing VISTA data	chr11	88274082	88276075	mm439	positive	eye;hb;mb;nt	2	4	0	4	0	5	2	1	0	1	1	1	1	3	2	3	2	4	0	1	1	0	0	0	N/A	1	1	N/A	N/A	N/A	N/A	0	0	N/A	N/A	N/A	N/A	0	0	N/A	N/A	N/A	N/A
Pre-existing VISTA data	chr11	88467416	88468721	hs2371	negative	NA	0	0	1	0	0	0	0	0	1	1	0	0	0	0	1	1	1	0	0	0	0	0	0	0	N/A	N/A	N/A	N/A	N/A	N/A	N/A	N/A	N/A	N/A	N/A	N/A	N/A	N/A	N/A	N/A	N/A	N/A	N/A
Pre-existing VISTA data	chr11	88527849	88529476	mm440	negative	NA	0	0	0	0	0	0	1	1	2	3	0	1	2	2	1	2	1	2	0	0	0	0	0	0	N/A	N/A	N/A	N/A	N/A	N/A	N/A	N/A	N/A	N/A	N/A	N/A	N/A	N/A	N/A	N/A	N/A	N/A	N/A
Pre-existing VISTA data	chr11	88554792	88555816	mm441	negative	NA	0	0	2	2	1	1	2	0	1	2	1	2	2	2	1	1	2	1	0	0	0	0	0	0	N/A	N/A	N/A	N/A	N/A	N/A	N/A	N/A	N/A	N/A	N/A	N/A	N/A	N/A	N/A	N/A	N/A	N/A	N/A
Pre-existing VISTA data	chr11	89717798	89719511	hs923	negative	NA	0	0	0	0	0	0	0	0	0	0	0	0	0	2	0	0	0	0	0	0	0	0	0	0	N/A	N/A	N/A	N/A	N/A	N/A	N/A	N/A	N/A	N/A	N/A	N/A	N/A	N/A	N/A	N/A	N/A	N/A	N/A
Pre-existing VISTA data	chr11	90368988	90371438	hs2291	positive	other	4	6	1	2	1	3	1	2	2	1	1	0	0	4	1	0	1	2	0	0	0	0	0	0	N/A	N/A	N/A	N/A	N/A	N/A	N/A	N/A	N/A	N/A	N/A	N/A	N/A	N/A	N/A	N/A	N/A	N/A	N/A
Pre-existing VISTA data	chr11	94158654	94162177	mm1496	positive	fb;hb	2	3	4	3	2	3	1	1	2	1	2	2	2	3	3	5	3	2	1	0	1	0	0	0	1	N/A	1	N/A	N/A	N/A	0	N/A	0	N/A	N/A	N/A	0	N/A	0	N/A	N/A	N/A	0
Pre-existing VISTA data	chr11	94880928	94883811	mm568	positive	ba;fb;hb;nt	3	1	4	0	7	3	1	1	2	2	1	1	2	2	3	1	3	2	1	0	1	1	0	0	1	N/A	0	1	N/A	N/A	0	N/A	0	0	N/A	N/A	0	N/A	0	0	N/A	N/A	0
Pre-existing VISTA data	chr11	95339210	95341128	hs1666	negative	NA	0	0	1	0	0	0	0	0	1	0	1	0	0	0	1	1	4	0	0	0	0	0	0	0	N/A	N/A	N/A	N/A	N/A	N/A	N/A	N/A	N/A	N/A	N/A	N/A	N/A	N/A	N/A	N/A	N/A	N/A	N/A
Pre-existing VISTA data	chr11	95355808	95358196	mm142	negative	NA	0	1	2	0	0	0	0	0	2	0	0	1	0	0	2	0	0	0	0	0	0	0	0	0	N/A	N/A	N/A	N/A	N/A	N/A	N/A	N/A	N/A	N/A	N/A	N/A	N/A	N/A	N/A	N/A	N/A	N/A	N/A
Pre-existing VISTA data	chr11	95355825	95358167	hs1671	negative	NA	0	1	2	0	0	0	0	0	2	0	0	1	0	0	2	0	0	0	0	0	0	0	0	0	N/A	N/A	N/A	N/A	N/A	N/A	N/A	N/A	N/A	N/A	N/A	N/A	N/A	N/A	N/A	N/A	N/A	N/A	N/A
Pre-existing VISTA data	chr11	96292067	96292580	hs933	negative	NA	0	0	0	0	0	0	0	0	0	0	0	0	0	0	0	0	0	0	0	0	0	0	0	0	N/A	N/A	N/A	N/A	N/A	N/A	N/A	N/A	N/A	N/A	N/A	N/A	N/A	N/A	N/A	N/A	N/A	N/A	N/A
Pre-existing VISTA data	chr11	96741475	96742609	hs697	positive	eye	0	1	0	1	0	1	0	2	0	1	0	2	0	2	0	0	1	1	0	0	0	0	0	0	N/A	N/A	N/A	N/A	N/A	N/A	N/A	N/A	N/A	N/A	N/A	N/A	N/A	N/A	N/A	N/A	N/A	N/A	N/A
Pre-existing VISTA data	chr11	96826225	96827190	hs2066	negative	NA	0	0	0	0	0	0	0	0	2	1	0	0	2	1	1	0	1	2	0	0	0	0	0	0	N/A	N/A	N/A	N/A	N/A	N/A	N/A	N/A	N/A	N/A	N/A	N/A	N/A	N/A	N/A	N/A	N/A	N/A	N/A
Pre-existing VISTA data	chr11	96872255	96874454	mm1299	positive	ba;eye;fb;hb;mb	3	5	0	1	0	4	1	1	1	1	2	1	3	1	2	2	3	3	1	1	1	1	0	0	1	1	1	1	N/A	N/A	0	0	0	0	N/A	N/A	0	0	0	0	N/A	N/A	0
Pre-existing VISTA data	chr11	96883320	96887851	mm876	positive	cn;fb;fm;hb;mb	1	1	0	1	0	2	1	1	0	1	0	3	1	3	0	1	1	2	1	1	1	1	0	0	1	1	1	1	N/A	N/A	0	0	0	0	N/A	N/A	0	0	0	0	N/A	N/A	0
Pre-existing VISTA data	chr11	96885202	96888165	mm999	positive	cn;fb;fm;hb;mb	1	1	0	1	0	2	1	1	0	1	0	2	1	2	0	1	1	2	1	1	1	1	0	0	1	1	1	1	N/A	N/A	0	0	0	0	N/A	N/A	0	0	0	0	N/A	N/A	0
Pre-existing VISTA data	chr11	98157858	98158466	hs479	negative	NA	0	0	0	0	0	0	0	0	0	0	0	0	0	0	0	0	0	0	0	0	0	0	0	0	N/A	N/A	N/A	N/A	N/A	N/A	N/A	N/A	N/A	N/A	N/A	N/A	N/A	N/A	N/A	N/A	N/A	N/A	N/A
Pre-existing VISTA data	chr11	98339005	98339485	hs627	positive	mb	0	0	0	0	0	0	0	0	0	0	0	0	0	2	0	1	1	1	0	1	0	0	0	0	N/A	0	N/A	N/A	N/A	N/A	N/A	0	N/A	N/A	N/A	N/A	N/A	0	N/A	N/A	N/A	N/A	N/A
Pre-existing VISTA data	chr11	98377498	98380375	hs2162	negative	NA	0	0	0	0	0	0	0	0	1	0	0	0	0	0	2	0	0	0	0	0	0	0	0	0	N/A	N/A	N/A	N/A	N/A	N/A	N/A	N/A	N/A	N/A	N/A	N/A	N/A	N/A	N/A	N/A	N/A	N/A	N/A
Pre-existing VISTA data	chr11	98391901	98395003	hs1769	positive	ht	0	0	2	0	0	0	0	0	1	0	0	0	0	0	2	0	0	0	0	0	0	0	0	1	N/A	N/A	N/A	N/A	N/A	1	N/A	N/A	N/A	N/A	N/A	0	N/A	N/A	N/A	N/A	N/A	0	N/A
Pre-existing VISTA data	chr11	98496958	98498735	mm503	positive	eye;nt	0	0	0	0	0	0	0	1	0	0	1	0	0	1	0	0	1	0	0	0	0	0	0	0	N/A	N/A	N/A	N/A	N/A	N/A	N/A	N/A	N/A	N/A	N/A	N/A	N/A	N/A	N/A	N/A	N/A	N/A	N/A
Pre-existing VISTA data	chr11	98747151	98751428	hs2218	negative	NA	3	4	1	2	0	4	1	3	3	2	1	3	4	5	2	6	4	2	0	0	0	0	0	0	N/A	N/A	N/A	N/A	N/A	N/A	N/A	N/A	N/A	N/A	N/A	N/A	N/A	N/A	N/A	N/A	N/A	N/A	N/A
Pre-existing VISTA data	chr11	98901652	98906641	mm1323	positive	other	0	0	0	0	0	1	2	2	1	3	1	0	1	2	2	1	1	1	0	0	0	0	0	0	N/A	N/A	N/A	N/A	N/A	N/A	N/A	N/A	N/A	N/A	N/A	N/A	N/A	N/A	N/A	N/A	N/A	N/A	N/A
Pre-existing VISTA data	chr11	100362176	100363233	hs2163	negative	NA	2	4	2	4	2	4	0	0	0	0	0	0	0	0	0	0	0	0	0	0	0	0	0	0	N/A	N/A	N/A	N/A	N/A	N/A	N/A	N/A	N/A	N/A	N/A	N/A	N/A	N/A	N/A	N/A	N/A	N/A	N/A
Pre-existing VISTA data	chr11	101801411	101802123	hs730	negative	NA	0	0	0	0	0	0	0	0	0	0	0	0	0	0	1	0	1	0	0	0	0	0	0	0	N/A	N/A	N/A	N/A	N/A	N/A	N/A	N/A	N/A	N/A	N/A	N/A	N/A	N/A	N/A	N/A	N/A	N/A	N/A
Pre-existing VISTA data	chr11	101829823	101830993	hs729	negative	NA	0	0	0	0	3	0	1	0	1	2	1	1	1	0	1	0	2	1	0	0	0	0	0	0	N/A	N/A	N/A	N/A	N/A	N/A	N/A	N/A	N/A	N/A	N/A	N/A	N/A	N/A	N/A	N/A	N/A	N/A	N/A
Pre-existing VISTA data	chr11	101867301	101868287	hs731	negative	NA	0	0	0	0	0	0	2	0	1	0	1	0	1	0	2	0	0	0	0	0	0	0	0	0	N/A	N/A	N/A	N/A	N/A	N/A	N/A	N/A	N/A	N/A	N/A	N/A	N/A	N/A	N/A	N/A	N/A	N/A	N/A
Pre-existing VISTA data	chr11	102363015	102364795	hs1855	negative	NA	0	0	1	0	0	1	0	1	1	0	0	0	0	0	0	0	0	0	0	0	0	0	0	0	N/A	N/A	N/A	N/A	N/A	N/A	N/A	N/A	N/A	N/A	N/A	N/A	N/A	N/A	N/A	N/A	N/A	N/A	N/A
Pre-existing VISTA data	chr11	102592756	102596210	hs1693	negative	NA	2	2	0	0	1	1	1	1	0	1	1	2	1	2	1	2	2	1	0	0	0	0	0	0	N/A	N/A	N/A	N/A	N/A	N/A	N/A	N/A	N/A	N/A	N/A	N/A	N/A	N/A	N/A	N/A	N/A	N/A	N/A
Pre-existing VISTA data	chr11	103049821	103053302	mm1384	negative	NA	0	0	1	0	0	0	0	0	1	0	0	0	0	0	1	0	0	0	0	0	0	0	0	0	N/A	N/A	N/A	N/A	N/A	N/A	N/A	N/A	N/A	N/A	N/A	N/A	N/A	N/A	N/A	N/A	N/A	N/A	N/A
Pre-existing VISTA data	chr11	103840622	103842229	mm1102	positive	fb;hb;mb;nt	0	3	0	2	0	3	0	2	0	2	1	1	1	2	0	1	1	2	1	1	1	0	0	0	1	1	1	N/A	N/A	N/A	0	0	0	N/A	N/A	N/A	0	0	0	N/A	N/A	N/A	0
Pre-existing VISTA data	chr11	104157569	104158714	hs2546	negative	NA	1	4	1	2	1	4	0	1	0	1	0	1	0	1	0	1	0	2	0	0	0	0	0	0	N/A	N/A	N/A	N/A	N/A	N/A	N/A	N/A	N/A	N/A	N/A	N/A	N/A	N/A	N/A	N/A	N/A	N/A	N/A
Pre-existing VISTA data	chr11	104288615	104290675	mm1568	negative	NA	3	3	0	4	3	3	2	1	0	2	1	2	1	0	0	1	0	2	0	0	0	0	0	0	N/A	N/A	N/A	N/A	N/A	N/A	N/A	N/A	N/A	N/A	N/A	N/A	N/A	N/A	N/A	N/A	N/A	N/A	N/A
Pre-existing VISTA data	chr11	104642397	104643581	hs2033	positive	tri	0	0	0	0	0	0	0	0	0	0	0	0	0	0	0	0	0	0	0	0	0	0	0	0	N/A	N/A	N/A	N/A	N/A	N/A	N/A	N/A	N/A	N/A	N/A	N/A	N/A	N/A	N/A	N/A	N/A	N/A	N/A
Pre-existing VISTA data	chr11	106134094	106135839	hs1856	positive	ht	0	0	3	0	0	0	1	1	2	2	0	1	0	0	2	1	0	1	0	0	0	0	0	1	N/A	N/A	N/A	N/A	N/A	1	N/A	N/A	N/A	N/A	N/A	0	N/A	N/A	N/A	N/A	N/A	0	N/A
Pre-existing VISTA data	chr11	107762172	107764184	mm1348	positive	other	2	2	0	4	2	2	0	1	0	1	0	1	0	2	0	3	1	2	0	0	0	0	0	0	N/A	N/A	N/A	N/A	N/A	N/A	N/A	N/A	N/A	N/A	N/A	N/A	N/A	N/A	N/A	N/A	N/A	N/A	N/A
Pre-existing VISTA data	chr11	107919632	107921301	hs2613	positive	hb;mb	0	0	0	0	0	0	0	0	0	0	0	0	0	0	0	0	0	0	0	1	1	0	0	0	N/A	0	0	N/A	N/A	N/A	N/A	0	0	N/A	N/A	N/A	N/A	0	0	N/A	N/A	N/A	N/A
Pre-existing VISTA data	chr11	109269057	109271055	hs1517	positive	nt;other	1	0	0	0	3	0	0	1	0	0	1	0	0	0	1	1	2	0	0	0	0	0	0	0	N/A	N/A	N/A	N/A	N/A	N/A	N/A	N/A	N/A	N/A	N/A	N/A	N/A	N/A	N/A	N/A	N/A	N/A	N/A
Pre-existing VISTA data	chr11	111563100	111564002	mm627	positive	lb	0	0	0	0	0	0	0	0	0	0	1	0	0	0	0	0	0	0	0	0	0	0	1	0	N/A	N/A	N/A	N/A	0	N/A	N/A	N/A	N/A	N/A	0	N/A	N/A	N/A	N/A	N/A	0	N/A	N/A
Pre-existing VISTA data	chr11	111568525	111569439	mm628	positive	ba	0	0	0	0	0	0	0	0	0	0	0	0	0	0	0	0	2	0	0	0	0	1	0	0	N/A	N/A	N/A	0	N/A	N/A	N/A	N/A	N/A	0	N/A	N/A	N/A	N/A	N/A	0	N/A	N/A	N/A
Pre-existing VISTA data	chr11	111627114	111628109	mm629	negative	NA	0	0	0	0	0	0	0	0	0	0	0	0	0	0	0	0	0	0	0	0	0	0	0	0	N/A	N/A	N/A	N/A	N/A	N/A	N/A	N/A	N/A	N/A	N/A	N/A	N/A	N/A	N/A	N/A	N/A	N/A	N/A
Pre-existing VISTA data	chr11	111647330	111648996	mm630	negative	NA	0	0	0	0	0	0	0	0	0	0	0	0	0	0	0	0	0	0	0	0	0	0	0	0	N/A	N/A	N/A	N/A	N/A	N/A	N/A	N/A	N/A	N/A	N/A	N/A	N/A	N/A	N/A	N/A	N/A	N/A	N/A
Pre-existing VISTA data	chr11	111666054	111667477	mm631	negative	NA	0	0	0	0	0	0	0	0	0	0	0	0	0	0	0	0	1	0	0	0	0	0	0	0	N/A	N/A	N/A	N/A	N/A	N/A	N/A	N/A	N/A	N/A	N/A	N/A	N/A	N/A	N/A	N/A	N/A	N/A	N/A
Pre-existing VISTA data	chr11	111781024	111781954	mm632	negative	NA	0	0	0	0	0	0	0	0	0	0	0	0	0	0	0	0	0	0	0	0	0	0	0	0	N/A	N/A	N/A	N/A	N/A	N/A	N/A	N/A	N/A	N/A	N/A	N/A	N/A	N/A	N/A	N/A	N/A	N/A	N/A
Pre-existing VISTA data	chr11	111827911	111829224	hs1467	positive	lb	0	0	0	0	2	0	0	0	0	0	2	0	0	0	0	0	2	2	0	0	0	0	1	0	N/A	N/A	N/A	N/A	1	N/A	N/A	N/A	N/A	N/A	0	N/A	N/A	N/A	N/A	N/A	0	N/A	N/A
Pre-existing VISTA data	chr11	111961104	111962964	mm633	negative	NA	0	0	0	1	1	0	0	0	0	1	2	1	0	0	0	0	2	0	0	0	0	0	0	0	N/A	N/A	N/A	N/A	N/A	N/A	N/A	N/A	N/A	N/A	N/A	N/A	N/A	N/A	N/A	N/A	N/A	N/A	N/A
Pre-existing VISTA data	chr11	112027526	112029618	hs1489	negative	NA	0	0	0	0	1	0	0	0	0	0	2	0	0	0	0	0	1	0	0	0	0	0	0	0	N/A	N/A	N/A	N/A	N/A	N/A	N/A	N/A	N/A	N/A	N/A	N/A	N/A	N/A	N/A	N/A	N/A	N/A	N/A
Pre-existing VISTA data	chr11	112411867	112413667	mm634	positive	ba;lb	0	2	0	0	2	0	0	1	0	0	1	0	0	1	0	0	0	2	0	0	0	1	1	0	N/A	N/A	N/A	0	0	N/A	N/A	N/A	N/A	0	0	N/A	N/A	N/A	N/A	0	1	N/A	N/A
Pre-existing VISTA data	chr11	112449528	112451421	mm1285	negative	NA	2	1	0	0	0	1	0	0	0	0	0	0	0	0	0	0	1	0	0	0	0	0	0	0	N/A	N/A	N/A	N/A	N/A	N/A	N/A	N/A	N/A	N/A	N/A	N/A	N/A	N/A	N/A	N/A	N/A	N/A	N/A
Pre-existing VISTA data	chr11	112780250	112781037	mm635	positive	ba	0	0	0	0	0	0	0	1	0	1	1	1	0	0	0	0	0	1	0	0	0	1	0	0	N/A	N/A	N/A	0	N/A	N/A	N/A	N/A	N/A	0	N/A	N/A	N/A	N/A	N/A	0	N/A	N/A	N/A
Pre-existing VISTA data	chr11	113013632	113014961	mm636	positive	ba;lb;nose	0	0	0	0	4	0	1	0	0	0	1	0	0	0	0	0	2	0	0	0	0	1	1	0	N/A	N/A	N/A	0	1	N/A	N/A	N/A	N/A	0	0	N/A	N/A	N/A	N/A	0	0	N/A	N/A
Pre-existing VISTA data	chr11	113045850	113046515	mm637	negative	NA	1	1	0	4	0	3	0	2	0	1	0	0	1	1	1	2	1	1	0	0	0	0	0	0	N/A	N/A	N/A	N/A	N/A	N/A	N/A	N/A	N/A	N/A	N/A	N/A	N/A	N/A	N/A	N/A	N/A	N/A	N/A
Pre-existing VISTA data	chr11	113164280	113165930	mm926	negative	NA	3	2	2	4	2	3	0	1	1	3	0	1	2	2	1	1	2	3	0	0	0	0	0	0	N/A	N/A	N/A	N/A	N/A	N/A	N/A	N/A	N/A	N/A	N/A	N/A	N/A	N/A	N/A	N/A	N/A	N/A	N/A
Pre-existing VISTA data	chr11	113182044	113186184	mm1766	positive	ear	0	0	0	3	0	0	0	2	1	1	1	0	1	3	2	2	4	1	0	0	0	0	0	0	N/A	N/A	N/A	N/A	N/A	N/A	N/A	N/A	N/A	N/A	N/A	N/A	N/A	N/A	N/A	N/A	N/A	N/A	N/A
Pre-existing VISTA data	chr11	113307638	113310548	mm1526	positive	hb;mb;nt	0	3	0	4	0	2	0	2	0	1	0	2	0	1	0	1	2	0	0	1	1	0	0	0	N/A	0	1	N/A	N/A	N/A	N/A	0	0	N/A	N/A	N/A	N/A	1	0	N/A	N/A	N/A	N/A
Pre-existing VISTA data	chr11	113733040	113734346	hs2375	negative	NA	0	0	1	1	0	0	0	0	1	0	0	0	1	1	1	2	0	1	0	0	0	0	0	0	N/A	N/A	N/A	N/A	N/A	N/A	N/A	N/A	N/A	N/A	N/A	N/A	N/A	N/A	N/A	N/A	N/A	N/A	N/A
Pre-existing VISTA data	chr11	113783366	113787793	mm1462	positive	drg;fb;hb;lb;mb;nt;tri	4	5	2	4	4	4	2	1	1	1	2	1	0	4	4	3	3	4	1	1	1	0	1	0	1	1	1	N/A	1	N/A	0	0	0	N/A	0	N/A	0	0	0	N/A	0	N/A	0
Pre-existing VISTA data	chr11	113981526	113983291	hs2241	negative	NA	3	3	2	2	0	2	0	1	0	1	0	1	0	1	1	3	0	1	0	0	0	0	0	0	N/A	N/A	N/A	N/A	N/A	N/A	N/A	N/A	N/A	N/A	N/A	N/A	N/A	N/A	N/A	N/A	N/A	N/A	N/A
Pre-existing VISTA data	chr11	114335578	114337612	mm998	positive	fb	0	4	0	0	0	0	0	2	0	0	0	0	0	2	0	0	0	1	1	0	0	0	0	0	1	N/A	N/A	N/A	N/A	N/A	0	N/A	N/A	N/A	N/A	N/A	0	N/A	N/A	N/A	N/A	N/A	0
Pre-existing VISTA data	chr11	114829427	114830877	mm578	negative	NA	3	3	4	2	4	3	1	1	1	1	1	1	2	2	2	2	2	1	0	0	0	0	0	0	N/A	N/A	N/A	N/A	N/A	N/A	N/A	N/A	N/A	N/A	N/A	N/A	N/A	N/A	N/A	N/A	N/A	N/A	N/A
Pre-existing VISTA data	chr11	115670278	115671107	hs2023	negative	NA	0	0	0	0	0	0	0	0	1	0	0	0	0	1	1	0	1	0	0	0	0	0	0	0	N/A	N/A	N/A	N/A	N/A	N/A	N/A	N/A	N/A	N/A	N/A	N/A	N/A	N/A	N/A	N/A	N/A	N/A	N/A
Pre-existing VISTA data	chr11	116319002	116319995	mm339	negative	NA	3	4	2	3	3	3	0	0	0	0	0	0	0	1	1	1	0	1	0	0	0	0	0	0	N/A	N/A	N/A	N/A	N/A	N/A	N/A	N/A	N/A	N/A	N/A	N/A	N/A	N/A	N/A	N/A	N/A	N/A	N/A
Pre-existing VISTA data	chr11	117343024	117348116	mm1309	positive	fb	2	2	2	2	2	0	3	2	1	3	2	1	5	4	1	5	2	4	1	0	0	0	0	0	1	N/A	N/A	N/A	N/A	N/A	0	N/A	N/A	N/A	N/A	N/A	0	N/A	N/A	N/A	N/A	N/A	0
Pre-existing VISTA data	chr11	117865409	117867678	mm780	positive	eye	1	2	0	1	0	2	0	0	0	1	0	1	0	2	0	1	0	1	0	0	0	0	0	0	N/A	N/A	N/A	N/A	N/A	N/A	N/A	N/A	N/A	N/A	N/A	N/A	N/A	N/A	N/A	N/A	N/A	N/A	N/A
Pre-existing VISTA data	chr11	118083179	118085181	mm1593	negative	NA	0	0	0	0	0	0	0	0	0	0	1	0	0	0	1	0	1	0	0	0	0	0	0	0	N/A	N/A	N/A	N/A	N/A	N/A	N/A	N/A	N/A	N/A	N/A	N/A	N/A	N/A	N/A	N/A	N/A	N/A	N/A
Pre-existing VISTA data	chr11	119576548	119578239	mm2006	negative	NA	0	0	0	0	0	0	0	0	0	0	0	0	0	0	1	0	0	0	0	0	0	0	0	0	N/A	N/A	N/A	N/A	N/A	N/A	N/A	N/A	N/A	N/A	N/A	N/A	N/A	N/A	N/A	N/A	N/A	N/A	N/A
Pre-existing VISTA data	chr11	119662830	119664888	mm2004	negative	NA	0	0	0	0	0	0	0	0	0	0	0	0	0	0	3	0	1	0	0	0	0	0	0	0	N/A	N/A	N/A	N/A	N/A	N/A	N/A	N/A	N/A	N/A	N/A	N/A	N/A	N/A	N/A	N/A	N/A	N/A	N/A
Pre-existing VISTA data	chr11	120314872	120317426	mm1481	positive	drg;other	4	3	3	3	4	4	1	1	1	1	1	1	2	2	3	2	2	2	0	0	0	0	0	0	N/A	N/A	N/A	N/A	N/A	N/A	N/A	N/A	N/A	N/A	N/A	N/A	N/A	N/A	N/A	N/A	N/A	N/A	N/A
Pre-existing VISTA data	chr12	5266437	5269568	mm1338	positive	ear	4	5	2	4	4	5	2	2	2	1	1	1	1	4	3	3	3	2	0	0	0	0	0	0	N/A	N/A	N/A	N/A	N/A	N/A	N/A	N/A	N/A	N/A	N/A	N/A	N/A	N/A	N/A	N/A	N/A	N/A	N/A
Pre-existing VISTA data	chr12	8385674	8387404	hs2384	positive	ear;ht;other	1	2	2	4	0	2	1	0	1	1	1	0	0	1	1	0	0	0	0	0	0	0	0	1	N/A	N/A	N/A	N/A	N/A	1	N/A	N/A	N/A	N/A	N/A	0	N/A	N/A	N/A	N/A	N/A	0	N/A
Pre-existing VISTA data	chr12	9337517	9339602	hs1273	positive	ba;lb;nose;som	4	0	0	0	3	0	1	0	0	0	2	0	0	0	0	0	3	0	0	0	0	1	1	0	N/A	N/A	N/A	0	1	N/A	N/A	N/A	N/A	0	0	N/A	N/A	N/A	N/A	1	0	N/A	N/A
Pre-existing VISTA data	chr12	9368203	9369316	hs1276	negative	NA	0	0	0	0	1	0	0	0	0	0	1	0	0	0	0	0	0	0	0	0	0	0	0	0	N/A	N/A	N/A	N/A	N/A	N/A	N/A	N/A	N/A	N/A	N/A	N/A	N/A	N/A	N/A	N/A	N/A	N/A	N/A
Pre-existing VISTA data	chr12	9550103	9551456	hs1290	negative	NA	0	0	0	0	0	0	0	0	0	0	0	0	0	0	0	0	0	0	0	0	0	0	0	0	N/A	N/A	N/A	N/A	N/A	N/A	N/A	N/A	N/A	N/A	N/A	N/A	N/A	N/A	N/A	N/A	N/A	N/A	N/A
Pre-existing VISTA data	chr12	12179099	12179918	mm103	positive	ht	0	0	1	0	0	0	0	0	2	0	0	0	0	0	2	0	0	0	0	0	0	0	0	1	N/A	N/A	N/A	N/A	N/A	1	N/A	N/A	N/A	N/A	N/A	0	N/A	N/A	N/A	N/A	N/A	0	N/A
Pre-existing VISTA data	chr12	12707411	12712118	mm1310	positive	fb;mb	2	7	0	3	0	6	0	2	0	2	0	1	0	3	0	2	0	1	1	1	0	0	0	0	1	1	N/A	N/A	N/A	N/A	0	0	N/A	N/A	N/A	N/A	0	0	N/A	N/A	N/A	N/A	0
Pre-existing VISTA data	chr12	16854924	16857237	mm1512	negative	NA	1	1	0	3	1	3	0	2	0	1	0	2	0	1	0	0	0	2	0	0	0	0	0	0	N/A	N/A	N/A	N/A	N/A	N/A	N/A	N/A	N/A	N/A	N/A	N/A	N/A	N/A	N/A	N/A	N/A	N/A	N/A
Pre-existing VISTA data	chr12	25123954	25126085	hs1527	positive	fb;hb;mb;nt	3	4	2	4	2	3	1	1	1	1	0	1	1	3	1	2	3	2	1	1	1	0	0	0	1	1	1	N/A	N/A	N/A	0	0	0	N/A	N/A	N/A	0	0	0	N/A	N/A	N/A	0
Pre-existing VISTA data	chr12	25891576	25892365	hs388	positive	fb;lb	0	0	0	0	0	0	0	0	0	0	0	0	0	1	0	0	1	0	1	0	0	0	1	0	0	N/A	N/A	N/A	0	N/A	0	N/A	N/A	N/A	0	N/A	0	N/A	N/A	N/A	0	N/A	0
Pre-existing VISTA data	chr12	26450824	26452318	hs2015	negative	NA	0	0	0	0	0	0	0	0	0	0	0	0	0	0	0	0	0	0	0	0	0	0	0	0	N/A	N/A	N/A	N/A	N/A	N/A	N/A	N/A	N/A	N/A	N/A	N/A	N/A	N/A	N/A	N/A	N/A	N/A	N/A
Pre-existing VISTA data	chr12	27563452	27566845	hs1496	positive	fb;hb;mb;nt	4	3	0	3	4	3	3	1	0	1	2	1	2	5	0	2	2	3	1	1	1	0	0	0	1	1	1	N/A	N/A	N/A	0	0	0	N/A	N/A	N/A	0	0	0	N/A	N/A	N/A	0
Pre-existing VISTA data	chr12	28816804	28818905	hs1385	positive	hb;mb	4	3	0	4	0	3	1	2	0	1	0	2	0	2	2	2	1	2	0	1	1	0	0	0	N/A	1	1	N/A	N/A	N/A	N/A	0	0	N/A	N/A	N/A	N/A	0	0	N/A	N/A	N/A	N/A
Pre-existing VISTA data	chr12	31310080	31311477	hs2081	positive	cn;drg;lb;tri	0	0	0	0	0	0	0	0	0	0	0	0	0	0	1	1	0	0	0	0	0	0	1	0	N/A	N/A	N/A	N/A	0	N/A	N/A	N/A	N/A	N/A	0	N/A	N/A	N/A	N/A	N/A	0	N/A	N/A
Pre-existing VISTA data	chr12	33955273	33957217	hs1878	negative	NA	6	8	3	6	5	9	2	1	2	1	2	0	0	1	2	1	1	2	0	0	0	0	0	0	N/A	N/A	N/A	N/A	N/A	N/A	N/A	N/A	N/A	N/A	N/A	N/A	N/A	N/A	N/A	N/A	N/A	N/A	N/A
Pre-existing VISTA data	chr12	33960751	33964256	hs2261	negative	NA	0	0	0	0	1	0	2	0	1	0	4	0	0	0	0	1	3	0	0	0	0	0	0	0	N/A	N/A	N/A	N/A	N/A	N/A	N/A	N/A	N/A	N/A	N/A	N/A	N/A	N/A	N/A	N/A	N/A	N/A	N/A
Pre-existing VISTA data	chr12	33964466	33967802	hs1880	negative	NA	3	3	1	6	4	6	3	0	1	0	2	0	1	3	2	0	4	2	0	0	0	0	0	0	N/A	N/A	N/A	N/A	N/A	N/A	N/A	N/A	N/A	N/A	N/A	N/A	N/A	N/A	N/A	N/A	N/A	N/A	N/A
Pre-existing VISTA data	chr12	34199630	34200877	hs644	positive	fb;hb;lb	3	2	0	0	2	2	1	0	0	0	1	0	0	1	0	0	2	0	1	0	1	0	1	0	0	N/A	0	N/A	1	N/A	1	N/A	0	N/A	0	N/A	0	N/A	0	N/A	0	N/A	0
Pre-existing VISTA data	chr12	34215260	34216362	hs2307	positive	ba;lb	3	0	0	0	3	0	1	0	0	0	1	0	1	0	0	0	2	0	0	0	0	1	1	0	N/A	N/A	N/A	1	1	N/A	N/A	N/A	N/A	0	0	N/A	N/A	N/A	N/A	0	0	N/A	N/A
Pre-existing VISTA data	chr12	34219669	34221315	hs2306	positive	lb	0	0	0	0	3	0	0	0	0	0	2	0	0	0	0	0	2	0	0	0	0	0	1	0	N/A	N/A	N/A	N/A	1	N/A	N/A	N/A	N/A	N/A	0	N/A	N/A	N/A	N/A	N/A	0	N/A	N/A
Pre-existing VISTA data	chr12	36793076	36795296	hs1740	negative	NA	0	2	0	0	2	0	0	0	0	0	1	0	0	0	0	0	0	0	0	0	0	0	0	0	N/A	N/A	N/A	N/A	N/A	N/A	N/A	N/A	N/A	N/A	N/A	N/A	N/A	N/A	N/A	N/A	N/A	N/A	N/A
Pre-existing VISTA data	chr12	38435537	38436645	hs816	positive	hb	0	3	0	4	0	3	0	0	0	0	0	0	0	1	0	0	0	0	0	0	1	0	0	0	N/A	N/A	0	N/A	N/A	N/A	N/A	N/A	0	N/A	N/A	N/A	N/A	N/A	0	N/A	N/A	N/A	N/A
Pre-existing VISTA data	chr12	39301104	39302161	hs550	positive	ba;fb	0	2	0	1	0	2	0	0	0	0	0	0	0	0	0	0	1	0	1	0	0	1	0	0	0	N/A	N/A	0	N/A	N/A	0	N/A	N/A	0	N/A	N/A	0	N/A	N/A	0	N/A	N/A	0
Pre-existing VISTA data	chr12	39341789	39342576	hs749	positive	hb;mb	0	2	0	0	0	0	0	0	0	0	0	0	0	0	0	0	0	0	0	1	1	0	0	0	N/A	0	0	N/A	N/A	N/A	N/A	0	0	N/A	N/A	N/A	N/A	0	0	N/A	N/A	N/A	N/A
Pre-existing VISTA data	chr12	39394960	39398384	mm1056	negative	NA	0	0	0	0	0	0	0	0	0	0	0	0	0	0	0	0	0	0	0	0	0	0	0	0	N/A	N/A	N/A	N/A	N/A	N/A	N/A	N/A	N/A	N/A	N/A	N/A	N/A	N/A	N/A	N/A	N/A	N/A	N/A
Pre-existing VISTA data	chr12	44402522	44405770	mm16	positive	fb;mb	2	3	0	3	0	3	0	1	0	1	0	1	0	1	0	0	0	2	1	1	0	0	0	0	1	1	N/A	N/A	N/A	N/A	0	0	N/A	N/A	N/A	N/A	0	0	N/A	N/A	N/A	N/A	0
Pre-existing VISTA data	chr12	44402792	44405591	hs1401	negative	NA	2	3	0	3	0	3	0	1	0	1	0	1	0	1	0	0	0	1	0	0	0	0	0	0	N/A	N/A	N/A	N/A	N/A	N/A	N/A	N/A	N/A	N/A	N/A	N/A	N/A	N/A	N/A	N/A	N/A	N/A	N/A
Pre-existing VISTA data	chr12	46020362	46021772	hs428	positive	hb;nt	0	0	0	3	0	0	0	0	0	1	0	0	0	0	0	0	0	0	0	0	1	0	0	0	N/A	N/A	0	N/A	N/A	N/A	N/A	N/A	0	N/A	N/A	N/A	N/A	N/A	1	N/A	N/A	N/A	N/A
Pre-existing VISTA data	chr12	47464983	47466845	hs1127	negative	NA	0	0	0	0	0	0	0	0	0	0	0	0	0	0	0	0	0	0	0	0	0	0	0	0	N/A	N/A	N/A	N/A	N/A	N/A	N/A	N/A	N/A	N/A	N/A	N/A	N/A	N/A	N/A	N/A	N/A	N/A	N/A
Pre-existing VISTA data	chr12	48010972	48011710	hs736	negative	NA	0	0	0	0	0	0	0	0	0	0	0	0	0	0	0	0	0	0	0	0	0	0	0	0	N/A	N/A	N/A	N/A	N/A	N/A	N/A	N/A	N/A	N/A	N/A	N/A	N/A	N/A	N/A	N/A	N/A	N/A	N/A
Pre-existing VISTA data	chr12	48388112	48389934	hs1075	negative	NA	0	0	0	0	0	0	0	0	0	0	0	0	0	0	0	0	0	0	0	0	0	0	0	0	N/A	N/A	N/A	N/A	N/A	N/A	N/A	N/A	N/A	N/A	N/A	N/A	N/A	N/A	N/A	N/A	N/A	N/A	N/A
Pre-existing VISTA data	chr12	48634483	48635346	hs604	negative	NA	0	0	0	3	0	2	0	0	0	0	0	0	0	0	0	0	0	0	0	0	0	0	0	0	N/A	N/A	N/A	N/A	N/A	N/A	N/A	N/A	N/A	N/A	N/A	N/A	N/A	N/A	N/A	N/A	N/A	N/A	N/A
Pre-existing VISTA data	chr12	49374505	49376068	hs1064	positive	fb;hb	0	0	0	2	0	0	0	2	0	0	0	0	0	0	0	0	0	0	1	0	1	0	0	0	0	N/A	0	N/A	N/A	N/A	0	N/A	0	N/A	N/A	N/A	0	N/A	0	N/A	N/A	N/A	0
Pre-existing VISTA data	chr12	49390612	49392903	hs2564	negative	NA	4	3	3	4	2	4	0	1	0	0	0	0	1	0	0	1	0	0	0	0	0	0	0	0	N/A	N/A	N/A	N/A	N/A	N/A	N/A	N/A	N/A	N/A	N/A	N/A	N/A	N/A	N/A	N/A	N/A	N/A	N/A
Pre-existing VISTA data	chr12	49510395	49511504	hs539	negative	NA	0	0	0	0	0	0	0	0	0	0	0	0	0	0	0	0	0	0	0	0	0	0	0	0	N/A	N/A	N/A	N/A	N/A	N/A	N/A	N/A	N/A	N/A	N/A	N/A	N/A	N/A	N/A	N/A	N/A	N/A	N/A
Pre-existing VISTA data	chr12	49886737	49888068	hs944	negative	NA	0	0	0	0	0	0	0	0	0	0	0	0	0	0	0	0	0	0	0	0	0	0	0	0	N/A	N/A	N/A	N/A	N/A	N/A	N/A	N/A	N/A	N/A	N/A	N/A	N/A	N/A	N/A	N/A	N/A	N/A	N/A
Pre-existing VISTA data	chr12	49944708	49946539	hs566	positive	fb	0	3	0	1	0	2	0	0	0	1	0	0	0	0	0	0	0	1	1	0	0	0	0	0	0	N/A	N/A	N/A	N/A	N/A	0	N/A	N/A	N/A	N/A	N/A	0	N/A	N/A	N/A	N/A	N/A	0
Pre-existing VISTA data	chr12	49973352	49975979	hs1539	positive	hb	0	4	0	0	0	1	0	0	0	0	0	0	0	1	0	0	0	1	0	0	1	0	0	0	N/A	N/A	0	N/A	N/A	N/A	N/A	N/A	0	N/A	N/A	N/A	N/A	N/A	0	N/A	N/A	N/A	N/A
Pre-existing VISTA data	chr12	49991791	49994219	hs1168	positive	cn;fm;hb	1	0	0	1	0	0	0	0	0	0	0	0	0	0	0	0	0	0	0	0	1	1	0	0	N/A	N/A	0	0	N/A	N/A	N/A	N/A	0	0	N/A	N/A	N/A	N/A	0	0	N/A	N/A	N/A
Pre-existing VISTA data	chr12	50119059	50121598	hs1523	positive	fb;mb	3	3	0	3	0	2	0	3	0	0	0	0	0	0	0	0	0	1	1	1	0	0	0	0	0	0	N/A	N/A	N/A	N/A	0	1	N/A	N/A	N/A	N/A	1	0	N/A	N/A	N/A	N/A	0
Pre-existing VISTA data	chr12	50121578	50123529	hs342	positive	fb	0	2	0	0	0	0	0	2	0	0	0	0	0	0	0	0	0	1	1	0	0	0	0	0	0	N/A	N/A	N/A	N/A	N/A	0	N/A	N/A	N/A	N/A	N/A	1	N/A	N/A	N/A	N/A	N/A	0
Pre-existing VISTA data	chr12	50157458	50158808	hs1193	negative	NA	0	0	0	0	0	0	0	0	0	0	0	0	0	0	0	0	0	0	0	0	0	0	0	0	N/A	N/A	N/A	N/A	N/A	N/A	N/A	N/A	N/A	N/A	N/A	N/A	N/A	N/A	N/A	N/A	N/A	N/A	N/A
Pre-existing VISTA data	chr12	50171719	50172961	hs1201	negative	NA	0	0	0	0	0	0	0	0	0	0	0	0	0	0	0	0	0	0	0	0	0	0	0	0	N/A	N/A	N/A	N/A	N/A	N/A	N/A	N/A	N/A	N/A	N/A	N/A	N/A	N/A	N/A	N/A	N/A	N/A	N/A
Pre-existing VISTA data	chr12	50190558	50191885	hs598	positive	nt	0	2	0	0	0	0	0	1	0	0	0	0	0	0	0	0	0	0	0	0	0	0	0	0	N/A	N/A	N/A	N/A	N/A	N/A	N/A	N/A	N/A	N/A	N/A	N/A	N/A	N/A	N/A	N/A	N/A	N/A	N/A
Pre-existing VISTA data	chr12	50260205	50261402	hs1062	negative	NA	0	0	0	0	0	0	0	0	0	0	0	0	0	0	0	0	0	0	0	0	0	0	0	0	N/A	N/A	N/A	N/A	N/A	N/A	N/A	N/A	N/A	N/A	N/A	N/A	N/A	N/A	N/A	N/A	N/A	N/A	N/A
Pre-existing VISTA data	chr12	50294629	50296354	hs555	negative	NA	0	2	0	1	0	2	0	0	0	0	0	0	0	0	0	0	0	0	0	0	0	0	0	0	N/A	N/A	N/A	N/A	N/A	N/A	N/A	N/A	N/A	N/A	N/A	N/A	N/A	N/A	N/A	N/A	N/A	N/A	N/A
Pre-existing VISTA data	chr12	50970035	50971348	hs343	negative	NA	0	0	0	3	0	1	0	0	0	0	0	0	0	0	0	0	0	0	0	0	0	0	0	0	N/A	N/A	N/A	N/A	N/A	N/A	N/A	N/A	N/A	N/A	N/A	N/A	N/A	N/A	N/A	N/A	N/A	N/A	N/A
Pre-existing VISTA data	chr12	51001570	51003266	hs433	positive	fb;hb	3	3	0	4	0	3	0	1	0	2	0	1	0	1	0	0	2	2	1	0	1	0	0	0	1	N/A	0	N/A	N/A	N/A	0	N/A	0	N/A	N/A	N/A	0	N/A	1	N/A	N/A	N/A	0
Pre-existing VISTA data	chr12	51274162	51276025	hs791	negative	NA	0	1	0	0	0	0	0	0	0	0	0	0	0	0	0	0	0	0	0	0	0	0	0	0	N/A	N/A	N/A	N/A	N/A	N/A	N/A	N/A	N/A	N/A	N/A	N/A	N/A	N/A	N/A	N/A	N/A	N/A	N/A
Pre-existing VISTA data	chr12	51503957	51505351	mm497	negative	NA	1	0	1	0	0	0	0	0	1	0	0	0	0	0	2	0	0	0	0	0	0	0	0	0	N/A	N/A	N/A	N/A	N/A	N/A	N/A	N/A	N/A	N/A	N/A	N/A	N/A	N/A	N/A	N/A	N/A	N/A	N/A
Pre-existing VISTA data	chr12	52228847	52229426	mm292	positive	ht	0	0	0	0	0	0	0	0	0	0	0	0	0	0	0	0	0	0	0	0	0	0	0	1	N/A	N/A	N/A	N/A	N/A	0	N/A	N/A	N/A	N/A	N/A	0	N/A	N/A	N/A	N/A	N/A	0	N/A
Pre-existing VISTA data	chr12	52833660	52837423	hs1647	negative	NA	3	4	0	3	2	2	0	2	2	1	0	2	1	2	3	2	1	3	0	0	0	0	0	0	N/A	N/A	N/A	N/A	N/A	N/A	N/A	N/A	N/A	N/A	N/A	N/A	N/A	N/A	N/A	N/A	N/A	N/A	N/A
Pre-existing VISTA data	chr12	53623549	53625447	hs527	negative	NA	1	2	0	0	6	3	0	1	0	0	0	0	0	1	0	0	0	2	0	0	0	0	0	0	N/A	N/A	N/A	N/A	N/A	N/A	N/A	N/A	N/A	N/A	N/A	N/A	N/A	N/A	N/A	N/A	N/A	N/A	N/A
Pre-existing VISTA data	chr12	53663101	53665611	mm701	negative	NA	0	0	0	1	1	0	0	0	0	0	0	0	0	1	0	0	1	0	0	0	0	0	0	0	N/A	N/A	N/A	N/A	N/A	N/A	N/A	N/A	N/A	N/A	N/A	N/A	N/A	N/A	N/A	N/A	N/A	N/A	N/A
Pre-existing VISTA data	chr12	53872241	53873017	hs345	negative	NA	0	0	0	0	0	0	0	0	0	0	0	0	0	0	0	0	0	0	0	0	0	0	0	0	N/A	N/A	N/A	N/A	N/A	N/A	N/A	N/A	N/A	N/A	N/A	N/A	N/A	N/A	N/A	N/A	N/A	N/A	N/A
Pre-existing VISTA data	chr12	53874310	53876622	mm1188	positive	ht	0	1	0	0	0	0	0	0	0	0	0	0	0	2	0	0	0	0	0	0	0	0	0	1	N/A	N/A	N/A	N/A	N/A	0	N/A	N/A	N/A	N/A	N/A	0	N/A	N/A	N/A	N/A	N/A	0	N/A
Pre-existing VISTA data	chr12	53926313	53927018	hs346	negative	NA	0	0	0	0	0	0	0	0	0	0	0	0	0	0	0	0	0	0	0	0	0	0	0	0	N/A	N/A	N/A	N/A	N/A	N/A	N/A	N/A	N/A	N/A	N/A	N/A	N/A	N/A	N/A	N/A	N/A	N/A	N/A
Pre-existing VISTA data	chr12	54000470	54001518	hs347	negative	NA	0	0	0	0	0	0	0	0	0	1	0	0	0	0	0	0	0	0	0	0	0	0	0	0	N/A	N/A	N/A	N/A	N/A	N/A	N/A	N/A	N/A	N/A	N/A	N/A	N/A	N/A	N/A	N/A	N/A	N/A	N/A
Pre-existing VISTA data	chr12	54161490	54163193	hs1676	negative	NA	0	3	1	2	0	4	0	0	2	0	0	0	0	2	2	1	0	2	0	0	0	0	0	0	N/A	N/A	N/A	N/A	N/A	N/A	N/A	N/A	N/A	N/A	N/A	N/A	N/A	N/A	N/A	N/A	N/A	N/A	N/A
Pre-existing VISTA data	chr12	54532608	54534941	mm506	negative	NA	0	0	0	0	0	0	0	0	0	1	0	0	0	0	0	0	0	1	0	0	0	0	0	0	N/A	N/A	N/A	N/A	N/A	N/A	N/A	N/A	N/A	N/A	N/A	N/A	N/A	N/A	N/A	N/A	N/A	N/A	N/A
Pre-existing VISTA data	chr12	55614269	55615258	hs348	positive	fb	0	0	0	0	0	0	0	1	0	0	0	0	0	1	0	0	0	0	1	0	0	0	0	0	0	N/A	N/A	N/A	N/A	N/A	0	N/A	N/A	N/A	N/A	N/A	0	N/A	N/A	N/A	N/A	N/A	1
Pre-existing VISTA data	chr12	55643541	55644223	hs349	negative	NA	0	0	0	0	0	0	0	0	0	0	0	0	0	0	0	0	0	0	0	0	0	0	0	0	N/A	N/A	N/A	N/A	N/A	N/A	N/A	N/A	N/A	N/A	N/A	N/A	N/A	N/A	N/A	N/A	N/A	N/A	N/A
Pre-existing VISTA data	chr12	56114127	56116274	hs350	negative	NA	0	0	0	0	0	0	0	0	0	0	0	0	0	0	0	0	0	0	0	0	0	0	0	0	N/A	N/A	N/A	N/A	N/A	N/A	N/A	N/A	N/A	N/A	N/A	N/A	N/A	N/A	N/A	N/A	N/A	N/A	N/A
Pre-existing VISTA data	chr12	56386861	56388474	hs592	positive	hb	0	4	0	3	0	0	0	0	0	0	0	0	0	1	0	1	0	1	0	0	1	0	0	0	N/A	N/A	0	N/A	N/A	N/A	N/A	N/A	1	N/A	N/A	N/A	N/A	N/A	0	N/A	N/A	N/A	N/A
Pre-existing VISTA data	chr12	56440799	56441827	hs879	negative	NA	0	0	0	0	1	0	0	0	0	0	0	0	0	0	0	0	1	0	0	0	0	0	0	0	N/A	N/A	N/A	N/A	N/A	N/A	N/A	N/A	N/A	N/A	N/A	N/A	N/A	N/A	N/A	N/A	N/A	N/A	N/A
Pre-existing VISTA data	chr12	56454747	56456277	hs984	negative	NA	0	0	0	0	0	0	0	0	0	0	0	0	0	0	0	0	0	0	0	0	0	0	0	0	N/A	N/A	N/A	N/A	N/A	N/A	N/A	N/A	N/A	N/A	N/A	N/A	N/A	N/A	N/A	N/A	N/A	N/A	N/A
Pre-existing VISTA data	chr12	56458077	56460488	hs1538	positive	fb	1	3	0	2	0	4	0	1	0	0	0	0	0	1	1	0	1	2	1	0	0	0	0	0	1	N/A	N/A	N/A	N/A	N/A	0	N/A	N/A	N/A	N/A	N/A	0	N/A	N/A	N/A	N/A	N/A	0
Pre-existing VISTA data	chr12	56481966	56483344	hs704	positive	hb;mb	0	2	0	0	0	0	0	0	0	0	0	0	0	0	0	0	0	0	0	1	1	0	0	0	N/A	0	0	N/A	N/A	N/A	N/A	0	0	N/A	N/A	N/A	N/A	0	0	N/A	N/A	N/A	N/A
Pre-existing VISTA data	chr12	56520182	56521029	hs1166	positive	fb	2	2	0	1	2	2	0	1	0	0	0	1	0	0	0	0	1	0	1	0	0	0	0	0	0	N/A	N/A	N/A	N/A	N/A	0	N/A	N/A	N/A	N/A	N/A	1	N/A	N/A	N/A	N/A	N/A	0
Pre-existing VISTA data	chr12	57291376	57292384	hs593	positive	mb	0	0	0	0	0	2	0	0	0	0	0	0	0	0	0	0	0	0	0	1	0	0	0	0	N/A	0	N/A	N/A	N/A	N/A	N/A	0	N/A	N/A	N/A	N/A	N/A	0	N/A	N/A	N/A	N/A	N/A
Pre-existing VISTA data	chr12	61174904	61176196	hs2605	negative	NA	0	0	0	0	0	0	0	0	0	0	0	0	0	0	0	0	0	0	0	0	0	0	0	0	N/A	N/A	N/A	N/A	N/A	N/A	N/A	N/A	N/A	N/A	N/A	N/A	N/A	N/A	N/A	N/A	N/A	N/A	N/A
Pre-existing VISTA data	chr12	69757411	69759262	mm122	positive	ht	2	1	4	4	0	4	0	1	1	0	0	0	0	1	2	0	1	2	0	0	0	0	0	1	N/A	N/A	N/A	N/A	N/A	1	N/A	N/A	N/A	N/A	N/A	0	N/A	N/A	N/A	N/A	N/A	0	N/A
Pre-existing VISTA data	chr12	71227291	71228476	mm295	negative	NA	0	0	0	0	0	0	0	0	2	0	0	0	1	0	2	0	1	0	0	0	0	0	0	0	N/A	N/A	N/A	N/A	N/A	N/A	N/A	N/A	N/A	N/A	N/A	N/A	N/A	N/A	N/A	N/A	N/A	N/A	N/A
Pre-existing VISTA data	chr12	71532267	71534767	mm795	positive	fb	2	3	0	3	0	3	0	1	0	2	0	2	0	1	0	2	0	3	1	0	0	0	0	0	1	N/A	N/A	N/A	N/A	N/A	0	N/A	N/A	N/A	N/A	N/A	0	N/A	N/A	N/A	N/A	N/A	0
Pre-existing VISTA data	chr12	73050614	73052572	hs1602	positive	ba;drg;fm	2	0	0	0	2	0	3	0	0	0	1	0	0	1	0	0	2	0	0	0	0	1	0	0	N/A	N/A	N/A	0	N/A	N/A	N/A	N/A	N/A	0	N/A	N/A	N/A	N/A	N/A	1	N/A	N/A	N/A
Pre-existing VISTA data	chr12	73510498	73513049	mm1595	negative	NA	0	0	0	0	2	0	0	0	0	0	1	0	0	0	0	0	1	0	0	0	0	0	0	0	N/A	N/A	N/A	N/A	N/A	N/A	N/A	N/A	N/A	N/A	N/A	N/A	N/A	N/A	N/A	N/A	N/A	N/A	N/A
Pre-existing VISTA data	chr12	79505602	79509359	hs1474	negative	NA	0	0	1	0	2	0	0	1	1	1	2	0	0	1	1	0	2	1	0	0	0	0	0	0	N/A	N/A	N/A	N/A	N/A	N/A	N/A	N/A	N/A	N/A	N/A	N/A	N/A	N/A	N/A	N/A	N/A	N/A	N/A
Pre-existing VISTA data	chr12	79535233	79536539	hs1392	positive	ht;lb	0	5	0	1	0	1	0	1	1	0	1	0	0	1	2	0	2	1	0	0	0	0	1	1	N/A	N/A	N/A	N/A	0	0	N/A	N/A	N/A	N/A	0	0	N/A	N/A	N/A	N/A	0	0	N/A
Pre-existing VISTA data	chr12	79731439	79734658	hs1688	positive	ba	0	0	0	0	0	0	0	0	2	1	0	0	0	0	1	0	2	1	0	0	0	1	0	0	N/A	N/A	N/A	0	N/A	N/A	N/A	N/A	N/A	0	N/A	N/A	N/A	N/A	N/A	0	N/A	N/A	N/A
Pre-existing VISTA data	chr12	79795793	79798372	mm1393	positive	bv	0	0	0	0	0	0	1	1	0	0	0	0	0	0	0	0	0	0	0	0	0	0	0	0	N/A	N/A	N/A	N/A	N/A	N/A	N/A	N/A	N/A	N/A	N/A	N/A	N/A	N/A	N/A	N/A	N/A	N/A	N/A
Pre-existing VISTA data	chr12	79846271	79849068	hs1616	positive	ba;fm;lb;nose	2	2	0	0	2	1	1	1	0	0	1	0	0	2	2	0	3	2	0	0	0	1	1	0	N/A	N/A	N/A	0	1	N/A	N/A	N/A	N/A	0	0	N/A	N/A	N/A	N/A	1	0	N/A	N/A
Pre-existing VISTA data	chr12	79968629	79971892	mm1359	positive	ba;ht;other	4	2	0	4	1	2	1	1	1	3	1	1	1	1	2	1	3	1	0	0	0	1	0	1	N/A	N/A	N/A	1	N/A	0	N/A	N/A	N/A	0	N/A	0	N/A	N/A	N/A	0	N/A	0	N/A
Pre-existing VISTA data	chr12	80059964	80065110	mm1469	positive	ba;fb;hb;ht;mb;nt	2	2	2	2	3	2	4	2	2	2	1	2	2	7	4	4	3	3	1	1	1	1	0	1	1	1	1	1	N/A	1	0	0	0	0	N/A	0	0	0	0	0	N/A	0	0
Pre-existing VISTA data	chr12	80735847	80737703	mm1002	negative	NA	2	2	0	3	2	3	0	2	0	2	0	2	0	2	0	1	1	2	0	0	0	0	0	0	N/A	N/A	N/A	N/A	N/A	N/A	N/A	N/A	N/A	N/A	N/A	N/A	N/A	N/A	N/A	N/A	N/A	N/A	N/A
Pre-existing VISTA data	chr12	83015853	83017524	mm2011	positive	ht	0	0	0	0	0	0	0	0	1	0	0	0	0	0	1	0	0	0	0	0	0	0	0	1	N/A	N/A	N/A	N/A	N/A	0	N/A	N/A	N/A	N/A	N/A	0	N/A	N/A	N/A	N/A	N/A	0	N/A
Pre-existing VISTA data	chr12	83072398	83074413	mm78	positive	fm;ht;mb	2	1	4	1	3	2	0	2	1	2	0	2	1	1	2	1	2	1	0	1	0	1	0	1	N/A	1	N/A	0	N/A	1	N/A	0	N/A	1	N/A	0	N/A	0	N/A	0	N/A	0	N/A
Pre-existing VISTA data	chr12	83721266	83721675	hs2156	negative	NA	0	0	0	0	0	0	0	0	0	0	0	0	0	0	0	0	0	0	0	0	0	0	0	0	N/A	N/A	N/A	N/A	N/A	N/A	N/A	N/A	N/A	N/A	N/A	N/A	N/A	N/A	N/A	N/A	N/A	N/A	N/A
Pre-existing VISTA data	chr12	84175690	84176743	mm529	positive	ba;other	4	2	1	2	1	2	1	1	1	1	1	1	1	1	2	1	1	2	0	0	0	1	0	0	N/A	N/A	N/A	1	N/A	N/A	N/A	N/A	N/A	0	N/A	N/A	N/A	N/A	N/A	0	N/A	N/A	N/A
Pre-existing VISTA data	chr12	85435373	85436960	hs1657	positive	ht;som	0	0	2	0	0	0	0	0	2	0	0	0	0	0	1	0	2	0	0	0	0	0	0	1	N/A	N/A	N/A	N/A	N/A	1	N/A	N/A	N/A	N/A	N/A	0	N/A	N/A	N/A	N/A	N/A	0	N/A
Pre-existing VISTA data	chr12	85454246	85456659	hs1481	positive	ht	3	2	1	3	1	2	2	3	2	2	1	2	0	2	2	1	2	1	0	0	0	0	0	1	N/A	N/A	N/A	N/A	N/A	1	N/A	N/A	N/A	N/A	N/A	0	N/A	N/A	N/A	N/A	N/A	0	N/A
Pre-existing VISTA data	chr12	85454399	85456289	mm260	positive	ht	3	2	1	3	1	2	2	3	2	2	1	2	0	2	2	1	2	1	0	0	0	0	0	1	N/A	N/A	N/A	N/A	N/A	1	N/A	N/A	N/A	N/A	N/A	0	N/A	N/A	N/A	N/A	N/A	0	N/A
Pre-existing VISTA data	chr12	86087916	86093261	hs2157	positive	ht	0	0	0	0	0	0	0	0	3	0	0	0	1	0	1	1	2	2	0	0	0	0	0	1	N/A	N/A	N/A	N/A	N/A	0	N/A	N/A	N/A	N/A	N/A	0	N/A	N/A	N/A	N/A	N/A	0	N/A
Pre-existing VISTA data	chr12	86798247	86799852	mm1536	negative	NA	0	1	0	0	0	0	0	1	1	1	1	0	1	1	1	0	1	2	0	0	0	0	0	0	N/A	N/A	N/A	N/A	N/A	N/A	N/A	N/A	N/A	N/A	N/A	N/A	N/A	N/A	N/A	N/A	N/A	N/A	N/A
Pre-existing VISTA data	chr12	86800573	86803602	hs1466	positive	ba;drg;fb;hb;ht;lb;mb;nt	6	4	3	6	6	4	1	1	1	1	2	1	3	2	2	2	4	1	1	1	1	1	1	1	1	1	1	1	1	1	0	0	0	0	0	0	0	0	0	0	0	0	0
Pre-existing VISTA data	chr12	86810601	86813301	mm336	negative	NA	0	0	0	0	0	0	0	1	1	1	1	1	0	1	1	0	1	4	0	0	0	0	0	0	N/A	N/A	N/A	N/A	N/A	N/A	N/A	N/A	N/A	N/A	N/A	N/A	N/A	N/A	N/A	N/A	N/A	N/A	N/A
Pre-existing VISTA data	chr12	86815544	86817384	hs1624	negative	NA	1	1	3	1	1	1	1	1	1	1	2	2	2	1	1	2	1	1	0	0	0	0	0	0	N/A	N/A	N/A	N/A	N/A	N/A	N/A	N/A	N/A	N/A	N/A	N/A	N/A	N/A	N/A	N/A	N/A	N/A	N/A
Pre-existing VISTA data	chr12	86822929	86827112	mm1444	positive	hb;mb	5	5	3	5	4	4	1	1	2	2	1	2	1	3	2	2	2	3	0	1	1	0	0	0	N/A	1	1	N/A	N/A	N/A	N/A	0	0	N/A	N/A	N/A	N/A	0	0	N/A	N/A	N/A	N/A
Pre-existing VISTA data	chr12	86894664	86899689	hs1903	positive	mel;som	4	4	3	5	5	3	2	2	2	1	4	1	1	4	2	6	5	2	0	0	0	0	0	0	N/A	N/A	N/A	N/A	N/A	N/A	N/A	N/A	N/A	N/A	N/A	N/A	N/A	N/A	N/A	N/A	N/A	N/A	N/A
Pre-existing VISTA data	chr12	88983897	88984926	mm296	positive	ht;mb	1	3	2	4	2	3	0	0	1	2	0	2	0	2	1	3	0	3	0	1	0	0	0	1	N/A	1	N/A	N/A	N/A	1	N/A	0	N/A	N/A	N/A	0	N/A	0	N/A	N/A	N/A	0	N/A
Pre-existing VISTA data	chr12	90131976	90133515	hs1369	positive	nt	2	3	0	3	3	3	1	1	0	0	1	1	0	1	0	0	1	3	0	0	0	0	0	0	N/A	N/A	N/A	N/A	N/A	N/A	N/A	N/A	N/A	N/A	N/A	N/A	N/A	N/A	N/A	N/A	N/A	N/A	N/A
Pre-existing VISTA data	chr12	91677576	91681083	mm815	positive	fb;mb	1	2	0	2	0	2	0	1	0	1	0	2	0	2	0	1	0	3	1	1	0	0	0	0	1	1	N/A	N/A	N/A	N/A	0	0	N/A	N/A	N/A	N/A	0	0	N/A	N/A	N/A	N/A	0
Pre-existing VISTA data	chr12	99338623	99341271	mm12	positive	nt	1	4	0	2	0	2	0	2	0	2	0	1	0	2	1	1	3	1	0	0	0	0	0	0	N/A	N/A	N/A	N/A	N/A	N/A	N/A	N/A	N/A	N/A	N/A	N/A	N/A	N/A	N/A	N/A	N/A	N/A	N/A
Pre-existing VISTA data	chr12	99339105	99341370	hs1299	negative	NA	1	4	0	2	0	2	0	2	0	2	0	1	0	2	1	1	3	1	0	0	0	0	0	0	N/A	N/A	N/A	N/A	N/A	N/A	N/A	N/A	N/A	N/A	N/A	N/A	N/A	N/A	N/A	N/A	N/A	N/A	N/A
Pre-existing VISTA data	chr12	102697626	102698772	mm491	positive	eye	2	2	0	2	0	2	0	1	0	1	1	1	0	1	1	2	1	1	0	0	0	0	0	0	N/A	N/A	N/A	N/A	N/A	N/A	N/A	N/A	N/A	N/A	N/A	N/A	N/A	N/A	N/A	N/A	N/A	N/A	N/A
Pre-existing VISTA data	chr12	104474596	104478957	mm1776	negative	NA	0	0	0	0	0	0	0	0	0	0	1	0	0	3	1	2	4	0	0	0	0	0	0	0	N/A	N/A	N/A	N/A	N/A	N/A	N/A	N/A	N/A	N/A	N/A	N/A	N/A	N/A	N/A	N/A	N/A	N/A	N/A
Pre-existing VISTA data	chr12	104900832	104902036	hs1486	positive	lb	0	0	0	3	2	2	0	0	0	1	1	0	0	1	0	0	1	0	0	0	0	0	1	0	N/A	N/A	N/A	N/A	1	N/A	N/A	N/A	N/A	N/A	0	N/A	N/A	N/A	N/A	N/A	0	N/A	N/A
Pre-existing VISTA data	chr12	104939329	104940068	mm6	negative	NA	5	2	0	4	5	5	0	0	0	0	1	0	0	0	0	1	2	0	0	0	0	0	0	0	N/A	N/A	N/A	N/A	N/A	N/A	N/A	N/A	N/A	N/A	N/A	N/A	N/A	N/A	N/A	N/A	N/A	N/A	N/A
Pre-existing VISTA data	chr12	104939391	104939908	hs2304	negative	NA	5	2	0	4	5	5	0	0	0	0	1	0	0	0	0	0	1	0	0	0	0	0	0	0	N/A	N/A	N/A	N/A	N/A	N/A	N/A	N/A	N/A	N/A	N/A	N/A	N/A	N/A	N/A	N/A	N/A	N/A	N/A
Pre-existing VISTA data	chr12	105972685	105975121	mm1604	positive	hb;other	1	3	0	5	0	3	1	2	0	1	0	2	1	1	0	1	0	2	0	0	1	0	0	0	N/A	N/A	1	N/A	N/A	N/A	N/A	N/A	0	N/A	N/A	N/A	N/A	N/A	0	N/A	N/A	N/A	N/A
Pre-existing VISTA data	chr12	106377314	106378522	hs352	negative	NA	0	0	0	0	0	1	0	0	0	0	0	0	0	1	0	0	0	1	0	0	0	0	0	0	N/A	N/A	N/A	N/A	N/A	N/A	N/A	N/A	N/A	N/A	N/A	N/A	N/A	N/A	N/A	N/A	N/A	N/A	N/A
Pre-existing VISTA data	chr12	106479343	106480241	hs353	negative	NA	0	0	0	3	0	3	0	0	0	1	0	0	0	1	0	0	0	2	0	0	0	0	0	0	N/A	N/A	N/A	N/A	N/A	N/A	N/A	N/A	N/A	N/A	N/A	N/A	N/A	N/A	N/A	N/A	N/A	N/A	N/A
Pre-existing VISTA data	chr12	106632823	106633976	hs2615	negative	NA	0	0	0	0	0	0	0	0	0	0	0	0	0	0	0	0	0	0	0	0	0	0	0	0	N/A	N/A	N/A	N/A	N/A	N/A	N/A	N/A	N/A	N/A	N/A	N/A	N/A	N/A	N/A	N/A	N/A	N/A	N/A
Pre-existing VISTA data	chr12	107777918	107778914	hs622	positive	fb	0	0	0	0	0	0	0	0	0	0	0	0	0	0	0	0	1	0	1	0	0	0	0	0	0	N/A	N/A	N/A	N/A	N/A	0	N/A	N/A	N/A	N/A	N/A	0	N/A	N/A	N/A	N/A	N/A	0
Pre-existing VISTA data	chr12	107951150	107953994	mm1589	negative	NA	0	0	0	0	0	0	1	0	0	0	0	0	1	2	1	0	2	2	0	0	0	0	0	0	N/A	N/A	N/A	N/A	N/A	N/A	N/A	N/A	N/A	N/A	N/A	N/A	N/A	N/A	N/A	N/A	N/A	N/A	N/A
Pre-existing VISTA data	chr12	108249506	108252884	hs1931	positive	ht	0	0	0	0	0	0	0	0	3	0	0	0	0	1	3	1	1	2	0	0	0	0	0	1	N/A	N/A	N/A	N/A	N/A	0	N/A	N/A	N/A	N/A	N/A	0	N/A	N/A	N/A	N/A	N/A	0	N/A
Pre-existing VISTA data	chr12	108913630	108917155	mm1592	negative	NA	1	2	0	2	3	2	0	0	0	1	2	3	2	6	0	3	3	3	0	0	0	0	0	0	N/A	N/A	N/A	N/A	N/A	N/A	N/A	N/A	N/A	N/A	N/A	N/A	N/A	N/A	N/A	N/A	N/A	N/A	N/A
Pre-existing VISTA data	chr12	109507923	109510969	mm799	positive	fb;mb	2	5	0	3	1	5	0	2	0	1	1	1	1	1	3	3	2	1	1	1	0	0	0	0	1	1	N/A	N/A	N/A	N/A	0	0	N/A	N/A	N/A	N/A	0	0	N/A	N/A	N/A	N/A	0
Pre-existing VISTA data	chr12	109946503	109950294	mm1456	positive	fb;hb;mb;nt	2	3	0	3	1	3	2	1	0	2	3	1	0	4	0	4	3	2	1	1	1	0	0	0	1	1	1	N/A	N/A	N/A	0	0	0	N/A	N/A	N/A	0	0	0	N/A	N/A	N/A	0
Pre-existing VISTA data	chr12	111142741	111143613	mm3	positive	fb;hb;nt	1	1	0	3	0	3	1	1	1	2	0	2	1	2	1	1	1	2	1	0	1	0	0	0	1	N/A	1	N/A	N/A	N/A	0	N/A	0	N/A	N/A	N/A	0	N/A	0	N/A	N/A	N/A	0
Pre-existing VISTA data	chr12	111161953	111163777	mm1521	negative	NA	0	1	0	1	0	1	0	2	2	1	0	1	0	2	3	1	2	3	0	0	0	0	0	0	N/A	N/A	N/A	N/A	N/A	N/A	N/A	N/A	N/A	N/A	N/A	N/A	N/A	N/A	N/A	N/A	N/A	N/A	N/A
Pre-existing VISTA data	chr12	117805673	117806847	hs807	positive	fb	0	3	0	0	0	0	0	0	0	0	0	0	0	2	0	0	0	2	1	0	0	0	0	0	0	N/A	N/A	N/A	N/A	N/A	1	N/A	N/A	N/A	N/A	N/A	0	N/A	N/A	N/A	N/A	N/A	0
Pre-existing VISTA data	chr12	117989130	117989690	hs294	positive	nt	0	2	0	1	2	2	0	0	0	0	0	0	0	0	0	0	1	1	0	0	0	0	0	0	N/A	N/A	N/A	N/A	N/A	N/A	N/A	N/A	N/A	N/A	N/A	N/A	N/A	N/A	N/A	N/A	N/A	N/A	N/A
Pre-existing VISTA data	chr12	118499993	118501066	hs1223	negative	NA	0	0	0	1	0	0	0	0	0	0	0	0	0	0	1	0	0	0	0	0	0	0	0	0	N/A	N/A	N/A	N/A	N/A	N/A	N/A	N/A	N/A	N/A	N/A	N/A	N/A	N/A	N/A	N/A	N/A	N/A	N/A
Pre-existing VISTA data	chr12	118647247	118648362	hs701	positive	mb	0	0	0	0	0	1	0	0	0	0	0	0	0	1	0	0	0	1	0	1	0	0	0	0	N/A	0	N/A	N/A	N/A	N/A	N/A	1	N/A	N/A	N/A	N/A	N/A	0	N/A	N/A	N/A	N/A	N/A
Pre-existing VISTA data	chr12	118650488	118651733	hs1226	positive	cn;eye;fb;hb;mb;nt	1	1	0	2	0	2	0	1	0	1	0	1	0	1	0	1	0	1	1	1	1	0	0	0	1	1	1	N/A	N/A	N/A	0	0	0	N/A	N/A	N/A	0	0	0	N/A	N/A	N/A	0
Pre-existing VISTA data	chr12	118702747	118704294	hs1148	positive	lb	0	0	0	4	2	0	0	0	0	0	0	0	0	0	0	0	0	1	0	0	0	0	1	0	N/A	N/A	N/A	N/A	0	N/A	N/A	N/A	N/A	N/A	0	N/A	N/A	N/A	N/A	N/A	0	N/A	N/A
Pre-existing VISTA data	chr12	118719668	118721136	hs110	positive	fb	0	2	0	0	0	0	0	0	0	0	0	0	0	0	0	0	0	0	1	0	0	0	0	0	0	N/A	N/A	N/A	N/A	N/A	0	N/A	N/A	N/A	N/A	N/A	0	N/A	N/A	N/A	N/A	N/A	0
Pre-existing VISTA data	chr12	118725449	118726904	hs1007	positive	fb;fm	0	1	0	1	0	0	0	0	0	0	0	0	0	1	0	0	0	0	1	0	0	1	0	0	0	N/A	N/A	0	N/A	N/A	1	N/A	N/A	0	N/A	N/A	0	N/A	N/A	0	N/A	N/A	0
Pre-existing VISTA data	chr12	118834480	118836077	hs1019	positive	fb	0	0	0	0	0	0	0	0	0	0	0	0	0	0	0	0	0	0	1	0	0	0	0	0	0	N/A	N/A	N/A	N/A	N/A	0	N/A	N/A	N/A	N/A	N/A	0	N/A	N/A	N/A	N/A	N/A	0
Pre-existing VISTA data	chr12	118840044	118841442	hs844	positive	fb;fm	0	2	0	1	0	0	0	1	0	0	0	0	0	0	0	0	0	1	1	0	0	1	0	0	0	N/A	N/A	0	N/A	N/A	0	N/A	N/A	0	N/A	N/A	1	N/A	N/A	0	N/A	N/A	0
Pre-existing VISTA data	chr12	118843462	118844523	hs239	negative	NA	0	0	0	0	0	0	0	1	0	0	0	0	0	0	0	0	0	0	0	0	0	0	0	0	N/A	N/A	N/A	N/A	N/A	N/A	N/A	N/A	N/A	N/A	N/A	N/A	N/A	N/A	N/A	N/A	N/A	N/A	N/A
Pre-existing VISTA data	chr13	3726203	3727216	hs2420	negative	NA	1	0	2	0	0	0	0	0	0	0	0	0	0	0	2	0	0	1	0	0	0	0	0	0	N/A	N/A	N/A	N/A	N/A	N/A	N/A	N/A	N/A	N/A	N/A	N/A	N/A	N/A	N/A	N/A	N/A	N/A	N/A
Pre-existing VISTA data	chr13	3741068	3744542	mm41	positive	ba	4	4	2	3	4	5	1	0	2	0	1	0	1	1	4	0	1	1	0	0	0	1	0	0	N/A	N/A	N/A	1	N/A	N/A	N/A	N/A	N/A	0	N/A	N/A	N/A	N/A	N/A	0	N/A	N/A	N/A
Pre-existing VISTA data	chr13	5840307	5842325	hs1837	positive	lb	0	0	0	0	0	0	0	0	0	0	0	0	0	0	1	0	0	0	0	0	0	0	1	0	N/A	N/A	N/A	N/A	0	N/A	N/A	N/A	N/A	N/A	0	N/A	N/A	N/A	N/A	N/A	0	N/A	N/A
Pre-existing VISTA data	chr13	12113963	12115326	hs2139	negative	NA	0	0	0	0	0	0	0	0	0	0	0	0	0	0	0	0	0	0	0	0	0	0	0	0	N/A	N/A	N/A	N/A	N/A	N/A	N/A	N/A	N/A	N/A	N/A	N/A	N/A	N/A	N/A	N/A	N/A	N/A	N/A
Pre-existing VISTA data	chr13	12124771	12128580	hs2138	positive	som	0	0	0	0	0	0	0	0	1	0	0	0	0	0	1	0	0	0	0	0	0	0	0	0	N/A	N/A	N/A	N/A	N/A	N/A	N/A	N/A	N/A	N/A	N/A	N/A	N/A	N/A	N/A	N/A	N/A	N/A	N/A
Pre-existing VISTA data	chr13	12132029	12133920	hs2137	positive	cn;hb;mb	0	0	3	0	0	0	0	0	1	0	0	0	0	0	1	0	0	0	0	1	1	0	0	0	N/A	0	0	N/A	N/A	N/A	N/A	0	0	N/A	N/A	N/A	N/A	0	0	N/A	N/A	N/A	N/A
Pre-existing VISTA data	chr13	12283682	12284160	hs2136	negative	NA	0	0	1	0	0	0	0	0	1	0	0	0	0	0	0	0	0	0	0	0	0	0	0	0	N/A	N/A	N/A	N/A	N/A	N/A	N/A	N/A	N/A	N/A	N/A	N/A	N/A	N/A	N/A	N/A	N/A	N/A	N/A
Pre-existing VISTA data	chr13	12336999	12339169	hs2135	positive	ht	0	0	1	0	0	0	0	0	1	0	0	0	0	0	1	0	0	0	0	0	0	0	0	1	N/A	N/A	N/A	N/A	N/A	1	N/A	N/A	N/A	N/A	N/A	0	N/A	N/A	N/A	N/A	N/A	0	N/A
Pre-existing VISTA data	chr13	12369023	12370427	hs2134	negative	NA	0	0	2	0	0	0	0	0	1	0	0	0	0	0	2	0	0	0	0	0	0	0	0	0	N/A	N/A	N/A	N/A	N/A	N/A	N/A	N/A	N/A	N/A	N/A	N/A	N/A	N/A	N/A	N/A	N/A	N/A	N/A
Pre-existing VISTA data	chr13	12502077	12504879	mm1376	positive	eye;fb;hb;mb;nt	2	2	0	2	0	2	0	1	0	0	0	2	0	1	0	0	1	1	1	1	1	0	0	0	1	1	0	N/A	N/A	N/A	0	0	0	N/A	N/A	N/A	0	0	0	N/A	N/A	N/A	0
Pre-existing VISTA data	chr13	15154944	15158128	hs2079	negative	NA	0	0	0	0	0	0	0	0	0	0	0	0	0	0	0	0	0	0	0	0	0	0	0	0	N/A	N/A	N/A	N/A	N/A	N/A	N/A	N/A	N/A	N/A	N/A	N/A	N/A	N/A	N/A	N/A	N/A	N/A	N/A
Pre-existing VISTA data	chr13	15211567	15214241	mm1409	negative	NA	1	0	0	0	2	0	0	0	0	0	1	0	1	0	0	0	2	0	0	0	0	0	0	0	N/A	N/A	N/A	N/A	N/A	N/A	N/A	N/A	N/A	N/A	N/A	N/A	N/A	N/A	N/A	N/A	N/A	N/A	N/A
Pre-existing VISTA data	chr13	15301053	15302136	hs1132	negative	NA	0	0	0	0	0	0	0	0	0	0	0	0	0	0	0	0	0	0	0	0	0	0	0	0	N/A	N/A	N/A	N/A	N/A	N/A	N/A	N/A	N/A	N/A	N/A	N/A	N/A	N/A	N/A	N/A	N/A	N/A	N/A
Pre-existing VISTA data	chr13	15342706	15344218	mm1179	positive	lb	0	0	0	0	3	0	0	0	0	0	0	0	0	0	0	0	1	0	0	0	0	0	1	0	N/A	N/A	N/A	N/A	0	N/A	N/A	N/A	N/A	N/A	1	N/A	N/A	N/A	N/A	N/A	0	N/A	N/A
Pre-existing VISTA data	chr13	15344488	15348033	mm1681	negative	NA	0	0	0	0	1	0	0	0	0	0	0	0	0	0	0	0	1	0	0	0	0	0	0	0	N/A	N/A	N/A	N/A	N/A	N/A	N/A	N/A	N/A	N/A	N/A	N/A	N/A	N/A	N/A	N/A	N/A	N/A	N/A
Pre-existing VISTA data	chr13	15426015	15427617	mm1411	negative	NA	2	0	1	2	2	1	0	0	0	0	0	0	0	0	0	0	1	0	0	0	0	0	0	0	N/A	N/A	N/A	N/A	N/A	N/A	N/A	N/A	N/A	N/A	N/A	N/A	N/A	N/A	N/A	N/A	N/A	N/A	N/A
Pre-existing VISTA data	chr13	15445435	15446722	mm1180	negative	NA	0	0	0	0	1	0	0	0	0	0	0	0	0	0	0	0	1	0	0	0	0	0	0	0	N/A	N/A	N/A	N/A	N/A	N/A	N/A	N/A	N/A	N/A	N/A	N/A	N/A	N/A	N/A	N/A	N/A	N/A	N/A
Pre-existing VISTA data	chr13	15485450	15487169	hs1213	positive	fb;hb;mb	1	3	0	3	0	3	0	1	0	1	0	1	0	2	0	0	0	1	1	1	1	0	0	0	1	1	0	N/A	N/A	N/A	0	0	0	N/A	N/A	N/A	0	0	1	N/A	N/A	N/A	0
Pre-existing VISTA data	chr13	15543030	15545008	hs111	positive	fb	1	4	0	3	1	4	0	1	0	1	1	2	1	2	0	2	2	3	1	0	0	0	0	0	1	N/A	N/A	N/A	N/A	N/A	0	N/A	N/A	N/A	N/A	N/A	0	N/A	N/A	N/A	N/A	N/A	0
Pre-existing VISTA data	chr13	15548974	15550833	hs1586	positive	lb	1	4	0	0	0	0	0	2	0	0	3	0	0	3	0	0	3	1	0	0	0	0	1	0	N/A	N/A	N/A	N/A	0	N/A	N/A	N/A	N/A	N/A	0	N/A	N/A	N/A	N/A	N/A	0	N/A	N/A
Pre-existing VISTA data	chr13	15551712	15553703	mm1825	negative	NA	1	0	0	0	1	0	0	0	0	0	0	0	0	3	0	0	3	0	0	0	0	0	0	0	N/A	N/A	N/A	N/A	N/A	N/A	N/A	N/A	N/A	N/A	N/A	N/A	N/A	N/A	N/A	N/A	N/A	N/A	N/A
Pre-existing VISTA data	chr13	15559105	15560844	mm1440	negative	NA	0	0	0	0	0	0	0	0	0	0	1	0	0	2	0	0	1	0	0	0	0	0	0	0	N/A	N/A	N/A	N/A	N/A	N/A	N/A	N/A	N/A	N/A	N/A	N/A	N/A	N/A	N/A	N/A	N/A	N/A	N/A
Pre-existing VISTA data	chr13	15624168	15625580	mm1826	negative	NA	0	2	0	0	0	3	0	1	0	1	0	1	0	0	0	1	0	1	0	0	0	0	0	0	N/A	N/A	N/A	N/A	N/A	N/A	N/A	N/A	N/A	N/A	N/A	N/A	N/A	N/A	N/A	N/A	N/A	N/A	N/A
Pre-existing VISTA data	chr13	15664357	15665305	mm652	positive	cn;drg;ht	0	0	0	0	3	0	0	0	0	0	0	0	0	0	0	0	1	0	0	0	0	0	0	1	N/A	N/A	N/A	N/A	N/A	0	N/A	N/A	N/A	N/A	N/A	0	N/A	N/A	N/A	N/A	N/A	0	N/A
Pre-existing VISTA data	chr13	15669940	15671197	mm1412	negative	NA	0	0	0	4	0	1	0	0	0	1	0	0	0	0	0	0	0	0	0	0	0	0	0	0	N/A	N/A	N/A	N/A	N/A	N/A	N/A	N/A	N/A	N/A	N/A	N/A	N/A	N/A	N/A	N/A	N/A	N/A	N/A
Pre-existing VISTA data	chr13	16011022	16012852	mm653	negative	NA	2	4	2	4	4	4	0	0	0	0	0	0	0	1	0	0	0	0	0	0	0	0	0	0	N/A	N/A	N/A	N/A	N/A	N/A	N/A	N/A	N/A	N/A	N/A	N/A	N/A	N/A	N/A	N/A	N/A	N/A	N/A
Pre-existing VISTA data	chr13	21973104	21976607	mm743	negative	NA	6	4	4	6	5	3	1	1	1	1	1	1	0	0	0	0	0	0	0	0	0	0	0	0	N/A	N/A	N/A	N/A	N/A	N/A	N/A	N/A	N/A	N/A	N/A	N/A	N/A	N/A	N/A	N/A	N/A	N/A	N/A
Pre-existing VISTA data	chr13	26153953	26156127	hs1352	positive	fb;hb;mb;nt	3	3	3	4	0	3	0	1	0	2	0	2	0	0	1	0	0	3	1	1	1	0	0	0	0	1	0	N/A	N/A	N/A	0	0	0	N/A	N/A	N/A	1	0	1	N/A	N/A	N/A	0
Pre-existing VISTA data	chr13	28415132	28417929	hs1335	positive	fb;hb;mb;nt	7	7	3	6	5	4	3	1	3	2	2	3	1	2	1	1	2	3	1	1	1	0	0	0	1	1	1	N/A	N/A	N/A	0	0	0	N/A	N/A	N/A	0	0	0	N/A	N/A	N/A	0
Pre-existing VISTA data	chr13	28717645	28719441	mm265	positive	bv;nt	3	2	2	3	1	4	2	1	1	1	0	1	2	4	1	2	2	1	0	0	0	0	0	0	N/A	N/A	N/A	N/A	N/A	N/A	N/A	N/A	N/A	N/A	N/A	N/A	N/A	N/A	N/A	N/A	N/A	N/A	N/A
Pre-existing VISTA data	chr13	28958079	28960356	hs1972	negative	NA	5	5	4	6	5	6	2	2	1	2	1	1	0	0	1	0	0	2	0	0	0	0	0	0	N/A	N/A	N/A	N/A	N/A	N/A	N/A	N/A	N/A	N/A	N/A	N/A	N/A	N/A	N/A	N/A	N/A	N/A	N/A
Pre-existing VISTA data	chr13	29609186	29611830	hs1340	positive	fb;hb;mb;nt	3	2	0	2	0	3	0	2	0	2	0	2	0	2	2	0	1	1	1	1	1	0	0	0	1	1	0	N/A	N/A	N/A	0	0	0	N/A	N/A	N/A	0	0	1	N/A	N/A	N/A	0
Pre-existing VISTA data	chr13	34148088	34150183	hs2234	negative	NA	3	3	2	5	3	3	1	1	2	1	1	1	0	2	2	2	1	3	0	0	0	0	0	0	N/A	N/A	N/A	N/A	N/A	N/A	N/A	N/A	N/A	N/A	N/A	N/A	N/A	N/A	N/A	N/A	N/A	N/A	N/A
Pre-existing VISTA data	chr13	34247185	34249843	hs1391	positive	fb;mb	3	4	0	4	4	5	1	1	1	2	2	1	0	3	1	3	2	2	1	1	0	0	0	0	1	1	N/A	N/A	N/A	N/A	0	0	N/A	N/A	N/A	N/A	0	0	N/A	N/A	N/A	N/A	0
Pre-existing VISTA data	chr13	34285393	34290493	mm1307	positive	fb;hb;mb	2	4	0	3	0	2	1	2	0	1	0	2	0	3	1	1	0	2	1	1	1	0	0	0	1	1	1	N/A	N/A	N/A	0	0	0	N/A	N/A	N/A	0	0	0	N/A	N/A	N/A	0
Pre-existing VISTA data	chr13	34827567	34828899	mm180	positive	other	1	2	3	2	0	4	0	2	2	1	0	0	0	1	1	0	0	1	0	0	0	0	0	0	N/A	N/A	N/A	N/A	N/A	N/A	N/A	N/A	N/A	N/A	N/A	N/A	N/A	N/A	N/A	N/A	N/A	N/A	N/A
Pre-existing VISTA data	chr13	35212313	35213573	hs2060	positive	som	0	0	0	0	0	0	0	0	0	0	0	0	0	0	0	0	0	0	0	0	0	0	0	0	N/A	N/A	N/A	N/A	N/A	N/A	N/A	N/A	N/A	N/A	N/A	N/A	N/A	N/A	N/A	N/A	N/A	N/A	N/A
Pre-existing VISTA data	chr13	37310965	37313808	mm979	positive	drg;hb;tri	5	6	2	6	3	6	0	2	0	1	0	2	0	2	1	0	1	1	0	0	1	0	0	0	N/A	N/A	0	N/A	N/A	N/A	N/A	N/A	0	N/A	N/A	N/A	N/A	N/A	1	N/A	N/A	N/A	N/A
Pre-existing VISTA data	chr13	37877817	37879534	hs2061	positive	tri	0	0	1	0	0	0	0	0	1	0	0	0	0	0	1	0	0	0	0	0	0	0	0	0	N/A	N/A	N/A	N/A	N/A	N/A	N/A	N/A	N/A	N/A	N/A	N/A	N/A	N/A	N/A	N/A	N/A	N/A	N/A
Pre-existing VISTA data	chr13	38147727	38150030	hs2285	positive	ht	0	0	2	0	0	0	0	0	2	0	0	0	0	0	3	0	0	0	0	0	0	0	0	1	N/A	N/A	N/A	N/A	N/A	1	N/A	N/A	N/A	N/A	N/A	0	N/A	N/A	N/A	N/A	N/A	0	N/A
Pre-existing VISTA data	chr13	38170602	38172280	hs2191	positive	other	0	0	2	0	0	0	0	0	2	0	0	0	0	0	1	0	0	0	0	0	0	0	0	0	N/A	N/A	N/A	N/A	N/A	N/A	N/A	N/A	N/A	N/A	N/A	N/A	N/A	N/A	N/A	N/A	N/A	N/A	N/A
Pre-existing VISTA data	chr13	39523267	39524849	hs1315	positive	cn;drg;fb;lb;mb;tri	3	2	0	3	0	3	0	0	0	2	0	0	0	0	0	0	0	1	1	1	0	0	1	0	0	0	N/A	N/A	0	N/A	0	1	N/A	N/A	0	N/A	0	0	N/A	N/A	0	N/A	0
Pre-existing VISTA data	chr13	39876692	39879433	mm1403	positive	fb;fm;hb;mb;nt	4	2	0	3	0	2	0	1	0	0	0	0	0	1	0	0	0	1	1	1	1	1	0	0	1	0	0	0	N/A	N/A	0	1	0	0	N/A	N/A	0	0	0	0	N/A	N/A	0
Pre-existing VISTA data	chr13	40712301	40713499	hs279	negative	NA	0	0	0	2	0	0	0	0	0	0	0	0	0	0	0	0	0	0	0	0	0	0	0	0	N/A	N/A	N/A	N/A	N/A	N/A	N/A	N/A	N/A	N/A	N/A	N/A	N/A	N/A	N/A	N/A	N/A	N/A	N/A
Pre-existing VISTA data	chr13	40725553	40728254	hs1252	negative	NA	0	0	0	0	2	0	2	0	0	1	1	0	0	0	0	0	1	0	0	0	0	0	0	0	N/A	N/A	N/A	N/A	N/A	N/A	N/A	N/A	N/A	N/A	N/A	N/A	N/A	N/A	N/A	N/A	N/A	N/A	N/A
Pre-existing VISTA data	chr13	41643215	41644683	mm192	positive	ht;som	0	0	1	0	2	0	0	0	1	0	0	0	0	1	3	0	0	1	0	0	0	0	0	1	N/A	N/A	N/A	N/A	N/A	1	N/A	N/A	N/A	N/A	N/A	0	N/A	N/A	N/A	N/A	N/A	0	N/A
Pre-existing VISTA data	chr13	42258104	42259051	mm235	positive	ht	0	0	1	0	0	0	0	0	1	0	0	0	0	0	2	0	0	0	0	0	0	0	0	1	N/A	N/A	N/A	N/A	N/A	1	N/A	N/A	N/A	N/A	N/A	0	N/A	N/A	N/A	N/A	N/A	0	N/A
Pre-existing VISTA data	chr13	43195919	43197078	mm193	negative	NA	0	0	2	0	0	0	0	0	2	0	0	0	0	0	1	0	0	0	0	0	0	0	0	0	N/A	N/A	N/A	N/A	N/A	N/A	N/A	N/A	N/A	N/A	N/A	N/A	N/A	N/A	N/A	N/A	N/A	N/A	N/A
Pre-existing VISTA data	chr13	44911670	44913085	hs2049	negative	NA	0	0	0	0	0	0	0	0	0	0	0	0	0	0	0	0	0	0	0	0	0	0	0	0	N/A	N/A	N/A	N/A	N/A	N/A	N/A	N/A	N/A	N/A	N/A	N/A	N/A	N/A	N/A	N/A	N/A	N/A	N/A
Pre-existing VISTA data	chr13	46362591	46365193	hs2584	negative	NA	0	0	0	0	0	0	0	0	0	0	0	0	0	0	0	0	0	0	0	0	0	0	0	0	N/A	N/A	N/A	N/A	N/A	N/A	N/A	N/A	N/A	N/A	N/A	N/A	N/A	N/A	N/A	N/A	N/A	N/A	N/A
Pre-existing VISTA data	chr13	46571319	46574349	mm132	positive	ba;eye;ht;mb;som	0	0	1	1	0	2	0	1	2	1	0	1	0	1	2	0	0	1	0	1	0	1	0	1	N/A	1	N/A	0	N/A	1	N/A	0	N/A	0	N/A	0	N/A	0	N/A	0	N/A	0	N/A
Pre-existing VISTA data	chr13	46571336	46574341	hs1661	negative	NA	0	0	1	1	0	2	0	1	2	1	0	1	0	1	2	0	0	1	0	0	0	0	0	0	N/A	N/A	N/A	N/A	N/A	N/A	N/A	N/A	N/A	N/A	N/A	N/A	N/A	N/A	N/A	N/A	N/A	N/A	N/A
Pre-existing VISTA data	chr13	46632290	46635792	mm813	negative	NA	1	3	0	3	1	3	1	1	0	1	0	1	0	2	0	1	2	2	0	0	0	0	0	0	N/A	N/A	N/A	N/A	N/A	N/A	N/A	N/A	N/A	N/A	N/A	N/A	N/A	N/A	N/A	N/A	N/A	N/A	N/A
Pre-existing VISTA data	chr13	46735394	46736631	hs2067	negative	NA	2	0	2	0	2	0	0	0	0	0	0	0	0	2	0	1	0	1	0	0	0	0	0	0	N/A	N/A	N/A	N/A	N/A	N/A	N/A	N/A	N/A	N/A	N/A	N/A	N/A	N/A	N/A	N/A	N/A	N/A	N/A
Pre-existing VISTA data	chr13	46884782	46885858	hs2405	negative	NA	0	0	1	0	0	0	0	0	1	0	0	0	0	0	1	0	0	1	0	0	0	0	0	0	N/A	N/A	N/A	N/A	N/A	N/A	N/A	N/A	N/A	N/A	N/A	N/A	N/A	N/A	N/A	N/A	N/A	N/A	N/A
Pre-existing VISTA data	chr13	47310583	47312217	hs1052	positive	ba;cn;fb;other	2	0	0	0	1	0	0	1	0	0	0	0	0	0	0	0	1	0	1	0	0	1	0	0	0	N/A	N/A	0	N/A	N/A	0	N/A	N/A	0	N/A	N/A	0	N/A	N/A	0	N/A	N/A	0
Pre-existing VISTA data	chr13	47367147	47369233	hs1580	negative	NA	0	0	0	0	0	2	0	0	0	1	0	0	0	0	0	1	0	1	0	0	0	0	0	0	N/A	N/A	N/A	N/A	N/A	N/A	N/A	N/A	N/A	N/A	N/A	N/A	N/A	N/A	N/A	N/A	N/A	N/A	N/A
Pre-existing VISTA data	chr13	47397121	47398796	hs1094	negative	NA	0	1	0	0	0	0	0	0	0	0	0	0	0	0	0	0	0	0	0	0	0	0	0	0	N/A	N/A	N/A	N/A	N/A	N/A	N/A	N/A	N/A	N/A	N/A	N/A	N/A	N/A	N/A	N/A	N/A	N/A	N/A
Pre-existing VISTA data	chr13	47855167	47856711	mm974	negative	NA	2	1	0	1	0	1	0	1	0	1	0	2	1	1	3	1	1	2	0	0	0	0	0	0	N/A	N/A	N/A	N/A	N/A	N/A	N/A	N/A	N/A	N/A	N/A	N/A	N/A	N/A	N/A	N/A	N/A	N/A	N/A
Pre-existing VISTA data	chr13	48012106	48014704	hs1542	negative	NA	1	3	0	4	0	1	0	2	0	1	0	2	0	2	0	1	0	1	0	0	0	0	0	0	N/A	N/A	N/A	N/A	N/A	N/A	N/A	N/A	N/A	N/A	N/A	N/A	N/A	N/A	N/A	N/A	N/A	N/A	N/A
Pre-existing VISTA data	chr13	48158419	48162088	hs1533	positive	eye;fb;mb	2	3	0	4	0	3	0	1	1	3	0	1	0	1	1	3	1	4	1	1	0	0	0	0	1	1	N/A	N/A	N/A	N/A	0	0	N/A	N/A	N/A	N/A	0	0	N/A	N/A	N/A	N/A	0
Pre-existing VISTA data	chr13	48383544	48384932	hs1175	positive	fb;nose	0	2	0	0	0	0	0	3	0	3	0	1	0	1	0	0	2	0	1	0	0	1	0	0	1	N/A	N/A	0	N/A	N/A	0	N/A	N/A	0	N/A	N/A	0	N/A	N/A	0	N/A	N/A	0
Pre-existing VISTA data	chr13	48565957	48567062	mm939	negative	NA	2	2	1	2	1	2	1	1	1	1	1	2	0	1	1	0	0	1	0	0	0	0	0	0	N/A	N/A	N/A	N/A	N/A	N/A	N/A	N/A	N/A	N/A	N/A	N/A	N/A	N/A	N/A	N/A	N/A	N/A	N/A
Pre-existing VISTA data	chr13	48716453	48718010	mm625	negative	NA	0	0	0	0	3	0	2	0	0	0	1	0	1	0	0	0	2	0	0	0	0	0	0	0	N/A	N/A	N/A	N/A	N/A	N/A	N/A	N/A	N/A	N/A	N/A	N/A	N/A	N/A	N/A	N/A	N/A	N/A	N/A
Pre-existing VISTA data	chr13	48779627	48781302	mm922	positive	ba;hb;mb	1	0	0	0	1	0	2	0	0	1	0	0	3	0	0	1	1	0	0	1	1	1	0	0	N/A	0	0	1	N/A	N/A	N/A	0	0	0	N/A	N/A	N/A	0	0	0	N/A	N/A	N/A
Pre-existing VISTA data	chr13	49464446	49469281	mm1777	negative	NA	3	0	0	0	0	0	3	0	0	0	0	0	0	0	0	0	0	0	0	0	0	0	0	0	N/A	N/A	N/A	N/A	N/A	N/A	N/A	N/A	N/A	N/A	N/A	N/A	N/A	N/A	N/A	N/A	N/A	N/A	N/A
Pre-existing VISTA data	chr13	51220264	51222697	mm1300	positive	lb	1	0	0	0	5	0	2	0	0	0	2	0	1	0	0	0	2	0	0	0	0	0	1	0	N/A	N/A	N/A	N/A	1	N/A	N/A	N/A	N/A	N/A	0	N/A	N/A	N/A	N/A	N/A	0	N/A	N/A
Pre-existing VISTA data	chr13	51312385	51316734	mm1477	negative	NA	2	6	3	3	2	4	2	1	2	1	1	1	3	3	3	4	2	1	0	0	0	0	0	0	N/A	N/A	N/A	N/A	N/A	N/A	N/A	N/A	N/A	N/A	N/A	N/A	N/A	N/A	N/A	N/A	N/A	N/A	N/A
Pre-existing VISTA data	chr13	51919912	51922132	mm1565	positive	fb;hb;mb;nt	3	3	1	5	4	2	1	1	0	1	1	1	3	3	3	2	1	2	1	1	1	0	0	0	1	1	1	N/A	N/A	N/A	0	0	0	N/A	N/A	N/A	0	0	0	N/A	N/A	N/A	0
Pre-existing VISTA data	chr13	51920204	51921621	hs1339	positive	drg;fb;hb;lb;mb;nose;nt	3	3	1	5	4	2	1	1	0	1	1	1	3	2	2	2	1	2	1	1	1	1	1	0	1	1	1	1	1	N/A	0	0	0	0	0	N/A	0	0	0	0	0	N/A	0
Pre-existing VISTA data	chr13	53463203	53464850	hs1256	positive	fb;hb;lb;nose	2	1	0	3	0	2	1	1	0	2	2	0	1	1	1	3	2	2	1	0	1	1	1	0	1	N/A	1	1	0	N/A	0	N/A	0	0	0	N/A	0	N/A	0	0	0	N/A	0
Pre-existing VISTA data	chr13	53947955	53948598	hs2633	negative	NA	0	0	0	0	0	0	0	0	0	0	0	0	0	0	0	0	0	0	0	0	0	0	0	0	N/A	N/A	N/A	N/A	N/A	N/A	N/A	N/A	N/A	N/A	N/A	N/A	N/A	N/A	N/A	N/A	N/A	N/A	N/A
Pre-existing VISTA data	chr13	55404358	55407261	hs2229	positive	tri	3	5	0	3	3	3	0	2	0	1	0	1	0	2	0	1	0	1	0	0	0	0	0	0	N/A	N/A	N/A	N/A	N/A	N/A	N/A	N/A	N/A	N/A	N/A	N/A	N/A	N/A	N/A	N/A	N/A	N/A	N/A
Pre-existing VISTA data	chr13	55759287	55763631	mm1771	negative	NA	0	0	0	0	0	0	1	0	0	0	1	0	0	0	0	0	2	0	0	0	0	0	0	0	N/A	N/A	N/A	N/A	N/A	N/A	N/A	N/A	N/A	N/A	N/A	N/A	N/A	N/A	N/A	N/A	N/A	N/A	N/A
Pre-existing VISTA data	chr13	55816415	55818354	hs1594	negative	NA	0	0	0	0	0	0	0	0	0	0	0	0	0	0	0	0	0	0	0	0	0	0	0	0	N/A	N/A	N/A	N/A	N/A	N/A	N/A	N/A	N/A	N/A	N/A	N/A	N/A	N/A	N/A	N/A	N/A	N/A	N/A
Pre-existing VISTA data	chr13	56159018	56161187	hs1473	positive	lb	3	0	0	0	4	0	2	0	0	0	1	0	2	0	1	1	3	0	0	0	0	0	1	0	N/A	N/A	N/A	N/A	1	N/A	N/A	N/A	N/A	N/A	0	N/A	N/A	N/A	N/A	N/A	0	N/A	N/A
Pre-existing VISTA data	chr13	58066167	58068085	hs2181	positive	bv	0	1	6	2	0	1	0	0	1	0	2	1	0	0	2	0	2	0	0	0	0	0	0	0	N/A	N/A	N/A	N/A	N/A	N/A	N/A	N/A	N/A	N/A	N/A	N/A	N/A	N/A	N/A	N/A	N/A	N/A	N/A
Pre-existing VISTA data	chr13	59090187	59094158	mm14	positive	fb;hb;mb	5	5	0	5	1	5	0	2	0	2	0	2	0	4	0	2	1	5	1	1	1	0	0	0	1	1	1	N/A	N/A	N/A	0	0	0	N/A	N/A	N/A	0	0	0	N/A	N/A	N/A	0
Pre-existing VISTA data	chr13	59091169	59093172	hs1323	negative	NA	5	5	0	5	1	5	0	2	0	1	0	1	0	3	0	1	1	4	0	0	0	0	0	0	N/A	N/A	N/A	N/A	N/A	N/A	N/A	N/A	N/A	N/A	N/A	N/A	N/A	N/A	N/A	N/A	N/A	N/A	N/A
Pre-existing VISTA data	chr13	60145680	60149195	mm745	positive	fb;hb;lb;mb;nose;nt;som	4	3	1	3	4	3	1	1	0	1	1	3	2	4	1	2	3	4	1	1	1	1	1	0	1	1	1	1	1	N/A	0	0	0	0	0	N/A	0	0	0	0	0	N/A	0
Pre-existing VISTA data	chr13	60267006	60270395	hs1463	positive	lb	0	0	0	0	2	0	0	0	0	0	3	0	0	0	0	0	4	0	0	0	0	0	1	0	N/A	N/A	N/A	N/A	1	N/A	N/A	N/A	N/A	N/A	0	N/A	N/A	N/A	N/A	N/A	0	N/A	N/A
Pre-existing VISTA data	chr13	63554159	63555734	hs1258	positive	fb;hb;mb;nt	2	1	0	2	0	2	0	2	0	2	0	1	0	2	1	0	1	2	1	1	1	0	0	0	1	1	0	N/A	N/A	N/A	0	0	0	N/A	N/A	N/A	0	0	1	N/A	N/A	N/A	0
Pre-existing VISTA data	chr13	63568916	63569745	hs1417	positive	fb	0	0	0	0	0	0	2	1	0	1	1	1	0	1	2	1	1	1	1	0	0	0	0	0	0	N/A	N/A	N/A	N/A	N/A	0	N/A	N/A	N/A	N/A	N/A	0	N/A	N/A	N/A	N/A	N/A	1
Pre-existing VISTA data	chr13	63625947	63628451	mm702	positive	cn;hb;mb	1	3	0	3	1	3	0	0	0	1	0	0	0	0	0	0	0	1	0	1	1	0	0	0	N/A	0	0	N/A	N/A	N/A	N/A	1	0	N/A	N/A	N/A	N/A	0	1	N/A	N/A	N/A	N/A
Pre-existing VISTA data	chr13	64205081	64205636	hs2305	negative	NA	1	1	0	2	2	1	0	0	0	0	0	0	0	0	0	0	0	0	0	0	0	0	0	0	N/A	N/A	N/A	N/A	N/A	N/A	N/A	N/A	N/A	N/A	N/A	N/A	N/A	N/A	N/A	N/A	N/A	N/A	N/A
Pre-existing VISTA data	chr13	68571527	68575350	mm1330	positive	ht;other	3	2	3	0	3	3	0	0	1	0	1	0	0	0	1	0	1	0	0	0	0	0	0	1	N/A	N/A	N/A	N/A	N/A	1	N/A	N/A	N/A	N/A	N/A	0	N/A	N/A	N/A	N/A	N/A	0	N/A
Pre-existing VISTA data	chr13	71733533	71735706	mm1414	negative	NA	0	0	0	0	1	0	0	0	0	0	0	0	0	0	0	0	1	0	0	0	0	0	0	0	N/A	N/A	N/A	N/A	N/A	N/A	N/A	N/A	N/A	N/A	N/A	N/A	N/A	N/A	N/A	N/A	N/A	N/A	N/A
Pre-existing VISTA data	chr13	72028466	72029900	hs261	positive	mb	0	0	0	6	0	5	0	0	0	1	0	3	0	0	1	0	0	1	0	1	0	0	0	0	N/A	1	N/A	N/A	N/A	N/A	N/A	0	N/A	N/A	N/A	N/A	N/A	0	N/A	N/A	N/A	N/A	N/A
Pre-existing VISTA data	chr13	72264953	72266325	hs180	negative	NA	0	0	0	0	0	0	0	0	0	0	0	0	0	0	0	0	0	0	0	0	0	0	0	0	N/A	N/A	N/A	N/A	N/A	N/A	N/A	N/A	N/A	N/A	N/A	N/A	N/A	N/A	N/A	N/A	N/A	N/A	N/A
Pre-existing VISTA data	chr13	72288437	72289480	hs754	positive	fb;hb	1	3	0	4	2	2	0	0	0	0	0	0	0	0	0	1	0	1	1	0	1	0	0	0	0	N/A	0	N/A	N/A	N/A	0	N/A	1	N/A	N/A	N/A	0	N/A	0	N/A	N/A	N/A	0
Pre-existing VISTA data	chr13	72297848	72299336	hs533	positive	mb;nt	0	0	0	3	0	4	0	0	0	0	0	0	0	3	0	1	0	3	0	1	0	0	0	0	N/A	0	N/A	N/A	N/A	N/A	N/A	1	N/A	N/A	N/A	N/A	N/A	0	N/A	N/A	N/A	N/A	N/A
Pre-existing VISTA data	chr13	72302372	72303423	hs603	positive	hb	0	1	0	0	0	0	0	0	0	1	0	0	0	1	0	0	0	1	0	0	1	0	0	0	N/A	N/A	0	N/A	N/A	N/A	N/A	N/A	0	N/A	N/A	N/A	N/A	N/A	0	N/A	N/A	N/A	N/A
Pre-existing VISTA data	chr13	72305068	72305866	hs900	negative	NA	0	0	0	0	0	0	0	0	0	0	0	0	0	0	0	0	0	0	0	0	0	0	0	0	N/A	N/A	N/A	N/A	N/A	N/A	N/A	N/A	N/A	N/A	N/A	N/A	N/A	N/A	N/A	N/A	N/A	N/A	N/A
Pre-existing VISTA data	chr13	72322715	72325741	mm1077	negative	NA	0	0	2	0	0	0	0	0	0	0	0	0	0	0	0	0	0	0	0	0	0	0	0	0	N/A	N/A	N/A	N/A	N/A	N/A	N/A	N/A	N/A	N/A	N/A	N/A	N/A	N/A	N/A	N/A	N/A	N/A	N/A
Pre-existing VISTA data	chr13	73033138	73036183	hs1327	positive	fb;hb;mb;nt	4	7	2	4	0	5	0	0	0	2	0	2	0	2	0	3	0	3	1	1	1	0	0	0	0	1	1	N/A	N/A	N/A	1	0	0	N/A	N/A	N/A	0	0	0	N/A	N/A	N/A	0
Pre-existing VISTA data	chr13	73116617	73118032	hs633	positive	drg	3	3	0	6	0	3	0	0	0	1	0	1	0	0	0	0	0	0	0	0	0	0	0	0	N/A	N/A	N/A	N/A	N/A	N/A	N/A	N/A	N/A	N/A	N/A	N/A	N/A	N/A	N/A	N/A	N/A	N/A	N/A
Pre-existing VISTA data	chr13	73175165	73175652	hs2535	negative	NA	0	0	0	0	0	0	0	0	0	0	0	0	0	0	0	0	0	0	0	0	0	0	0	0	N/A	N/A	N/A	N/A	N/A	N/A	N/A	N/A	N/A	N/A	N/A	N/A	N/A	N/A	N/A	N/A	N/A	N/A	N/A
Pre-existing VISTA data	chr13	73297037	73301219	hs2567	positive	ht	0	0	4	0	0	0	0	0	3	0	0	0	0	0	3	0	0	0	0	0	0	0	0	1	N/A	N/A	N/A	N/A	N/A	1	N/A	N/A	N/A	N/A	N/A	0	N/A	N/A	N/A	N/A	N/A	0	N/A
Pre-existing VISTA data	chr13	73298277	73300313	mm68	positive	ht	0	0	4	0	0	0	0	0	2	0	0	0	0	0	2	0	0	0	0	0	0	0	0	1	N/A	N/A	N/A	N/A	N/A	1	N/A	N/A	N/A	N/A	N/A	0	N/A	N/A	N/A	N/A	N/A	0	N/A
Pre-existing VISTA data	chr13	76809878	76811879	mm1556	positive	fb;hb	2	3	1	4	0	2	0	1	1	1	0	1	1	2	1	1	0	3	1	0	1	0	0	0	1	N/A	1	N/A	N/A	N/A	0	N/A	0	N/A	N/A	N/A	0	N/A	0	N/A	N/A	N/A	0
Pre-existing VISTA data	chr13	77396354	77397882	hs273	negative	NA	0	7	0	2	0	1	0	2	0	0	0	0	0	0	0	0	0	1	0	0	0	0	0	0	N/A	N/A	N/A	N/A	N/A	N/A	N/A	N/A	N/A	N/A	N/A	N/A	N/A	N/A	N/A	N/A	N/A	N/A	N/A
Pre-existing VISTA data	chr13	77489933	77491147	hs272	negative	NA	0	0	0	2	0	0	0	0	0	0	0	0	0	0	0	0	0	0	0	0	0	0	0	0	N/A	N/A	N/A	N/A	N/A	N/A	N/A	N/A	N/A	N/A	N/A	N/A	N/A	N/A	N/A	N/A	N/A	N/A	N/A
Pre-existing VISTA data	chr13	77546464	77549737	mm881	positive	fb;fm	2	5	0	5	4	5	0	2	0	0	0	1	0	0	0	0	0	1	1	0	0	1	0	0	0	N/A	N/A	0	N/A	N/A	0	N/A	N/A	0	N/A	N/A	1	N/A	N/A	0	N/A	N/A	0
Pre-existing VISTA data	chr13	77892212	77893534	hs271	positive	fb;mb	3	5	0	2	0	2	0	1	0	2	0	3	0	0	0	0	2	3	1	1	0	0	0	0	0	1	N/A	N/A	N/A	N/A	0	0	N/A	N/A	N/A	N/A	1	0	N/A	N/A	N/A	N/A	0
Pre-existing VISTA data	chr13	78323865	78325615	hs546	positive	eye;lb;nose	0	2	0	0	0	0	0	0	0	0	0	0	0	0	0	0	0	0	0	0	0	1	1	0	N/A	N/A	N/A	0	0	N/A	N/A	N/A	N/A	0	0	N/A	N/A	N/A	N/A	0	0	N/A	N/A
Pre-existing VISTA data	chr13	78444587	78447859	hs1550	negative	NA	2	4	0	4	3	5	0	2	0	1	1	1	0	4	0	1	1	1	0	0	0	0	0	0	N/A	N/A	N/A	N/A	N/A	N/A	N/A	N/A	N/A	N/A	N/A	N/A	N/A	N/A	N/A	N/A	N/A	N/A	N/A
Pre-existing VISTA data	chr13	78580584	78582513	hs1172	positive	eye;fb	3	3	0	3	0	3	0	2	0	2	0	0	0	0	0	0	1	1	1	0	0	0	0	0	0	N/A	N/A	N/A	N/A	N/A	0	N/A	N/A	N/A	N/A	N/A	1	N/A	N/A	N/A	N/A	N/A	0
Pre-existing VISTA data	chr13	78600965	78603745	hs1060	positive	fb;hb	1	3	0	3	0	2	0	1	0	0	0	0	0	1	0	0	0	0	1	0	1	0	0	0	1	N/A	0	N/A	N/A	N/A	0	N/A	0	N/A	N/A	N/A	0	N/A	0	N/A	N/A	N/A	0
Pre-existing VISTA data	chr13	78657998	78659031	hs1222	negative	NA	0	0	0	0	0	0	0	0	0	0	0	0	0	0	0	0	0	0	0	0	0	0	0	0	N/A	N/A	N/A	N/A	N/A	N/A	N/A	N/A	N/A	N/A	N/A	N/A	N/A	N/A	N/A	N/A	N/A	N/A	N/A
Pre-existing VISTA data	chr13	78677945	78679173	hs1170	positive	eye	0	1	0	2	0	0	0	0	0	0	0	0	0	0	0	0	0	1	0	0	0	0	0	0	N/A	N/A	N/A	N/A	N/A	N/A	N/A	N/A	N/A	N/A	N/A	N/A	N/A	N/A	N/A	N/A	N/A	N/A	N/A
Pre-existing VISTA data	chr13	78716135	78718956	hs1560	negative	NA	0	3	0	0	0	4	0	0	0	0	0	0	0	0	0	0	0	1	0	0	0	0	0	0	N/A	N/A	N/A	N/A	N/A	N/A	N/A	N/A	N/A	N/A	N/A	N/A	N/A	N/A	N/A	N/A	N/A	N/A	N/A
Pre-existing VISTA data	chr13	78799152	78800926	hs1146	negative	NA	0	0	0	0	0	0	0	0	0	0	0	0	0	0	0	0	0	0	0	0	0	0	0	0	N/A	N/A	N/A	N/A	N/A	N/A	N/A	N/A	N/A	N/A	N/A	N/A	N/A	N/A	N/A	N/A	N/A	N/A	N/A
Pre-existing VISTA data	chr13	78935865	78937115	hs1049	positive	other	3	2	0	2	0	2	0	0	0	1	0	0	0	1	0	0	0	0	0	0	0	0	0	0	N/A	N/A	N/A	N/A	N/A	N/A	N/A	N/A	N/A	N/A	N/A	N/A	N/A	N/A	N/A	N/A	N/A	N/A	N/A
Pre-existing VISTA data	chr13	78937242	78939010	hs1024	positive	fb	3	2	0	3	0	2	0	0	0	2	0	1	0	2	0	0	0	2	1	0	0	0	0	0	0	N/A	N/A	N/A	N/A	N/A	1	N/A	N/A	N/A	N/A	N/A	0	N/A	N/A	N/A	N/A	N/A	0
Pre-existing VISTA data	chr13	79046725	79047913	hs1153	positive	ba;eye	0	0	0	0	0	0	0	0	0	0	0	0	0	0	0	0	0	0	0	0	0	1	0	0	N/A	N/A	N/A	0	N/A	N/A	N/A	N/A	N/A	0	N/A	N/A	N/A	N/A	N/A	0	N/A	N/A	N/A
Pre-existing VISTA data	chr13	79136177	79138028	hs1079	positive	hb;mb;nt	1	1	0	3	0	3	0	0	0	0	0	0	0	0	0	0	0	0	0	1	1	0	0	0	N/A	0	0	N/A	N/A	N/A	N/A	0	0	N/A	N/A	N/A	N/A	0	0	N/A	N/A	N/A	N/A
Pre-existing VISTA data	chr13	79272749	79274245	hs1155	negative	NA	0	0	0	0	0	0	0	0	0	0	0	0	0	0	0	0	0	0	0	0	0	0	0	0	N/A	N/A	N/A	N/A	N/A	N/A	N/A	N/A	N/A	N/A	N/A	N/A	N/A	N/A	N/A	N/A	N/A	N/A	N/A
Pre-existing VISTA data	chr13	79276255	79278385	hs1039	positive	cn;lb	0	4	0	2	0	4	0	0	0	0	0	1	0	1	0	0	0	1	0	0	0	0	1	0	N/A	N/A	N/A	N/A	0	N/A	N/A	N/A	N/A	N/A	0	N/A	N/A	N/A	N/A	N/A	0	N/A	N/A
Pre-existing VISTA data	chr13	79344817	79346718	hs971	positive	cn;fb;nt	0	3	0	6	0	3	0	1	0	1	0	0	0	0	0	0	1	0	1	0	0	0	0	0	0	N/A	N/A	N/A	N/A	N/A	0	N/A	N/A	N/A	N/A	N/A	1	N/A	N/A	N/A	N/A	N/A	0
Pre-existing VISTA data	chr13	79363794	79364869	hs1109	positive	lb	0	0	0	0	0	0	0	0	0	0	0	0	0	0	0	0	0	0	0	0	0	0	1	0	N/A	N/A	N/A	N/A	0	N/A	N/A	N/A	N/A	N/A	0	N/A	N/A	N/A	N/A	N/A	0	N/A	N/A
Pre-existing VISTA data	chr13	79387206	79390321	hs1577	positive	fb;mb	0	3	0	1	0	1	0	1	0	0	0	0	0	1	0	0	0	0	1	1	0	0	0	0	1	0	N/A	N/A	N/A	N/A	0	0	N/A	N/A	N/A	N/A	0	0	N/A	N/A	N/A	N/A	0
Pre-existing VISTA data	chr13	79550327	79551468	hs1162	negative	NA	0	1	0	0	0	2	0	0	0	0	0	0	0	0	1	0	0	0	0	0	0	0	0	0	N/A	N/A	N/A	N/A	N/A	N/A	N/A	N/A	N/A	N/A	N/A	N/A	N/A	N/A	N/A	N/A	N/A	N/A	N/A
Pre-existing VISTA data	chr13	79592240	79593126	hs557	negative	NA	0	0	0	3	0	0	0	0	0	0	0	0	0	0	0	0	0	0	0	0	0	0	0	0	N/A	N/A	N/A	N/A	N/A	N/A	N/A	N/A	N/A	N/A	N/A	N/A	N/A	N/A	N/A	N/A	N/A	N/A	N/A
Pre-existing VISTA data	chr13	79672964	79673969	hs1084	negative	NA	0	3	0	0	0	0	0	0	0	0	0	0	0	0	0	0	0	0	0	0	0	0	0	0	N/A	N/A	N/A	N/A	N/A	N/A	N/A	N/A	N/A	N/A	N/A	N/A	N/A	N/A	N/A	N/A	N/A	N/A	N/A
Pre-existing VISTA data	chr13	79784602	79785993	hs1034	negative	NA	0	0	0	0	0	0	0	0	0	0	0	0	0	0	0	0	0	0	0	0	0	0	0	0	N/A	N/A	N/A	N/A	N/A	N/A	N/A	N/A	N/A	N/A	N/A	N/A	N/A	N/A	N/A	N/A	N/A	N/A	N/A
Pre-existing VISTA data	chr13	79999668	80001750	hs952	positive	drg;eye;fb;fm;hb;mb;nt;tri	2	2	0	3	0	3	0	0	0	2	0	0	0	0	0	0	0	1	1	1	1	1	0	0	0	0	0	0	N/A	N/A	0	1	0	0	N/A	N/A	0	0	1	0	N/A	N/A	0
Pre-existing VISTA data	chr13	80172718	80173902	hs806	negative	NA	0	0	0	0	0	0	0	0	0	0	0	0	0	0	0	0	0	0	0	0	0	0	0	0	N/A	N/A	N/A	N/A	N/A	N/A	N/A	N/A	N/A	N/A	N/A	N/A	N/A	N/A	N/A	N/A	N/A	N/A	N/A
Pre-existing VISTA data	chr13	80194996	80195885	hs710	negative	NA	0	3	0	2	0	0	0	0	0	0	0	0	0	0	0	0	0	0	0	0	0	0	0	0	N/A	N/A	N/A	N/A	N/A	N/A	N/A	N/A	N/A	N/A	N/A	N/A	N/A	N/A	N/A	N/A	N/A	N/A	N/A
Pre-existing VISTA data	chr13	80196157	80196966	hs682	positive	eye	0	0	0	1	0	0	0	0	0	0	0	0	0	0	0	0	0	0	0	0	0	0	0	0	N/A	N/A	N/A	N/A	N/A	N/A	N/A	N/A	N/A	N/A	N/A	N/A	N/A	N/A	N/A	N/A	N/A	N/A	N/A
Pre-existing VISTA data	chr13	80235007	80236098	hs1227	positive	mb	0	1	0	0	0	3	0	0	0	0	0	0	0	0	0	0	0	1	0	1	0	0	0	0	N/A	0	N/A	N/A	N/A	N/A	N/A	1	N/A	N/A	N/A	N/A	N/A	0	N/A	N/A	N/A	N/A	N/A
Pre-existing VISTA data	chr13	80333812	80334641	hs613	negative	NA	0	0	0	1	0	0	0	0	0	0	0	0	0	0	0	0	0	0	0	0	0	0	0	0	N/A	N/A	N/A	N/A	N/A	N/A	N/A	N/A	N/A	N/A	N/A	N/A	N/A	N/A	N/A	N/A	N/A	N/A	N/A
Pre-existing VISTA data	chr13	80513987	80516011	hs191	positive	hb	0	2	0	5	0	3	0	0	0	0	0	0	0	0	0	0	0	0	0	0	1	0	0	0	N/A	N/A	0	N/A	N/A	N/A	N/A	N/A	0	N/A	N/A	N/A	N/A	N/A	0	N/A	N/A	N/A	N/A
Pre-existing VISTA data	chr13	80622907	80623511	hs269	positive	fb;hb;mb	2	1	0	1	0	2	0	0	0	0	0	0	0	0	0	0	0	0	1	1	1	0	0	0	0	0	0	N/A	N/A	N/A	0	0	0	N/A	N/A	N/A	0	0	0	N/A	N/A	N/A	0
Pre-existing VISTA data	chr13	80756720	80758240	hs982	negative	NA	0	0	0	0	0	0	0	0	0	0	0	0	0	0	0	0	0	0	0	0	0	0	0	0	N/A	N/A	N/A	N/A	N/A	N/A	N/A	N/A	N/A	N/A	N/A	N/A	N/A	N/A	N/A	N/A	N/A	N/A	N/A
Pre-existing VISTA data	chr13	80788037	80789708	hs989	negative	NA	0	0	0	0	0	0	0	0	0	0	0	0	0	0	0	0	0	0	0	0	0	0	0	0	N/A	N/A	N/A	N/A	N/A	N/A	N/A	N/A	N/A	N/A	N/A	N/A	N/A	N/A	N/A	N/A	N/A	N/A	N/A
Pre-existing VISTA data	chr13	82971258	82972345	hs789	positive	eye	0	0	0	0	0	0	0	0	0	0	0	0	0	0	0	0	0	0	0	0	0	0	0	0	N/A	N/A	N/A	N/A	N/A	N/A	N/A	N/A	N/A	N/A	N/A	N/A	N/A	N/A	N/A	N/A	N/A	N/A	N/A
Pre-existing VISTA data	chr13	83132395	83134520	hs503	positive	ht	0	0	0	0	0	0	0	0	0	0	1	0	0	0	0	0	0	1	0	0	0	0	0	1	N/A	N/A	N/A	N/A	N/A	0	N/A	N/A	N/A	N/A	N/A	0	N/A	N/A	N/A	N/A	N/A	0	N/A
Pre-existing VISTA data	chr13	83517787	83519566	hs2344	negative	NA	3	3	3	3	3	3	1	1	1	1	1	1	0	0	1	0	0	1	0	0	0	0	0	0	N/A	N/A	N/A	N/A	N/A	N/A	N/A	N/A	N/A	N/A	N/A	N/A	N/A	N/A	N/A	N/A	N/A	N/A	N/A
Pre-existing VISTA data	chr13	83523901	83524382	hs429	negative	NA	4	3	4	4	4	4	1	0	1	0	0	0	0	0	0	0	0	0	0	0	0	0	0	0	N/A	N/A	N/A	N/A	N/A	N/A	N/A	N/A	N/A	N/A	N/A	N/A	N/A	N/A	N/A	N/A	N/A	N/A	N/A
Pre-existing VISTA data	chr13	83571866	83572485	mm1175	positive	bv	1	1	2	1	0	1	0	0	1	0	0	0	0	1	1	0	0	1	0	0	0	0	0	0	N/A	N/A	N/A	N/A	N/A	N/A	N/A	N/A	N/A	N/A	N/A	N/A	N/A	N/A	N/A	N/A	N/A	N/A	N/A
Pre-existing VISTA data	chr13	84059503	84060612	hs268	positive	cn;fb;hb;mb;nt	4	5	0	4	0	4	1	1	0	1	0	1	0	1	0	1	1	1	1	1	1	0	0	0	1	1	1	N/A	N/A	N/A	0	0	0	N/A	N/A	N/A	0	0	0	N/A	N/A	N/A	0
Pre-existing VISTA data	chr13	84344550	84350110	mm1501	negative	NA	3	4	2	4	2	4	2	3	2	2	0	3	0	4	1	0	0	6	0	0	0	0	0	0	N/A	N/A	N/A	N/A	N/A	N/A	N/A	N/A	N/A	N/A	N/A	N/A	N/A	N/A	N/A	N/A	N/A	N/A	N/A
Pre-existing VISTA data	chr13	84570408	84572168	hs267	positive	fb;hb;mb;nt	3	4	1	4	0	5	0	1	0	1	0	1	0	1	0	0	0	3	1	1	1	0	0	0	1	1	0	N/A	N/A	N/A	0	0	0	N/A	N/A	N/A	0	0	1	N/A	N/A	N/A	0
Pre-existing VISTA data	chr13	84638983	84639971	hs266	positive	fb	2	2	0	3	2	2	0	1	0	0	0	0	0	0	0	0	0	1	1	0	0	0	0	0	0	N/A	N/A	N/A	N/A	N/A	0	N/A	N/A	N/A	N/A	N/A	1	N/A	N/A	N/A	N/A	N/A	0
Pre-existing VISTA data	chr13	84751368	84753075	hs853	positive	fb	0	5	0	0	0	3	0	1	0	0	0	0	0	0	0	0	0	0	1	0	0	0	0	0	0	N/A	N/A	N/A	N/A	N/A	0	N/A	N/A	N/A	N/A	N/A	1	N/A	N/A	N/A	N/A	N/A	0
Pre-existing VISTA data	chr13	84781784	84785966	mm1334	positive	fb	1	3	0	4	0	3	0	5	0	0	0	0	0	4	0	0	0	1	1	0	0	0	0	0	1	N/A	N/A	N/A	N/A	N/A	0	N/A	N/A	N/A	N/A	N/A	0	N/A	N/A	N/A	N/A	N/A	0
Pre-existing VISTA data	chr13	86401297	86412251	hs1984	negative	NA	0	0	0	0	0	0	0	0	0	0	0	0	0	0	0	0	0	0	0	0	0	0	0	0	N/A	N/A	N/A	N/A	N/A	N/A	N/A	N/A	N/A	N/A	N/A	N/A	N/A	N/A	N/A	N/A	N/A	N/A	N/A
Pre-existing VISTA data	chr13	91186993	91190170	hs1432	positive	lb	0	0	0	0	3	0	0	0	0	0	2	0	0	0	0	0	1	0	0	0	0	0	1	0	N/A	N/A	N/A	N/A	1	N/A	N/A	N/A	N/A	N/A	0	N/A	N/A	N/A	N/A	N/A	0	N/A	N/A
Pre-existing VISTA data	chr13	94595529	94597245	hs265	negative	NA	0	3	0	5	0	3	0	0	0	2	0	0	1	1	2	0	2	1	0	0	0	0	0	0	N/A	N/A	N/A	N/A	N/A	N/A	N/A	N/A	N/A	N/A	N/A	N/A	N/A	N/A	N/A	N/A	N/A	N/A	N/A
Pre-existing VISTA data	chr13	94701860	94702910	hs264	negative	NA	0	6	2	1	3	5	0	0	0	1	0	0	0	1	0	0	0	2	0	0	0	0	0	0	N/A	N/A	N/A	N/A	N/A	N/A	N/A	N/A	N/A	N/A	N/A	N/A	N/A	N/A	N/A	N/A	N/A	N/A	N/A
Pre-existing VISTA data	chr13	94705527	94708909	hs1783	positive	fb;hb;mb;nt	0	2	0	1	0	2	0	0	0	1	0	0	0	0	0	1	2	3	1	1	1	0	0	0	0	0	1	N/A	N/A	N/A	0	1	0	N/A	N/A	N/A	0	0	0	N/A	N/A	N/A	0
Pre-existing VISTA data	chr13	94709854	94710887	hs263	negative	NA	2	3	1	3	0	1	0	0	0	3	0	0	1	2	2	0	1	1	0	0	0	0	0	0	N/A	N/A	N/A	N/A	N/A	N/A	N/A	N/A	N/A	N/A	N/A	N/A	N/A	N/A	N/A	N/A	N/A	N/A	N/A
Pre-existing VISTA data	chr13	94816164	94818069	hs172	negative	NA	0	0	0	0	0	0	0	0	0	0	0	0	0	2	0	0	0	0	0	0	0	0	0	0	N/A	N/A	N/A	N/A	N/A	N/A	N/A	N/A	N/A	N/A	N/A	N/A	N/A	N/A	N/A	N/A	N/A	N/A	N/A
Pre-existing VISTA data	chr13	94868895	94869433	hs262	positive	fb	3	1	2	1	3	3	0	0	0	0	0	0	1	1	0	1	1	1	1	0	0	0	0	0	0	N/A	N/A	N/A	N/A	N/A	1	N/A	N/A	N/A	N/A	N/A	0	N/A	N/A	N/A	N/A	N/A	0
Pre-existing VISTA data	chr13	94873844	94874878	hs695	negative	NA	1	2	0	4	4	1	0	0	0	1	0	0	0	1	1	1	1	0	0	0	0	0	0	0	N/A	N/A	N/A	N/A	N/A	N/A	N/A	N/A	N/A	N/A	N/A	N/A	N/A	N/A	N/A	N/A	N/A	N/A	N/A
Pre-existing VISTA data	chr13	97891621	97893963	mm1001	positive	fb;mb	0	4	0	2	0	3	0	2	0	1	1	1	0	4	0	0	2	2	1	1	0	0	0	0	1	1	N/A	N/A	N/A	N/A	0	0	N/A	N/A	N/A	N/A	0	0	N/A	N/A	N/A	N/A	0
Pre-existing VISTA data	chr13	105537277	105539272	mm5	positive	fb	0	3	0	1	0	2	0	0	0	0	0	0	0	0	0	0	0	0	1	0	0	0	0	0	0	N/A	N/A	N/A	N/A	N/A	0	N/A	N/A	N/A	N/A	N/A	0	N/A	N/A	N/A	N/A	N/A	0
Pre-existing VISTA data	chr13	111345647	111346777	hs2057	negative	NA	2	0	0	0	0	1	0	0	0	0	0	0	0	0	1	0	0	0	0	0	0	0	0	0	N/A	N/A	N/A	N/A	N/A	N/A	N/A	N/A	N/A	N/A	N/A	N/A	N/A	N/A	N/A	N/A	N/A	N/A	N/A
Pre-existing VISTA data	chr13	111952899	111955569	mm45	positive	fb;lb	0	4	0	0	2	0	0	1	1	1	1	0	1	1	1	0	1	0	1	0	0	0	1	0	1	N/A	N/A	N/A	1	N/A	0	N/A	N/A	N/A	0	N/A	0	N/A	N/A	N/A	0	N/A	0
Pre-existing VISTA data	chr13	111989320	111993363	hs1638	positive	fb;mb	0	3	0	0	0	0	0	1	0	0	0	0	0	0	0	0	1	1	1	1	0	0	0	0	0	0	N/A	N/A	N/A	N/A	0	0	N/A	N/A	N/A	N/A	1	0	N/A	N/A	N/A	N/A	0
Pre-existing VISTA data	chr13	113243520	113245527	hs1820	negative	NA	0	0	0	0	0	0	0	0	0	0	0	0	0	0	0	0	0	0	0	0	0	0	0	0	N/A	N/A	N/A	N/A	N/A	N/A	N/A	N/A	N/A	N/A	N/A	N/A	N/A	N/A	N/A	N/A	N/A	N/A	N/A
Pre-existing VISTA data	chr13	113913476	113916032	mm1580	negative	NA	2	1	0	2	0	2	0	0	0	1	0	1	0	1	1	0	0	3	0	0	0	0	0	0	N/A	N/A	N/A	N/A	N/A	N/A	N/A	N/A	N/A	N/A	N/A	N/A	N/A	N/A	N/A	N/A	N/A	N/A	N/A
Pre-existing VISTA data	chr13	115686620	115688040	mm933	positive	cn;drg;nose	2	1	0	1	0	1	0	0	0	0	0	0	0	0	0	0	0	0	0	0	0	1	0	0	N/A	N/A	N/A	0	N/A	N/A	N/A	N/A	N/A	0	N/A	N/A	N/A	N/A	N/A	0	N/A	N/A	N/A
Pre-existing VISTA data	chr13	115976803	115978239	hs543	positive	ear	0	2	0	0	0	0	0	0	0	0	0	0	0	1	0	0	0	0	0	0	0	0	0	0	N/A	N/A	N/A	N/A	N/A	N/A	N/A	N/A	N/A	N/A	N/A	N/A	N/A	N/A	N/A	N/A	N/A	N/A	N/A
Pre-existing VISTA data	chr13	116086721	116088299	hs1419	positive	cn;hb;mb;nt	0	4	0	3	0	2	0	0	0	0	0	0	0	0	0	0	0	0	0	1	1	0	0	0	N/A	0	0	N/A	N/A	N/A	N/A	0	0	N/A	N/A	N/A	N/A	0	0	N/A	N/A	N/A	N/A
Pre-existing VISTA data	chr13	116278490	116280025	hs509	negative	NA	0	2	0	0	0	2	0	0	0	0	0	0	0	0	0	0	0	0	0	0	0	0	0	0	N/A	N/A	N/A	N/A	N/A	N/A	N/A	N/A	N/A	N/A	N/A	N/A	N/A	N/A	N/A	N/A	N/A	N/A	N/A
Pre-existing VISTA data	chr13	116497241	116498254	hs586	positive	nose	1	1	0	3	0	1	0	0	0	0	0	0	0	0	0	0	1	2	0	0	0	1	0	0	N/A	N/A	N/A	0	N/A	N/A	N/A	N/A	N/A	0	N/A	N/A	N/A	N/A	N/A	0	N/A	N/A	N/A
Pre-existing VISTA data	chr13	116514002	116515995	hs1321	positive	cn;fb	3	3	0	4	1	2	0	1	0	0	0	1	0	1	0	1	2	1	1	0	0	0	0	0	1	N/A	N/A	N/A	N/A	N/A	0	N/A	N/A	N/A	N/A	N/A	0	N/A	N/A	N/A	N/A	N/A	0
Pre-existing VISTA data	chr13	116575049	116576419	hs1187	positive	eye;fb;hb	3	3	0	3	0	3	0	0	0	0	0	0	0	0	0	0	0	1	1	0	1	0	0	0	0	N/A	0	N/A	N/A	N/A	0	N/A	0	N/A	N/A	N/A	0	N/A	0	N/A	N/A	N/A	0
Pre-existing VISTA data	chr13	116632748	116634333	hs215	positive	cn;drg	0	0	0	0	0	0	0	0	0	0	0	0	0	0	0	0	0	0	0	0	0	0	0	0	N/A	N/A	N/A	N/A	N/A	N/A	N/A	N/A	N/A	N/A	N/A	N/A	N/A	N/A	N/A	N/A	N/A	N/A	N/A
Pre-existing VISTA data	chr13	117710390	117711535	mm1998	negative	NA	0	0	0	0	0	0	0	0	0	0	0	0	0	0	0	0	0	0	0	0	0	0	0	0	N/A	N/A	N/A	N/A	N/A	N/A	N/A	N/A	N/A	N/A	N/A	N/A	N/A	N/A	N/A	N/A	N/A	N/A	N/A
Pre-existing VISTA data	chr13	118515841	118517025	mm463	positive	ba	0	0	0	0	0	0	0	0	0	0	0	0	0	0	0	0	0	0	0	0	0	1	0	0	N/A	N/A	N/A	0	N/A	N/A	N/A	N/A	N/A	0	N/A	N/A	N/A	N/A	N/A	0	N/A	N/A	N/A
Pre-existing VISTA data	chr13	118713610	118715013	hs516	positive	lb	4	6	4	6	3	6	0	0	0	0	1	0	0	0	0	0	0	2	0	0	0	0	1	0	N/A	N/A	N/A	N/A	0	N/A	N/A	N/A	N/A	N/A	0	N/A	N/A	N/A	N/A	N/A	1	N/A	N/A
Pre-existing VISTA data	chr13	118735523	118737409	mm917	positive	drg;lb	0	0	0	0	0	0	0	0	0	0	0	0	0	0	0	0	1	0	0	0	0	0	1	0	N/A	N/A	N/A	N/A	0	N/A	N/A	N/A	N/A	N/A	0	N/A	N/A	N/A	N/A	N/A	0	N/A	N/A
Pre-existing VISTA data	chr13	118805894	118807124	mm918	negative	NA	0	0	0	0	0	0	0	0	0	0	0	0	0	0	0	0	0	0	0	0	0	0	0	0	N/A	N/A	N/A	N/A	N/A	N/A	N/A	N/A	N/A	N/A	N/A	N/A	N/A	N/A	N/A	N/A	N/A	N/A	N/A
Pre-existing VISTA data	chr13	118850476	118851390	mm605	positive	fm;tri	0	0	0	0	0	0	0	0	0	0	0	0	0	0	0	0	0	0	0	0	0	1	0	0	N/A	N/A	N/A	0	N/A	N/A	N/A	N/A	N/A	0	N/A	N/A	N/A	N/A	N/A	0	N/A	N/A	N/A
Pre-existing VISTA data	chr13	118893849	118894760	mm606	negative	NA	1	0	0	0	0	0	0	0	0	0	0	0	0	0	0	0	0	0	0	0	0	0	0	0	N/A	N/A	N/A	N/A	N/A	N/A	N/A	N/A	N/A	N/A	N/A	N/A	N/A	N/A	N/A	N/A	N/A	N/A	N/A
Pre-existing VISTA data	chr14	11775620	11779077	hs2098	negative	NA	0	0	0	0	0	2	1	0	1	0	0	1	0	1	2	0	1	1	0	0	0	0	0	0	N/A	N/A	N/A	N/A	N/A	N/A	N/A	N/A	N/A	N/A	N/A	N/A	N/A	N/A	N/A	N/A	N/A	N/A	N/A
Pre-existing VISTA data	chr14	12337473	12338440	hs434	positive	fb	0	3	0	1	0	1	0	2	0	0	0	0	0	2	0	0	0	1	1	0	0	0	0	0	1	N/A	N/A	N/A	N/A	N/A	0	N/A	N/A	N/A	N/A	N/A	0	N/A	N/A	N/A	N/A	N/A	0
Pre-existing VISTA data	chr14	12346490	12347184	hs435	positive	fb;mb	0	5	0	0	0	1	0	1	0	0	0	0	0	1	0	0	0	1	1	1	0	0	0	0	1	0	N/A	N/A	N/A	N/A	0	1	N/A	N/A	N/A	N/A	0	0	N/A	N/A	N/A	N/A	0
Pre-existing VISTA data	chr14	12392520	12394811	hs1316	positive	fb	2	1	0	2	0	2	0	3	0	0	0	0	1	3	0	1	0	4	1	0	0	0	0	0	1	N/A	N/A	N/A	N/A	N/A	0	N/A	N/A	N/A	N/A	N/A	0	N/A	N/A	N/A	N/A	N/A	0
Pre-existing VISTA data	chr14	13770324	13771308	hs1387	positive	hb;mb;nt;tail	1	2	0	1	2	1	0	2	0	0	1	1	0	1	0	0	1	1	0	1	1	0	0	0	N/A	1	0	N/A	N/A	N/A	N/A	0	0	N/A	N/A	N/A	N/A	0	0	N/A	N/A	N/A	N/A
Pre-existing VISTA data	chr14	19984461	19988065	mm1498	positive	hb;mb	8	7	2	4	7	5	1	1	2	1	1	1	2	3	2	1	1	1	0	1	1	0	0	0	N/A	1	1	N/A	N/A	N/A	N/A	0	0	N/A	N/A	N/A	N/A	0	0	N/A	N/A	N/A	N/A
Pre-existing VISTA data	chr14	20891663	20893166	hs2142	positive	fb;hb;ht;mb;som	0	0	0	0	0	0	0	0	0	0	0	0	0	0	1	0	0	0	1	1	1	0	0	1	0	0	0	N/A	N/A	0	0	0	0	N/A	N/A	0	0	0	0	N/A	N/A	0	0
Pre-existing VISTA data	chr14	21252002	21253228	hs595	positive	fb;mb;nose	3	3	0	3	2	2	1	1	1	2	1	1	0	0	1	0	1	1	1	1	0	1	0	0	0	1	N/A	0	N/A	N/A	0	0	N/A	0	N/A	N/A	1	0	N/A	1	N/A	N/A	0
Pre-existing VISTA data	chr14	21462227	21463695	hs1500	positive	lb;nt	0	0	0	0	1	0	0	0	0	0	1	0	0	0	0	0	3	0	0	0	0	0	1	0	N/A	N/A	N/A	N/A	1	N/A	N/A	N/A	N/A	N/A	0	N/A	N/A	N/A	N/A	N/A	0	N/A	N/A
Pre-existing VISTA data	chr14	21673439	21675700	mm1600	positive	tail	0	0	0	0	0	0	0	0	0	0	1	0	0	0	0	0	3	0	0	0	0	0	0	0	N/A	N/A	N/A	N/A	N/A	N/A	N/A	N/A	N/A	N/A	N/A	N/A	N/A	N/A	N/A	N/A	N/A	N/A	N/A
Pre-existing VISTA data	chr14	21853193	21853682	mm413	negative	NA	0	2	1	4	0	2	0	0	1	0	0	0	0	1	1	0	1	1	0	0	0	0	0	0	N/A	N/A	N/A	N/A	N/A	N/A	N/A	N/A	N/A	N/A	N/A	N/A	N/A	N/A	N/A	N/A	N/A	N/A	N/A
Pre-existing VISTA data	chr14	21865849	21867377	hs1437	positive	lb	0	0	0	0	2	0	0	0	0	0	1	0	0	0	0	0	2	0	0	0	0	0	1	0	N/A	N/A	N/A	N/A	1	N/A	N/A	N/A	N/A	N/A	0	N/A	N/A	N/A	N/A	N/A	0	N/A	N/A
Pre-existing VISTA data	chr14	21966827	21968239	hs319	negative	NA	0	0	0	0	0	0	0	0	0	1	0	0	0	0	0	1	0	0	0	0	0	0	0	0	N/A	N/A	N/A	N/A	N/A	N/A	N/A	N/A	N/A	N/A	N/A	N/A	N/A	N/A	N/A	N/A	N/A	N/A	N/A
Pre-existing VISTA data	chr14	21990858	21991990	hs484	positive	ba;eye;lb;mb;nose	0	1	0	2	0	2	0	1	1	2	1	2	0	1	2	1	1	2	0	1	0	1	1	0	N/A	1	N/A	0	0	N/A	N/A	0	N/A	0	0	N/A	N/A	0	N/A	0	0	N/A	N/A
Pre-existing VISTA data	chr14	22113216	22115951	mm414	positive	ba;eye;fb;lb;mb	2	3	0	2	0	5	0	0	0	0	0	1	1	3	0	0	3	2	1	1	0	1	1	0	0	1	N/A	0	0	N/A	1	0	N/A	1	0	N/A	0	0	N/A	0	0	N/A	0
Pre-existing VISTA data	chr14	22457276	22458561	hs795	negative	NA	0	0	0	0	0	5	0	0	0	0	0	0	0	0	0	0	0	2	0	0	0	0	0	0	N/A	N/A	N/A	N/A	N/A	N/A	N/A	N/A	N/A	N/A	N/A	N/A	N/A	N/A	N/A	N/A	N/A	N/A	N/A
Pre-existing VISTA data	chr14	22505359	22506121	hs320	positive	eye;hb;nt	1	1	0	1	0	1	0	0	0	0	0	0	0	1	0	1	0	1	0	0	1	0	0	0	N/A	N/A	0	N/A	N/A	N/A	N/A	N/A	1	N/A	N/A	N/A	N/A	N/A	0	N/A	N/A	N/A	N/A
Pre-existing VISTA data	chr14	22576141	22579755	hs1679	positive	ht;nt;other	1	1	0	4	0	3	0	0	0	2	0	0	0	2	0	1	2	2	0	0	0	0	0	1	N/A	N/A	N/A	N/A	N/A	0	N/A	N/A	N/A	N/A	N/A	0	N/A	N/A	N/A	N/A	N/A	0	N/A
Pre-existing VISTA data	chr14	22744935	22746392	hs321	negative	NA	0	2	0	2	0	1	1	1	1	1	1	1	0	0	2	2	1	2	0	0	0	0	0	0	N/A	N/A	N/A	N/A	N/A	N/A	N/A	N/A	N/A	N/A	N/A	N/A	N/A	N/A	N/A	N/A	N/A	N/A	N/A
Pre-existing VISTA data	chr14	22780721	22784539	hs1678	negative	NA	0	0	0	2	1	1	0	0	0	1	0	0	0	0	0	0	1	0	0	0	0	0	0	0	N/A	N/A	N/A	N/A	N/A	N/A	N/A	N/A	N/A	N/A	N/A	N/A	N/A	N/A	N/A	N/A	N/A	N/A	N/A
Pre-existing VISTA data	chr14	22906037	22908415	hs1683	positive	ba;som	2	0	0	3	1	0	1	0	0	1	2	0	0	1	0	2	4	0	0	0	0	1	0	0	N/A	N/A	N/A	0	N/A	N/A	N/A	N/A	N/A	0	N/A	N/A	N/A	N/A	N/A	1	N/A	N/A	N/A
Pre-existing VISTA data	chr14	23014211	23023263	hs1434	positive	lb;nt	0	0	0	4	3	2	0	0	0	3	2	0	0	1	0	2	2	1	0	0	0	0	1	0	N/A	N/A	N/A	N/A	1	N/A	N/A	N/A	N/A	N/A	0	N/A	N/A	N/A	N/A	N/A	0	N/A	N/A
Pre-existing VISTA data	chr14	23040566	23041478	hs815	negative	NA	0	0	0	0	0	0	0	0	0	0	0	0	0	0	0	0	0	0	0	0	0	0	0	0	N/A	N/A	N/A	N/A	N/A	N/A	N/A	N/A	N/A	N/A	N/A	N/A	N/A	N/A	N/A	N/A	N/A	N/A	N/A
Pre-existing VISTA data	chr14	23094633	23095917	hs748	positive	fb	0	5	0	1	0	0	0	1	0	1	0	0	0	1	0	0	0	0	1	0	0	0	0	0	1	N/A	N/A	N/A	N/A	N/A	0	N/A	N/A	N/A	N/A	N/A	0	N/A	N/A	N/A	N/A	N/A	0
Pre-existing VISTA data	chr14	23400709	23402957	mm932	negative	NA	2	0	0	1	0	2	0	0	0	0	0	0	0	0	0	0	1	0	0	0	0	0	0	0	N/A	N/A	N/A	N/A	N/A	N/A	N/A	N/A	N/A	N/A	N/A	N/A	N/A	N/A	N/A	N/A	N/A	N/A	N/A
Pre-existing VISTA data	chr14	23486015	23486602	mm415	negative	NA	0	0	0	0	0	0	0	0	0	0	0	0	0	0	0	0	0	0	0	0	0	0	0	0	N/A	N/A	N/A	N/A	N/A	N/A	N/A	N/A	N/A	N/A	N/A	N/A	N/A	N/A	N/A	N/A	N/A	N/A	N/A
Pre-existing VISTA data	chr14	23493826	23494811	mm416	negative	NA	0	0	0	0	0	0	1	0	0	0	0	0	0	0	0	0	0	0	0	0	0	0	0	0	N/A	N/A	N/A	N/A	N/A	N/A	N/A	N/A	N/A	N/A	N/A	N/A	N/A	N/A	N/A	N/A	N/A	N/A	N/A
Pre-existing VISTA data	chr14	23520145	23521596	mm417	positive	ba	1	0	0	0	0	0	2	0	0	0	0	0	0	0	0	0	0	0	0	0	0	1	0	0	N/A	N/A	N/A	0	N/A	N/A	N/A	N/A	N/A	0	N/A	N/A	N/A	N/A	N/A	1	N/A	N/A	N/A
Pre-existing VISTA data	chr14	24261691	24264509	mm1485	positive	lb	4	2	0	2	5	2	2	1	0	0	2	0	2	1	0	2	2	2	0	0	0	0	1	0	N/A	N/A	N/A	N/A	1	N/A	N/A	N/A	N/A	N/A	0	N/A	N/A	N/A	N/A	N/A	0	N/A	N/A
Pre-existing VISTA data	chr14	24616918	24620772	hs2223	positive	fb;hb;mb	4	6	0	4	0	6	1	2	0	1	0	1	0	4	1	5	0	2	1	1	1	0	0	0	1	1	1	N/A	N/A	N/A	0	0	0	N/A	N/A	N/A	0	0	0	N/A	N/A	N/A	0
Pre-existing VISTA data	chr14	24647083	24649277	hs1974	positive	ht	0	0	0	0	0	0	0	0	0	0	0	0	0	1	0	0	0	0	0	0	0	0	0	1	N/A	N/A	N/A	N/A	N/A	0	N/A	N/A	N/A	N/A	N/A	0	N/A	N/A	N/A	N/A	N/A	0	N/A
Pre-existing VISTA data	chr14	24649771	24652271	mm794	negative	NA	0	2	0	2	0	1	0	1	0	2	0	1	0	2	0	0	0	1	0	0	0	0	0	0	N/A	N/A	N/A	N/A	N/A	N/A	N/A	N/A	N/A	N/A	N/A	N/A	N/A	N/A	N/A	N/A	N/A	N/A	N/A
Pre-existing VISTA data	chr14	24985262	24986907	hs1491	positive	lb;tail	0	0	0	0	2	0	0	0	0	0	2	0	0	1	0	0	1	0	0	0	0	0	1	0	N/A	N/A	N/A	N/A	1	N/A	N/A	N/A	N/A	N/A	0	N/A	N/A	N/A	N/A	N/A	0	N/A	N/A
Pre-existing VISTA data	chr14	25107154	25110736	mm1446	positive	eye;fb;hb;mb;nt	3	2	1	2	1	3	2	1	1	1	1	2	1	3	1	3	2	3	1	1	1	0	0	0	1	1	1	N/A	N/A	N/A	0	0	0	N/A	N/A	N/A	0	0	0	N/A	N/A	N/A	0
Pre-existing VISTA data	chr14	25524626	25526558	mm223	negative	NA	0	0	1	0	0	0	1	0	1	2	0	1	0	0	1	1	0	1	0	0	0	0	0	0	N/A	N/A	N/A	N/A	N/A	N/A	N/A	N/A	N/A	N/A	N/A	N/A	N/A	N/A	N/A	N/A	N/A	N/A	N/A
Pre-existing VISTA data	chr14	25584837	25588921	hs1767	positive	ht;other	6	4	5	4	4	5	2	1	2	1	2	1	5	1	2	4	1	2	0	0	0	0	0	1	N/A	N/A	N/A	N/A	N/A	1	N/A	N/A	N/A	N/A	N/A	0	N/A	N/A	N/A	N/A	N/A	0	N/A
Pre-existing VISTA data	chr14	27366906	27368069	hs1512	negative	NA	2	0	0	0	2	0	0	0	1	0	1	0	0	0	0	0	2	0	0	0	0	0	0	0	N/A	N/A	N/A	N/A	N/A	N/A	N/A	N/A	N/A	N/A	N/A	N/A	N/A	N/A	N/A	N/A	N/A	N/A	N/A
Pre-existing VISTA data	chr14	28251644	28253432	hs1264	negative	NA	0	0	0	0	0	0	0	0	0	0	0	0	0	0	0	0	3	0	0	0	0	0	0	0	N/A	N/A	N/A	N/A	N/A	N/A	N/A	N/A	N/A	N/A	N/A	N/A	N/A	N/A	N/A	N/A	N/A	N/A	N/A
Pre-existing VISTA data	chr14	28501106	28502535	hs1472	positive	tail	0	0	0	0	0	0	0	0	0	0	2	0	0	0	0	0	3	1	0	0	0	0	0	0	N/A	N/A	N/A	N/A	N/A	N/A	N/A	N/A	N/A	N/A	N/A	N/A	N/A	N/A	N/A	N/A	N/A	N/A	N/A
Pre-existing VISTA data	chr14	28972334	28973646	hs1436	positive	hb;lb	0	1	0	0	1	0	0	0	0	0	2	0	0	1	0	0	2	1	0	0	1	0	1	0	N/A	N/A	0	N/A	1	N/A	N/A	N/A	0	N/A	0	N/A	N/A	N/A	0	N/A	0	N/A	N/A
Pre-existing VISTA data	chr14	31193441	31195826	hs2180	negative	NA	0	0	2	0	0	0	0	0	1	0	0	0	0	0	2	0	0	0	0	0	0	0	0	0	N/A	N/A	N/A	N/A	N/A	N/A	N/A	N/A	N/A	N/A	N/A	N/A	N/A	N/A	N/A	N/A	N/A	N/A	N/A
Pre-existing VISTA data	chr14	31232334	31234714	hs2179	positive	bv	1	1	3	5	0	4	0	0	0	0	1	0	0	0	0	0	0	0	0	0	0	0	0	0	N/A	N/A	N/A	N/A	N/A	N/A	N/A	N/A	N/A	N/A	N/A	N/A	N/A	N/A	N/A	N/A	N/A	N/A	N/A
Pre-existing VISTA data	chr14	32598253	32599722	hs318	negative	NA	6	0	0	6	0	7	0	0	0	1	0	0	1	2	1	1	1	3	0	0	0	0	0	0	N/A	N/A	N/A	N/A	N/A	N/A	N/A	N/A	N/A	N/A	N/A	N/A	N/A	N/A	N/A	N/A	N/A	N/A	N/A
Pre-existing VISTA data	chr14	32770674	32771519	hs753	negative	NA	0	0	0	0	0	0	0	0	0	0	0	0	0	0	0	0	0	0	0	0	0	0	0	0	N/A	N/A	N/A	N/A	N/A	N/A	N/A	N/A	N/A	N/A	N/A	N/A	N/A	N/A	N/A	N/A	N/A	N/A	N/A
Pre-existing VISTA data	chr14	34194120	34196050	mm340	positive	ear	0	0	0	0	0	0	0	0	0	0	0	0	0	0	0	0	0	0	0	0	0	0	0	0	N/A	N/A	N/A	N/A	N/A	N/A	N/A	N/A	N/A	N/A	N/A	N/A	N/A	N/A	N/A	N/A	N/A	N/A	N/A
Pre-existing VISTA data	chr14	34569423	34574586	hs2143	positive	ht;som	1	1	2	2	1	5	0	0	3	0	0	0	1	0	4	0	0	0	0	0	0	0	0	1	N/A	N/A	N/A	N/A	N/A	1	N/A	N/A	N/A	N/A	N/A	0	N/A	N/A	N/A	N/A	N/A	0	N/A
Pre-existing VISTA data	chr14	40955281	40959325	mm1503	positive	cn;drg;hb;lb;mb;tri	3	4	2	4	3	2	2	1	3	1	1	3	5	4	3	5	3	3	0	1	1	0	1	0	N/A	1	1	N/A	1	N/A	N/A	0	0	N/A	0	N/A	N/A	0	0	N/A	0	N/A	N/A
Pre-existing VISTA data	chr14	45825149	45827947	hs1151	positive	ht;lb	2	0	0	0	2	0	0	0	0	0	0	0	0	0	0	0	0	0	0	0	0	0	1	1	N/A	N/A	N/A	N/A	0	0	N/A	N/A	N/A	N/A	0	0	N/A	N/A	N/A	N/A	0	0	N/A
Pre-existing VISTA data	chr14	45943842	45945127	mm384	positive	ba;fm;lb;nose;nt	0	0	0	0	0	0	0	0	0	0	0	0	1	0	0	0	1	0	0	0	0	1	1	0	N/A	N/A	N/A	0	0	N/A	N/A	N/A	N/A	0	0	N/A	N/A	N/A	N/A	0	0	N/A	N/A
Pre-existing VISTA data	chr14	46017039	46020810	hs1629	positive	fm;som	1	0	0	0	2	0	0	0	0	0	0	0	0	0	1	0	1	0	0	0	0	1	0	0	N/A	N/A	N/A	0	N/A	N/A	N/A	N/A	N/A	0	N/A	N/A	N/A	N/A	N/A	0	N/A	N/A	N/A
Pre-existing VISTA data	chr14	46066040	46069256	hs2586	negative	NA	0	0	0	0	0	0	0	0	2	0	0	0	0	0	1	0	0	0	0	0	0	0	0	0	N/A	N/A	N/A	N/A	N/A	N/A	N/A	N/A	N/A	N/A	N/A	N/A	N/A	N/A	N/A	N/A	N/A	N/A	N/A
Pre-existing VISTA data	chr14	46223996	46224959	mm385	negative	NA	0	0	0	0	0	0	0	0	0	0	0	0	0	0	0	0	0	0	0	0	0	0	0	0	N/A	N/A	N/A	N/A	N/A	N/A	N/A	N/A	N/A	N/A	N/A	N/A	N/A	N/A	N/A	N/A	N/A	N/A	N/A
Pre-existing VISTA data	chr14	46247449	46249125	mm386	negative	NA	0	0	0	0	0	0	0	0	0	0	0	0	0	0	0	0	0	0	0	0	0	0	0	0	N/A	N/A	N/A	N/A	N/A	N/A	N/A	N/A	N/A	N/A	N/A	N/A	N/A	N/A	N/A	N/A	N/A	N/A	N/A
Pre-existing VISTA data	chr14	46386733	46387665	hs2324	negative	NA	3	3	2	4	2	5	2	0	2	0	3	0	0	1	0	0	0	1	0	0	0	0	0	0	N/A	N/A	N/A	N/A	N/A	N/A	N/A	N/A	N/A	N/A	N/A	N/A	N/A	N/A	N/A	N/A	N/A	N/A	N/A
Pre-existing VISTA data	chr14	46605650	46606520	hs1414	positive	lb	0	0	0	0	0	0	0	0	0	0	1	0	0	0	0	0	1	1	0	0	0	0	1	0	N/A	N/A	N/A	N/A	0	N/A	N/A	N/A	N/A	N/A	0	N/A	N/A	N/A	N/A	N/A	0	N/A	N/A
Pre-existing VISTA data	chr14	46610673	46611777	mm387	positive	ba;fm;nose	0	0	0	0	0	0	0	0	0	0	0	0	0	0	0	0	1	0	0	0	0	1	0	0	N/A	N/A	N/A	0	N/A	N/A	N/A	N/A	N/A	0	N/A	N/A	N/A	N/A	N/A	0	N/A	N/A	N/A
Pre-existing VISTA data	chr14	48707509	48711185	hs1579	positive	fb	3	2	0	5	0	4	0	3	0	0	0	1	0	4	0	0	1	3	1	0	0	0	0	0	1	N/A	N/A	N/A	N/A	N/A	0	N/A	N/A	N/A	N/A	N/A	0	N/A	N/A	N/A	N/A	N/A	0
Pre-existing VISTA data	chr14	48799223	48801650	hs1150	positive	eye	0	3	0	0	0	1	0	0	0	0	0	1	0	3	0	0	1	3	0	0	0	0	0	0	N/A	N/A	N/A	N/A	N/A	N/A	N/A	N/A	N/A	N/A	N/A	N/A	N/A	N/A	N/A	N/A	N/A	N/A	N/A
Pre-existing VISTA data	chr14	48814602	48816118	hs1218	positive	mb	0	0	0	0	0	2	0	0	0	0	0	2	0	1	0	0	0	2	0	1	0	0	0	0	N/A	1	N/A	N/A	N/A	N/A	N/A	0	N/A	N/A	N/A	N/A	N/A	0	N/A	N/A	N/A	N/A	N/A
Pre-existing VISTA data	chr14	48852339	48856611	hs1791	positive	mb	0	4	0	3	0	6	0	0	0	0	0	1	0	1	0	0	0	4	0	1	0	0	0	0	N/A	1	N/A	N/A	N/A	N/A	N/A	0	N/A	N/A	N/A	N/A	N/A	0	N/A	N/A	N/A	N/A	N/A
Pre-existing VISTA data	chr14	49121139	49122633	mm1570	positive	lb	0	0	0	0	2	0	1	0	0	0	1	0	0	0	0	0	0	0	0	0	0	0	1	0	N/A	N/A	N/A	N/A	0	N/A	N/A	N/A	N/A	N/A	0	N/A	N/A	N/A	N/A	N/A	1	N/A	N/A
Pre-existing VISTA data	chr14	54938003	54941428	hs2153	negative	NA	0	3	2	0	0	0	0	0	2	0	0	0	0	0	0	0	0	0	0	0	0	0	0	0	N/A	N/A	N/A	N/A	N/A	N/A	N/A	N/A	N/A	N/A	N/A	N/A	N/A	N/A	N/A	N/A	N/A	N/A	N/A
Pre-existing VISTA data	chr14	54957368	54959283	hs2154	negative	NA	0	0	0	0	0	0	0	0	2	0	0	0	0	0	0	0	0	0	0	0	0	0	0	0	N/A	N/A	N/A	N/A	N/A	N/A	N/A	N/A	N/A	N/A	N/A	N/A	N/A	N/A	N/A	N/A	N/A	N/A	N/A
Pre-existing VISTA data	chr14	54962944	54967783	hs2155	positive	ht	0	0	2	0	0	0	0	0	1	0	0	0	0	0	1	0	1	0	0	0	0	0	0	1	N/A	N/A	N/A	N/A	N/A	1	N/A	N/A	N/A	N/A	N/A	0	N/A	N/A	N/A	N/A	N/A	0	N/A
Pre-existing VISTA data	chr14	54996105	54997706	hs1670	positive	ba;ht;other	5	2	2	0	2	5	2	1	1	0	0	2	0	2	1	0	0	2	0	0	0	1	0	1	N/A	N/A	N/A	0	N/A	1	N/A	N/A	N/A	0	N/A	0	N/A	N/A	N/A	1	N/A	0	N/A
Pre-existing VISTA data	chr14	54996893	54997224	mm771	positive	ht	2	0	2	0	2	0	1	0	1	0	0	1	0	1	0	0	0	1	0	0	0	0	0	1	N/A	N/A	N/A	N/A	N/A	0	N/A	N/A	N/A	N/A	N/A	0	N/A	N/A	N/A	N/A	N/A	1	N/A
Pre-existing VISTA data	chr14	55003670	55004830	hs2330	positive	ht	0	0	2	0	0	0	0	0	1	0	0	0	0	1	2	1	0	2	0	0	0	0	0	1	N/A	N/A	N/A	N/A	N/A	1	N/A	N/A	N/A	N/A	N/A	0	N/A	N/A	N/A	N/A	N/A	0	N/A
Pre-existing VISTA data	chr14	55003764	55004913	mm1288	positive	ht	0	0	2	0	0	0	0	0	1	0	0	0	0	1	1	1	0	2	0	0	0	0	0	1	N/A	N/A	N/A	N/A	N/A	1	N/A	N/A	N/A	N/A	N/A	0	N/A	N/A	N/A	N/A	N/A	0	N/A
Pre-existing VISTA data	chr14	61004740	61005741	mm7	positive	fb	1	3	0	0	0	1	0	1	0	0	0	1	0	2	0	1	0	2	1	0	0	0	0	0	1	N/A	N/A	N/A	N/A	N/A	0	N/A	N/A	N/A	N/A	N/A	0	N/A	N/A	N/A	N/A	N/A	0
Pre-existing VISTA data	chr14	61005069	61005254	mm11	negative	NA	1	3	0	0	0	1	0	1	0	0	0	1	0	0	0	1	0	1	0	0	0	0	0	0	N/A	N/A	N/A	N/A	N/A	N/A	N/A	N/A	N/A	N/A	N/A	N/A	N/A	N/A	N/A	N/A	N/A	N/A	N/A
Pre-existing VISTA data	chr14	63062166	63063066	mm244	positive	ht;mb;nt	0	0	1	0	0	0	0	0	1	0	0	0	0	0	1	0	0	0	0	1	0	0	0	1	N/A	0	N/A	N/A	N/A	1	N/A	0	N/A	N/A	N/A	0	N/A	0	N/A	N/A	N/A	0	N/A
Pre-existing VISTA data	chr14	63206721	63207170	hs508	positive	ht	0	0	0	0	0	0	0	0	1	0	0	0	0	0	1	0	0	0	0	0	0	0	0	1	N/A	N/A	N/A	N/A	N/A	0	N/A	N/A	N/A	N/A	N/A	0	N/A	N/A	N/A	N/A	N/A	0	N/A
Pre-existing VISTA data	chr14	63209255	63212805	hs2205	positive	ht	0	0	0	0	0	0	0	0	2	0	0	0	0	0	1	0	0	0	0	0	0	0	0	1	N/A	N/A	N/A	N/A	N/A	0	N/A	N/A	N/A	N/A	N/A	0	N/A	N/A	N/A	N/A	N/A	0	N/A
Pre-existing VISTA data	chr14	63245943	63249666	hs2204	positive	ht	0	0	4	0	0	0	0	0	1	0	0	0	0	0	1	1	0	0	0	0	0	0	0	1	N/A	N/A	N/A	N/A	N/A	1	N/A	N/A	N/A	N/A	N/A	0	N/A	N/A	N/A	N/A	N/A	0	N/A
Pre-existing VISTA data	chr14	63367792	63369845	mm245	positive	ht	0	0	2	0	0	0	0	0	1	0	0	0	0	0	1	0	0	0	0	0	0	0	0	1	N/A	N/A	N/A	N/A	N/A	1	N/A	N/A	N/A	N/A	N/A	0	N/A	N/A	N/A	N/A	N/A	0	N/A
Pre-existing VISTA data	chr14	63585328	63587537	mm1542	positive	cn;fb;hb;mb;nt	2	2	0	3	0	3	0	2	0	1	0	1	0	4	0	0	0	3	1	1	1	0	0	0	1	1	0	N/A	N/A	N/A	0	0	0	N/A	N/A	N/A	0	0	1	N/A	N/A	N/A	0
Pre-existing VISTA data	chr14	65245073	65246193	hs1329	positive	fb;hb;mb;nt	1	2	0	3	0	2	0	0	0	0	0	0	0	0	0	0	0	0	1	1	1	0	0	0	0	0	0	N/A	N/A	N/A	0	0	0	N/A	N/A	N/A	0	0	0	N/A	N/A	N/A	0
Pre-existing VISTA data	chr14	65342604	65345502	mm1495	negative	NA	3	3	2	3	3	3	2	2	2	1	3	2	2	2	2	3	2	2	0	0	0	0	0	0	N/A	N/A	N/A	N/A	N/A	N/A	N/A	N/A	N/A	N/A	N/A	N/A	N/A	N/A	N/A	N/A	N/A	N/A	N/A
Pre-existing VISTA data	chr14	65749680	65750497	hs1741	positive	eye;fm;hb;lb;nose	0	0	0	0	0	0	0	0	0	0	0	0	0	0	0	0	1	0	0	0	1	1	1	0	N/A	N/A	0	0	0	N/A	N/A	N/A	0	0	0	N/A	N/A	N/A	0	0	0	N/A	N/A
Pre-existing VISTA data	chr14	66492740	66497119	mm1500	positive	fb;hb;mb;nt	2	4	0	4	0	5	0	1	0	1	0	2	0	4	1	2	0	3	1	1	1	0	0	0	1	1	1	N/A	N/A	N/A	0	0	0	N/A	N/A	N/A	0	0	0	N/A	N/A	N/A	0
Pre-existing VISTA data	chr14	67361024	67362563	hs231	negative	NA	0	0	0	1	0	0	0	0	0	0	0	0	0	0	0	0	0	0	0	0	0	0	0	0	N/A	N/A	N/A	N/A	N/A	N/A	N/A	N/A	N/A	N/A	N/A	N/A	N/A	N/A	N/A	N/A	N/A	N/A	N/A
Pre-existing VISTA data	chr14	69522693	69523937	mm181	negative	NA	0	0	1	0	0	0	0	0	0	0	0	0	0	0	0	0	0	0	0	0	0	0	0	0	N/A	N/A	N/A	N/A	N/A	N/A	N/A	N/A	N/A	N/A	N/A	N/A	N/A	N/A	N/A	N/A	N/A	N/A	N/A
Pre-existing VISTA data	chr14	69536073	69537247	mm215	negative	NA	0	0	2	0	0	0	0	0	0	0	0	0	0	0	0	0	0	0	0	0	0	0	0	0	N/A	N/A	N/A	N/A	N/A	N/A	N/A	N/A	N/A	N/A	N/A	N/A	N/A	N/A	N/A	N/A	N/A	N/A	N/A
Pre-existing VISTA data	chr14	69829252	69831414	hs1927	positive	ht	1	0	2	0	2	0	0	0	1	0	1	0	0	0	1	0	1	2	0	0	0	0	0	1	N/A	N/A	N/A	N/A	N/A	1	N/A	N/A	N/A	N/A	N/A	0	N/A	N/A	N/A	N/A	N/A	0	N/A
Pre-existing VISTA data	chr14	70634498	70635315	hs781	positive	fb	3	3	0	0	2	4	2	1	0	0	1	1	1	2	0	0	2	1	1	0	0	0	0	0	1	N/A	N/A	N/A	N/A	N/A	0	N/A	N/A	N/A	N/A	N/A	0	N/A	N/A	N/A	N/A	N/A	0
Pre-existing VISTA data	chr14	70639990	70641194	hs782	positive	fb;hb;mb;tail	0	0	0	1	0	4	0	1	0	0	0	0	1	1	0	0	1	0	1	1	1	0	0	0	0	0	0	N/A	N/A	N/A	0	0	0	N/A	N/A	N/A	0	0	0	N/A	N/A	N/A	1
Pre-existing VISTA data	chr14	70683794	70684836	hs783	positive	lb	0	0	0	0	0	0	0	0	0	0	0	0	0	0	0	0	0	0	0	0	0	0	1	0	N/A	N/A	N/A	N/A	0	N/A	N/A	N/A	N/A	N/A	0	N/A	N/A	N/A	N/A	N/A	0	N/A	N/A
Pre-existing VISTA data	chr14	73233955	73236326	mm1341	positive	fb;hb;lb;mb;other	0	0	1	0	1	0	1	2	1	0	2	0	1	1	1	0	3	2	1	1	1	0	1	0	0	0	0	N/A	1	N/A	0	0	0	N/A	0	N/A	0	0	0	N/A	0	N/A	1
Pre-existing VISTA data	chr14	76253889	76257212	mm1502	positive	mb	3	4	0	3	1	3	0	1	1	2	1	1	0	3	1	3	2	3	0	1	0	0	0	0	N/A	1	N/A	N/A	N/A	N/A	N/A	0	N/A	N/A	N/A	N/A	N/A	0	N/A	N/A	N/A	N/A	N/A
Pre-existing VISTA data	chr14	78287851	78289553	hs1393	positive	fb	0	2	0	1	0	2	0	1	0	1	0	0	0	3	0	0	0	1	1	0	0	0	0	0	1	N/A	N/A	N/A	N/A	N/A	0	N/A	N/A	N/A	N/A	N/A	0	N/A	N/A	N/A	N/A	N/A	0
Pre-existing VISTA data	chr14	89862490	89863428	hs614	negative	NA	0	0	0	1	0	0	0	0	0	0	0	0	0	0	0	0	0	0	0	0	0	0	0	0	N/A	N/A	N/A	N/A	N/A	N/A	N/A	N/A	N/A	N/A	N/A	N/A	N/A	N/A	N/A	N/A	N/A	N/A	N/A
Pre-existing VISTA data	chr14	91108405	91109355	hs874	negative	NA	0	0	0	0	0	0	0	0	0	0	0	0	0	0	0	0	0	0	0	0	0	0	0	0	N/A	N/A	N/A	N/A	N/A	N/A	N/A	N/A	N/A	N/A	N/A	N/A	N/A	N/A	N/A	N/A	N/A	N/A	N/A
Pre-existing VISTA data	chr14	92678518	92679505	hs881	positive	nose	0	3	0	2	0	0	0	0	0	0	0	0	0	0	0	0	0	0	0	0	0	1	0	0	N/A	N/A	N/A	0	N/A	N/A	N/A	N/A	N/A	0	N/A	N/A	N/A	N/A	N/A	0	N/A	N/A	N/A
Pre-existing VISTA data	chr14	94521149	94522546	hs575	positive	mb	0	0	0	0	0	2	0	0	0	0	0	0	0	0	0	0	0	0	0	1	0	0	0	0	N/A	0	N/A	N/A	N/A	N/A	N/A	0	N/A	N/A	N/A	N/A	N/A	0	N/A	N/A	N/A	N/A	N/A
Pre-existing VISTA data	chr14	97100875	97102241	hs540	positive	fb	0	2	0	1	3	0	0	0	0	0	0	0	0	0	0	0	0	0	1	0	0	0	0	0	0	N/A	N/A	N/A	N/A	N/A	0	N/A	N/A	N/A	N/A	N/A	0	N/A	N/A	N/A	N/A	N/A	0
Pre-existing VISTA data	chr14	97329518	97330680	hs882	positive	drg;hb;mb;nt;tri	0	0	0	3	0	0	0	0	0	1	0	0	0	0	0	0	0	0	0	1	1	0	0	0	N/A	0	0	N/A	N/A	N/A	N/A	0	0	N/A	N/A	N/A	N/A	0	1	N/A	N/A	N/A	N/A
Pre-existing VISTA data	chr14	97560089	97560808	hs431	negative	NA	0	0	0	2	0	0	0	0	0	0	0	0	0	0	0	0	0	1	0	0	0	0	0	0	N/A	N/A	N/A	N/A	N/A	N/A	N/A	N/A	N/A	N/A	N/A	N/A	N/A	N/A	N/A	N/A	N/A	N/A	N/A
Pre-existing VISTA data	chr14	97840335	97840805	hs339	negative	NA	0	0	0	0	0	0	0	0	0	0	0	0	0	0	0	0	0	0	0	0	0	0	0	0	N/A	N/A	N/A	N/A	N/A	N/A	N/A	N/A	N/A	N/A	N/A	N/A	N/A	N/A	N/A	N/A	N/A	N/A	N/A
Pre-existing VISTA data	chr14	98018787	98020055	hs182	negative	NA	0	0	0	0	0	0	0	0	0	0	0	0	0	0	0	0	0	0	0	0	0	0	0	0	N/A	N/A	N/A	N/A	N/A	N/A	N/A	N/A	N/A	N/A	N/A	N/A	N/A	N/A	N/A	N/A	N/A	N/A	N/A
Pre-existing VISTA data	chr14	98019039	98019788	hs340	negative	NA	0	0	0	0	0	0	0	0	0	0	0	0	0	0	0	0	0	0	0	0	0	0	0	0	N/A	N/A	N/A	N/A	N/A	N/A	N/A	N/A	N/A	N/A	N/A	N/A	N/A	N/A	N/A	N/A	N/A	N/A	N/A
Pre-existing VISTA data	chr14	98072481	98073981	hs619	positive	fb;mb	3	5	0	4	0	5	0	1	1	1	0	1	0	2	1	2	2	3	1	1	0	0	0	0	1	1	N/A	N/A	N/A	N/A	0	0	N/A	N/A	N/A	N/A	0	0	N/A	N/A	N/A	N/A	0
Pre-existing VISTA data	chr14	98082962	98085270	hs188	positive	eye	0	0	0	0	0	0	0	0	0	0	0	0	0	0	0	0	0	1	0	0	0	0	0	0	N/A	N/A	N/A	N/A	N/A	N/A	N/A	N/A	N/A	N/A	N/A	N/A	N/A	N/A	N/A	N/A	N/A	N/A	N/A
Pre-existing VISTA data	chr14	98422636	98423400	hs432	negative	NA	0	0	0	0	0	0	0	0	0	0	0	0	0	0	0	0	0	0	0	0	0	0	0	0	N/A	N/A	N/A	N/A	N/A	N/A	N/A	N/A	N/A	N/A	N/A	N/A	N/A	N/A	N/A	N/A	N/A	N/A	N/A
Pre-existing VISTA data	chr14	98533927	98535402	hs747	negative	NA	0	0	0	0	0	0	0	0	0	1	0	0	0	0	0	0	0	0	0	0	0	0	0	0	N/A	N/A	N/A	N/A	N/A	N/A	N/A	N/A	N/A	N/A	N/A	N/A	N/A	N/A	N/A	N/A	N/A	N/A	N/A
Pre-existing VISTA data	chr14	98683222	98684855	hs176	negative	NA	0	0	0	0	0	0	0	0	0	0	0	0	0	0	0	0	0	0	0	0	0	0	0	0	N/A	N/A	N/A	N/A	N/A	N/A	N/A	N/A	N/A	N/A	N/A	N/A	N/A	N/A	N/A	N/A	N/A	N/A	N/A
Pre-existing VISTA data	chr14	98894510	98895418	hs135	negative	NA	0	0	0	0	0	0	0	0	0	0	0	0	0	0	0	0	0	0	0	0	0	0	0	0	N/A	N/A	N/A	N/A	N/A	N/A	N/A	N/A	N/A	N/A	N/A	N/A	N/A	N/A	N/A	N/A	N/A	N/A	N/A
Pre-existing VISTA data	chr14	99008598	99012639	mm829	positive	ht	0	0	2	0	0	0	0	0	2	0	0	0	0	0	0	0	0	0	0	0	0	0	0	1	N/A	N/A	N/A	N/A	N/A	0	N/A	N/A	N/A	N/A	N/A	0	N/A	N/A	N/A	N/A	N/A	1	N/A
Pre-existing VISTA data	chr14	100374295	100376562	mm1523	negative	NA	2	3	0	4	0	4	0	1	0	1	0	1	0	1	0	0	0	1	0	0	0	0	0	0	N/A	N/A	N/A	N/A	N/A	N/A	N/A	N/A	N/A	N/A	N/A	N/A	N/A	N/A	N/A	N/A	N/A	N/A	N/A
Pre-existing VISTA data	chr14	103763359	103764966	hs1394	positive	fb;hb	0	4	0	4	0	4	0	2	0	2	0	2	0	1	0	0	0	1	1	0	1	0	0	0	1	N/A	0	N/A	N/A	N/A	0	N/A	0	N/A	N/A	N/A	0	N/A	1	N/A	N/A	N/A	0
Pre-existing VISTA data	chr14	104190394	104191968	hs715	negative	NA	0	0	0	0	0	0	0	0	0	0	0	0	0	0	0	0	0	0	0	0	0	0	0	0	N/A	N/A	N/A	N/A	N/A	N/A	N/A	N/A	N/A	N/A	N/A	N/A	N/A	N/A	N/A	N/A	N/A	N/A	N/A
Pre-existing VISTA data	chr14	104297359	104298672	hs915	positive	lb;mb	3	3	0	3	4	2	0	0	0	0	0	0	0	1	0	0	0	2	0	1	0	0	1	0	N/A	0	N/A	N/A	0	N/A	N/A	1	N/A	N/A	0	N/A	N/A	0	N/A	N/A	0	N/A	N/A
Pre-existing VISTA data	chr14	104834245	104835529	hs823	negative	NA	0	0	0	0	0	0	0	0	0	0	0	0	0	0	0	0	0	0	0	0	0	0	0	0	N/A	N/A	N/A	N/A	N/A	N/A	N/A	N/A	N/A	N/A	N/A	N/A	N/A	N/A	N/A	N/A	N/A	N/A	N/A
Pre-existing VISTA data	chr14	105376562	105379035	hs1471	positive	ba;lb;other	2	0	1	0	3	0	0	0	2	0	1	0	0	0	1	0	3	0	0	0	0	1	1	0	N/A	N/A	N/A	0	1	N/A	N/A	N/A	N/A	0	0	N/A	N/A	N/A	N/A	0	0	N/A	N/A
Pre-existing VISTA data	chr14	105478826	105481127	mm1110	negative	NA	1	0	0	0	0	0	1	0	0	0	0	0	0	0	3	0	2	1	0	0	0	0	0	0	N/A	N/A	N/A	N/A	N/A	N/A	N/A	N/A	N/A	N/A	N/A	N/A	N/A	N/A	N/A	N/A	N/A	N/A	N/A
Pre-existing VISTA data	chr14	105482172	105484961	mm1111	positive	ba;fb;hb;mb	2	4	1	4	2	4	0	1	1	1	1	1	0	0	0	1	1	1	1	1	1	1	0	0	0	1	1	0	N/A	N/A	0	0	0	0	N/A	N/A	1	0	0	0	N/A	N/A	0
Pre-existing VISTA data	chr14	105571299	105573843	mm1112	positive	ba;lb;other	3	1	0	0	3	2	0	0	0	0	0	0	0	1	0	0	2	1	0	0	0	1	1	0	N/A	N/A	N/A	0	0	N/A	N/A	N/A	N/A	0	1	N/A	N/A	N/A	N/A	0	0	N/A	N/A
Pre-existing VISTA data	chr14	105736206	105737279	mm1113	negative	NA	2	0	0	0	0	0	0	0	0	0	0	0	0	0	0	0	1	0	0	0	0	0	0	0	N/A	N/A	N/A	N/A	N/A	N/A	N/A	N/A	N/A	N/A	N/A	N/A	N/A	N/A	N/A	N/A	N/A	N/A	N/A
Pre-existing VISTA data	chr14	105979371	105980837	mm1114	positive	ba	5	1	0	0	0	0	2	0	0	0	0	0	0	0	0	0	0	0	0	0	0	1	0	0	N/A	N/A	N/A	0	N/A	N/A	N/A	N/A	N/A	0	N/A	N/A	N/A	N/A	N/A	1	N/A	N/A	N/A
Pre-existing VISTA data	chr14	118193839	118195430	hs796	positive	fb	0	3	0	0	0	6	0	0	0	0	0	0	0	1	0	0	0	2	1	0	0	0	0	0	0	N/A	N/A	N/A	N/A	N/A	1	N/A	N/A	N/A	N/A	N/A	0	N/A	N/A	N/A	N/A	N/A	0
Pre-existing VISTA data	chr14	118229616	118231411	hs488	positive	fb;hb;mb;nt	3	5	0	3	0	4	0	1	0	1	0	1	0	1	1	0	0	1	1	1	1	0	0	0	1	1	0	N/A	N/A	N/A	0	0	0	N/A	N/A	N/A	0	0	1	N/A	N/A	N/A	0
Pre-existing VISTA data	chr14	118435484	118436834	hs341	positive	hb;mb;nt	1	6	0	5	0	5	0	0	0	1	0	1	0	1	0	0	1	2	0	1	1	0	0	0	N/A	1	0	N/A	N/A	N/A	N/A	0	0	N/A	N/A	N/A	N/A	0	1	N/A	N/A	N/A	N/A
Pre-existing VISTA data	chr14	118435537	118436865	hs189	positive	nt	5	6	0	5	3	5	0	1	0	1	0	1	0	1	0	0	1	2	0	0	0	0	0	0	N/A	N/A	N/A	N/A	N/A	N/A	N/A	N/A	N/A	N/A	N/A	N/A	N/A	N/A	N/A	N/A	N/A	N/A	N/A
Pre-existing VISTA data	chr14	122253728	122258284	hs1444	negative	NA	1	4	0	3	3	2	0	2	0	0	1	0	0	4	0	0	3	2	0	0	0	0	0	0	N/A	N/A	N/A	N/A	N/A	N/A	N/A	N/A	N/A	N/A	N/A	N/A	N/A	N/A	N/A	N/A	N/A	N/A	N/A
Pre-existing VISTA data	chr14	122322263	122323471	hs2624	negative	NA	0	0	0	0	0	0	0	0	0	0	0	0	0	0	0	0	0	0	0	0	0	0	0	0	N/A	N/A	N/A	N/A	N/A	N/A	N/A	N/A	N/A	N/A	N/A	N/A	N/A	N/A	N/A	N/A	N/A	N/A	N/A
Pre-existing VISTA data	chr15	7422223	7423664	hs1763	positive	ht	0	0	0	0	0	0	0	0	0	0	0	0	0	0	0	0	0	0	0	0	0	0	0	1	N/A	N/A	N/A	N/A	N/A	0	N/A	N/A	N/A	N/A	N/A	0	N/A	N/A	N/A	N/A	N/A	0	N/A
Pre-existing VISTA data	chr15	13391897	13395636	mm13	positive	fb;hb;lb;nose	1	2	0	2	1	2	0	1	0	1	1	2	0	1	0	0	0	1	1	0	1	1	1	0	1	N/A	0	0	0	N/A	0	N/A	0	0	0	N/A	0	N/A	1	0	1	N/A	0
Pre-existing VISTA data	chr15	13392550	13394271	hs1312	positive	fb;mb	1	2	0	2	1	2	0	1	0	1	1	2	0	0	0	0	0	1	1	1	0	0	0	0	0	1	N/A	N/A	N/A	N/A	0	0	N/A	N/A	N/A	N/A	1	0	N/A	N/A	N/A	N/A	0
Pre-existing VISTA data	chr15	27783860	27785186	hs1513	negative	NA	0	4	1	3	1	3	1	2	1	2	1	1	2	2	1	2	3	1	0	0	0	0	0	0	N/A	N/A	N/A	N/A	N/A	N/A	N/A	N/A	N/A	N/A	N/A	N/A	N/A	N/A	N/A	N/A	N/A	N/A	N/A
Pre-existing VISTA data	chr15	30511449	30513962	mm1400	positive	tail;tri	0	2	0	0	0	1	0	0	0	0	0	1	0	2	0	2	0	1	0	0	0	0	0	0	N/A	N/A	N/A	N/A	N/A	N/A	N/A	N/A	N/A	N/A	N/A	N/A	N/A	N/A	N/A	N/A	N/A	N/A	N/A
Pre-existing VISTA data	chr15	34828817	34829716	hs908	positive	drg;mb;nt;tri	0	0	0	0	1	0	0	0	0	0	0	0	0	0	0	0	0	1	0	1	0	0	0	0	N/A	0	N/A	N/A	N/A	N/A	N/A	0	N/A	N/A	N/A	N/A	N/A	0	N/A	N/A	N/A	N/A	N/A
Pre-existing VISTA data	chr15	35532220	35534804	mm703	positive	lb	0	0	0	0	1	0	0	0	0	0	0	0	0	0	0	0	0	0	0	0	0	0	1	0	N/A	N/A	N/A	N/A	0	N/A	N/A	N/A	N/A	N/A	0	N/A	N/A	N/A	N/A	N/A	0	N/A	N/A
Pre-existing VISTA data	chr15	35747987	35749219	hs909	positive	drg;other	1	0	0	0	1	0	0	0	0	0	0	0	0	0	0	0	1	0	0	0	0	0	0	0	N/A	N/A	N/A	N/A	N/A	N/A	N/A	N/A	N/A	N/A	N/A	N/A	N/A	N/A	N/A	N/A	N/A	N/A	N/A
Pre-existing VISTA data	chr15	37052171	37055034	mm31	negative	NA	2	3	0	2	1	3	2	0	0	0	1	1	0	1	0	1	1	1	0	0	0	0	0	0	N/A	N/A	N/A	N/A	N/A	N/A	N/A	N/A	N/A	N/A	N/A	N/A	N/A	N/A	N/A	N/A	N/A	N/A	N/A
Pre-existing VISTA data	chr15	40255719	40257011	hs648	negative	NA	0	0	0	0	0	0	0	0	0	0	0	0	0	0	0	0	0	0	0	0	0	0	0	0	N/A	N/A	N/A	N/A	N/A	N/A	N/A	N/A	N/A	N/A	N/A	N/A	N/A	N/A	N/A	N/A	N/A	N/A	N/A
Pre-existing VISTA data	chr15	40354033	40356272	hs425	negative	NA	0	0	0	0	0	0	0	0	0	0	0	0	0	0	0	0	0	0	0	0	0	0	0	0	N/A	N/A	N/A	N/A	N/A	N/A	N/A	N/A	N/A	N/A	N/A	N/A	N/A	N/A	N/A	N/A	N/A	N/A	N/A
Pre-existing VISTA data	chr15	40475262	40476782	hs804	negative	NA	0	0	0	0	0	0	0	0	0	0	0	0	0	0	0	0	0	0	0	0	0	0	0	0	N/A	N/A	N/A	N/A	N/A	N/A	N/A	N/A	N/A	N/A	N/A	N/A	N/A	N/A	N/A	N/A	N/A	N/A	N/A
Pre-existing VISTA data	chr15	40657865	40659260	hs195	positive	mb	0	0	0	0	0	0	0	0	0	0	0	0	0	0	3	0	0	0	0	1	0	0	0	0	N/A	0	N/A	N/A	N/A	N/A	N/A	0	N/A	N/A	N/A	N/A	N/A	0	N/A	N/A	N/A	N/A	N/A
Pre-existing VISTA data	chr15	40911361	40915889	hs1800	positive	cn;drg;mb;tri	0	0	0	0	1	0	0	0	0	0	0	0	0	0	0	0	0	0	0	1	0	0	0	0	N/A	0	N/A	N/A	N/A	N/A	N/A	0	N/A	N/A	N/A	N/A	N/A	0	N/A	N/A	N/A	N/A	N/A
Pre-existing VISTA data	chr15	40923870	40924925	hs768	negative	NA	0	1	0	0	0	1	0	0	0	0	0	0	0	0	0	0	0	0	0	0	0	0	0	0	N/A	N/A	N/A	N/A	N/A	N/A	N/A	N/A	N/A	N/A	N/A	N/A	N/A	N/A	N/A	N/A	N/A	N/A	N/A
Pre-existing VISTA data	chr15	41039703	41041015	hs716	negative	NA	0	0	0	0	0	0	0	0	0	0	0	0	0	0	0	0	0	0	0	0	0	0	0	0	N/A	N/A	N/A	N/A	N/A	N/A	N/A	N/A	N/A	N/A	N/A	N/A	N/A	N/A	N/A	N/A	N/A	N/A	N/A
Pre-existing VISTA data	chr15	43707407	43710976	mm1171	negative	NA	0	0	0	0	0	0	0	0	0	0	0	0	0	0	0	0	0	0	0	0	0	0	0	0	N/A	N/A	N/A	N/A	N/A	N/A	N/A	N/A	N/A	N/A	N/A	N/A	N/A	N/A	N/A	N/A	N/A	N/A	N/A
Pre-existing VISTA data	chr15	50664832	50666650	hs919	positive	lb	0	2	0	5	3	0	0	0	0	0	3	0	0	0	0	0	1	0	0	0	0	0	1	0	N/A	N/A	N/A	N/A	1	N/A	N/A	N/A	N/A	N/A	0	N/A	N/A	N/A	N/A	N/A	0	N/A	N/A
Pre-existing VISTA data	chr15	52334872	52335444	mm2	negative	NA	0	0	0	0	0	1	0	0	0	0	0	0	0	0	1	0	0	0	0	0	0	0	0	0	N/A	N/A	N/A	N/A	N/A	N/A	N/A	N/A	N/A	N/A	N/A	N/A	N/A	N/A	N/A	N/A	N/A	N/A	N/A
Pre-existing VISTA data	chr15	52992664	52996372	hs2506	negative	NA	0	0	0	0	0	0	0	0	0	0	0	0	0	0	0	0	0	0	0	0	0	0	0	0	N/A	N/A	N/A	N/A	N/A	N/A	N/A	N/A	N/A	N/A	N/A	N/A	N/A	N/A	N/A	N/A	N/A	N/A	N/A
Pre-existing VISTA data	chr15	53264165	53269070	hs2591	negative	NA	0	0	0	1	0	0	0	0	2	0	0	0	0	1	3	0	2	2	0	0	0	0	0	0	N/A	N/A	N/A	N/A	N/A	N/A	N/A	N/A	N/A	N/A	N/A	N/A	N/A	N/A	N/A	N/A	N/A	N/A	N/A
Pre-existing VISTA data	chr15	56165721	56167025	hs1482	positive	lb	1	0	0	0	3	0	1	0	0	0	1	0	0	0	0	0	0	0	0	0	0	0	1	0	N/A	N/A	N/A	N/A	0	N/A	N/A	N/A	N/A	N/A	0	N/A	N/A	N/A	N/A	N/A	1	N/A	N/A
Pre-existing VISTA data	chr15	59201520	59203569	hs2276	negative	NA	0	0	0	0	0	0	0	0	0	0	0	0	0	0	3	0	0	0	0	0	0	0	0	0	N/A	N/A	N/A	N/A	N/A	N/A	N/A	N/A	N/A	N/A	N/A	N/A	N/A	N/A	N/A	N/A	N/A	N/A	N/A
Pre-existing VISTA data	chr15	60852995	60854283	mm642	positive	ba;drg;ear;eye;fb;fm;ht;lb;mb;nose	2	0	0	0	2	1	1	0	2	0	1	0	0	0	1	0	1	0	1	1	0	1	1	1	0	0	N/A	0	1	0	0	0	N/A	0	0	0	0	0	N/A	1	0	0	0
Pre-existing VISTA data	chr15	61157638	61158731	mm641	positive	mb	3	4	0	5	0	4	0	0	0	1	0	0	0	0	0	0	0	1	0	1	0	0	0	0	N/A	0	N/A	N/A	N/A	N/A	N/A	1	N/A	N/A	N/A	N/A	N/A	0	N/A	N/A	N/A	N/A	N/A
Pre-existing VISTA data	chr15	62902693	62903900	mm457	positive	nt	2	3	0	2	0	2	0	0	0	1	0	0	0	1	0	0	1	2	0	0	0	0	0	0	N/A	N/A	N/A	N/A	N/A	N/A	N/A	N/A	N/A	N/A	N/A	N/A	N/A	N/A	N/A	N/A	N/A	N/A	N/A
Pre-existing VISTA data	chr15	63052413	63053178	hs1877	positive	ba;eye;fb;hb;lb;mb;nose	3	0	0	0	0	1	0	0	0	0	0	0	0	1	0	0	1	1	1	1	1	1	1	0	0	0	0	0	0	N/A	0	1	0	0	0	N/A	0	0	0	0	0	N/A	0
Pre-existing VISTA data	chr15	63065704	63067611	mm73	positive	ht	0	0	3	0	0	0	0	0	2	0	0	0	0	0	0	0	0	0	0	0	0	0	0	1	N/A	N/A	N/A	N/A	N/A	0	N/A	N/A	N/A	N/A	N/A	0	N/A	N/A	N/A	N/A	N/A	1	N/A
Pre-existing VISTA data	chr15	63193936	63194787	mm458	positive	ba;lb;other	1	0	0	0	4	0	0	0	0	0	1	0	0	0	0	0	2	0	0	0	0	1	1	0	N/A	N/A	N/A	0	1	N/A	N/A	N/A	N/A	0	0	N/A	N/A	N/A	N/A	0	0	N/A	N/A
Pre-existing VISTA data	chr15	63339169	63341716	hs1708	negative	NA	2	0	0	0	3	0	0	0	1	0	0	0	0	0	1	0	1	0	0	0	0	0	0	0	N/A	N/A	N/A	N/A	N/A	N/A	N/A	N/A	N/A	N/A	N/A	N/A	N/A	N/A	N/A	N/A	N/A	N/A	N/A
Pre-existing VISTA data	chr15	63674092	63676818	hs1709	positive	mel	0	0	0	0	0	1	1	0	0	0	0	0	0	0	0	0	0	0	0	0	0	0	0	0	N/A	N/A	N/A	N/A	N/A	N/A	N/A	N/A	N/A	N/A	N/A	N/A	N/A	N/A	N/A	N/A	N/A	N/A	N/A
Pre-existing VISTA data	chr15	63674836	63676249	mm643	negative	NA	0	0	0	0	0	1	1	0	0	0	0	0	0	0	0	0	0	0	0	0	0	0	0	0	N/A	N/A	N/A	N/A	N/A	N/A	N/A	N/A	N/A	N/A	N/A	N/A	N/A	N/A	N/A	N/A	N/A	N/A	N/A
Pre-existing VISTA data	chr15	63726349	63727334	mm936	negative	NA	0	0	0	0	1	0	1	0	0	0	0	0	0	0	1	0	0	0	0	0	0	0	0	0	N/A	N/A	N/A	N/A	N/A	N/A	N/A	N/A	N/A	N/A	N/A	N/A	N/A	N/A	N/A	N/A	N/A	N/A	N/A
Pre-existing VISTA data	chr15	66237666	66241222	hs2563	positive	hb;mb;nt	3	3	1	3	0	3	0	2	0	1	0	1	0	3	0	3	0	2	0	1	1	0	0	0	N/A	1	1	N/A	N/A	N/A	N/A	0	0	N/A	N/A	N/A	N/A	0	0	N/A	N/A	N/A	N/A
Pre-existing VISTA data	chr15	66824303	66827162	mm104	positive	ht;lv;mel	1	1	2	0	1	0	0	1	1	0	0	0	0	0	1	0	1	0	0	0	0	0	0	1	N/A	N/A	N/A	N/A	N/A	1	N/A	N/A	N/A	N/A	N/A	0	N/A	N/A	N/A	N/A	N/A	0	N/A
Pre-existing VISTA data	chr15	67142032	67143633	mm105	negative	NA	0	0	1	0	0	0	0	0	2	0	0	0	0	0	1	0	0	0	0	0	0	0	0	0	N/A	N/A	N/A	N/A	N/A	N/A	N/A	N/A	N/A	N/A	N/A	N/A	N/A	N/A	N/A	N/A	N/A	N/A	N/A
Pre-existing VISTA data	chr15	67245066	67247938	hs1400	negative	NA	1	4	0	3	0	2	0	1	0	0	0	0	0	1	0	1	0	0	0	0	0	0	0	0	N/A	N/A	N/A	N/A	N/A	N/A	N/A	N/A	N/A	N/A	N/A	N/A	N/A	N/A	N/A	N/A	N/A	N/A	N/A
Pre-existing VISTA data	chr15	73739614	73747146	hs1882	positive	bv	0	0	2	1	0	0	0	0	4	0	0	0	0	0	5	0	0	0	0	0	0	0	0	0	N/A	N/A	N/A	N/A	N/A	N/A	N/A	N/A	N/A	N/A	N/A	N/A	N/A	N/A	N/A	N/A	N/A	N/A	N/A
Pre-existing VISTA data	chr15	74155466	74158454	mm1584	positive	ba;eye;lb;nt;other	2	3	0	6	4	4	0	0	0	2	0	2	0	2	0	3	2	2	0	0	0	1	1	0	N/A	N/A	N/A	0	0	N/A	N/A	N/A	N/A	0	1	N/A	N/A	N/A	N/A	0	0	N/A	N/A
Pre-existing VISTA data	chr15	75646708	75649708	mm1304	positive	fb	1	2	1	1	0	2	1	1	1	1	0	1	1	0	1	1	0	2	1	0	0	0	0	0	0	N/A	N/A	N/A	N/A	N/A	0	N/A	N/A	N/A	N/A	N/A	1	N/A	N/A	N/A	N/A	N/A	0
Pre-existing VISTA data	chr15	75834842	75835772	hs558	negative	NA	0	1	0	1	0	1	0	0	0	0	0	0	0	0	0	0	0	0	0	0	0	0	0	0	N/A	N/A	N/A	N/A	N/A	N/A	N/A	N/A	N/A	N/A	N/A	N/A	N/A	N/A	N/A	N/A	N/A	N/A	N/A
Pre-existing VISTA data	chr15	76402680	76404349	hs2075	negative	NA	0	0	0	0	0	0	0	0	0	0	0	0	0	0	0	0	0	0	0	0	0	0	0	0	N/A	N/A	N/A	N/A	N/A	N/A	N/A	N/A	N/A	N/A	N/A	N/A	N/A	N/A	N/A	N/A	N/A	N/A	N/A
Pre-existing VISTA data	chr15	77006898	77009163	hs1913	negative	NA	1	0	0	0	0	0	0	0	0	0	0	0	0	0	0	0	0	0	0	0	0	0	0	0	N/A	N/A	N/A	N/A	N/A	N/A	N/A	N/A	N/A	N/A	N/A	N/A	N/A	N/A	N/A	N/A	N/A	N/A	N/A
Pre-existing VISTA data	chr15	77036641	77038764	mm106	positive	ht;som	3	0	3	0	3	1	1	1	1	1	1	1	1	1	2	0	4	0	0	0	0	0	0	1	N/A	N/A	N/A	N/A	N/A	1	N/A	N/A	N/A	N/A	N/A	0	N/A	N/A	N/A	N/A	N/A	0	N/A
Pre-existing VISTA data	chr15	77089078	77090092	hs581	negative	NA	0	0	0	0	0	0	0	0	1	0	0	0	0	0	1	0	0	0	0	0	0	0	0	0	N/A	N/A	N/A	N/A	N/A	N/A	N/A	N/A	N/A	N/A	N/A	N/A	N/A	N/A	N/A	N/A	N/A	N/A	N/A
Pre-existing VISTA data	chr15	77335352	77337280	mm1543	negative	NA	5	4	2	3	4	4	1	1	1	1	1	0	1	1	2	1	2	1	0	0	0	0	0	0	N/A	N/A	N/A	N/A	N/A	N/A	N/A	N/A	N/A	N/A	N/A	N/A	N/A	N/A	N/A	N/A	N/A	N/A	N/A
Pre-existing VISTA data	chr15	79163840	79164236	hs517	negative	NA	0	0	0	0	0	0	1	0	0	0	0	0	0	0	2	0	0	0	0	0	0	0	0	0	N/A	N/A	N/A	N/A	N/A	N/A	N/A	N/A	N/A	N/A	N/A	N/A	N/A	N/A	N/A	N/A	N/A	N/A	N/A
Pre-existing VISTA data	chr15	79165516	79166323	hs564	positive	ht	0	0	0	0	0	2	1	0	0	2	0	0	0	2	0	1	0	1	0	0	0	0	0	1	N/A	N/A	N/A	N/A	N/A	0	N/A	N/A	N/A	N/A	N/A	0	N/A	N/A	N/A	N/A	N/A	0	N/A
Pre-existing VISTA data	chr15	79173763	79174273	hs496	negative	NA	0	0	0	0	0	0	0	0	0	0	0	0	0	0	0	0	0	0	0	0	0	0	0	0	N/A	N/A	N/A	N/A	N/A	N/A	N/A	N/A	N/A	N/A	N/A	N/A	N/A	N/A	N/A	N/A	N/A	N/A	N/A
Pre-existing VISTA data	chr15	79175730	79176550	hs486	positive	ht	0	0	0	0	0	0	0	0	0	0	0	0	0	0	0	0	0	0	0	0	0	0	0	1	N/A	N/A	N/A	N/A	N/A	0	N/A	N/A	N/A	N/A	N/A	0	N/A	N/A	N/A	N/A	N/A	0	N/A
Pre-existing VISTA data	chr15	79208796	79209777	hs491	positive	ht	0	0	0	0	0	0	0	0	0	0	0	0	0	0	0	0	0	0	0	0	0	0	0	1	N/A	N/A	N/A	N/A	N/A	0	N/A	N/A	N/A	N/A	N/A	0	N/A	N/A	N/A	N/A	N/A	0	N/A
Pre-existing VISTA data	chr15	79218951	79220098	hs492	positive	cn;hb	0	0	0	1	0	0	0	0	0	0	0	0	1	0	0	1	0	0	0	0	1	0	0	0	N/A	N/A	0	N/A	N/A	N/A	N/A	N/A	1	N/A	N/A	N/A	N/A	N/A	0	N/A	N/A	N/A	N/A
Pre-existing VISTA data	chr15	79223634	79224085	hs490	negative	NA	0	0	0	0	0	2	0	0	0	0	0	0	0	1	0	1	1	1	0	0	0	0	0	0	N/A	N/A	N/A	N/A	N/A	N/A	N/A	N/A	N/A	N/A	N/A	N/A	N/A	N/A	N/A	N/A	N/A	N/A	N/A
Pre-existing VISTA data	chr15	79323557	79324112	mm191	negative	NA	0	0	0	0	0	0	0	0	1	0	1	0	0	0	2	0	1	0	0	0	0	0	0	0	N/A	N/A	N/A	N/A	N/A	N/A	N/A	N/A	N/A	N/A	N/A	N/A	N/A	N/A	N/A	N/A	N/A	N/A	N/A
Pre-existing VISTA data	chr15	79949938	79952465	mm570	positive	other	2	3	4	3	3	3	2	0	2	1	1	0	2	2	1	3	3	2	0	0	0	0	0	0	N/A	N/A	N/A	N/A	N/A	N/A	N/A	N/A	N/A	N/A	N/A	N/A	N/A	N/A	N/A	N/A	N/A	N/A	N/A
Pre-existing VISTA data	chr15	80059654	80063657	hs2508	negative	NA	0	0	0	0	0	0	0	0	0	0	0	0	0	0	0	0	1	0	0	0	0	0	0	0	N/A	N/A	N/A	N/A	N/A	N/A	N/A	N/A	N/A	N/A	N/A	N/A	N/A	N/A	N/A	N/A	N/A	N/A	N/A
Pre-existing VISTA data	chr15	83523007	83524071	hs1731	negative	NA	0	0	2	0	0	1	0	0	1	1	0	1	1	0	2	1	0	1	0	0	0	0	0	0	N/A	N/A	N/A	N/A	N/A	N/A	N/A	N/A	N/A	N/A	N/A	N/A	N/A	N/A	N/A	N/A	N/A	N/A	N/A
Pre-existing VISTA data	chr15	84217540	84220713	mm91	positive	ba	0	0	0	2	2	0	1	1	1	2	3	0	3	2	1	2	3	1	0	0	0	1	0	0	N/A	N/A	N/A	0	N/A	N/A	N/A	N/A	N/A	0	N/A	N/A	N/A	N/A	N/A	0	N/A	N/A	N/A
Pre-existing VISTA data	chr15	84259558	84261268	mm1587	negative	NA	2	3	0	3	0	3	0	0	0	1	0	2	0	0	1	0	1	1	0	0	0	0	0	0	N/A	N/A	N/A	N/A	N/A	N/A	N/A	N/A	N/A	N/A	N/A	N/A	N/A	N/A	N/A	N/A	N/A	N/A	N/A
Pre-existing VISTA data	chr15	84965219	84965969	hs2608	negative	NA	0	0	0	0	0	0	0	0	0	0	0	0	0	0	0	0	0	0	0	0	0	0	0	0	N/A	N/A	N/A	N/A	N/A	N/A	N/A	N/A	N/A	N/A	N/A	N/A	N/A	N/A	N/A	N/A	N/A	N/A	N/A
Pre-existing VISTA data	chr15	85464142	85464830	hs1559	positive	fb;nt	1	1	0	2	0	2	0	1	0	1	0	2	0	1	0	0	0	2	1	0	0	0	0	0	1	N/A	N/A	N/A	N/A	N/A	0	N/A	N/A	N/A	N/A	N/A	0	N/A	N/A	N/A	N/A	N/A	0
Pre-existing VISTA data	chr15	85505931	85509606	mm325	positive	eye;fb;hb;mb;nt	3	3	0	6	0	3	1	1	0	2	0	1	0	2	0	3	0	1	1	1	1	0	0	0	1	1	1	N/A	N/A	N/A	0	0	0	N/A	N/A	N/A	0	0	0	N/A	N/A	N/A	0
Pre-existing VISTA data	chr15	86040936	86041995	hs1924	positive	ht	0	0	0	0	0	0	0	0	0	0	0	0	0	0	0	0	0	0	0	0	0	0	0	1	N/A	N/A	N/A	N/A	N/A	0	N/A	N/A	N/A	N/A	N/A	0	N/A	N/A	N/A	N/A	N/A	0	N/A
Pre-existing VISTA data	chr15	86114729	86114931	hs2349	negative	NA	0	0	0	0	0	0	0	0	0	0	0	0	0	0	0	0	0	0	0	0	0	0	0	0	N/A	N/A	N/A	N/A	N/A	N/A	N/A	N/A	N/A	N/A	N/A	N/A	N/A	N/A	N/A	N/A	N/A	N/A	N/A
Pre-existing VISTA data	chr15	91016521	91020048	mm1478	positive	fb;hb;mb;nt	5	4	0	8	1	6	2	2	0	1	0	3	0	4	0	0	0	5	1	1	1	0	0	0	1	1	0	N/A	N/A	N/A	0	0	0	N/A	N/A	N/A	0	0	1	N/A	N/A	N/A	0
Pre-existing VISTA data	chr15	92514398	92515071	hs337	negative	NA	0	0	0	0	0	0	0	0	0	0	0	0	0	0	0	0	0	0	0	0	0	0	0	0	N/A	N/A	N/A	N/A	N/A	N/A	N/A	N/A	N/A	N/A	N/A	N/A	N/A	N/A	N/A	N/A	N/A	N/A	N/A
Pre-existing VISTA data	chr15	95638743	95641449	mm1571	positive	hb;lb;nt	2	3	0	3	1	5	0	1	0	0	2	0	0	3	0	2	2	1	0	0	1	0	1	0	N/A	N/A	0	N/A	1	N/A	N/A	N/A	1	N/A	0	N/A	N/A	N/A	0	N/A	0	N/A	N/A
Pre-existing VISTA data	chr15	98967478	98972541	mm1449	positive	fb;hb;mb;nt	3	5	0	6	0	7	2	3	2	2	0	1	1	6	4	4	2	4	1	1	1	0	0	0	1	1	1	N/A	N/A	N/A	0	0	0	N/A	N/A	N/A	0	0	0	N/A	N/A	N/A	0
Pre-existing VISTA data	chr15	99807079	99809694	mm17	positive	fb	0	3	0	0	0	0	1	1	0	1	1	1	0	2	1	0	1	1	1	0	0	0	0	0	1	N/A	N/A	N/A	N/A	N/A	0	N/A	N/A	N/A	N/A	N/A	0	N/A	N/A	N/A	N/A	N/A	0
Pre-existing VISTA data	chr15	99807742	99808311	hs1403	negative	NA	0	3	0	0	0	0	1	1	0	0	1	1	0	2	1	0	1	1	0	0	0	0	0	0	N/A	N/A	N/A	N/A	N/A	N/A	N/A	N/A	N/A	N/A	N/A	N/A	N/A	N/A	N/A	N/A	N/A	N/A	N/A
Pre-existing VISTA data	chr15	102694216	102694945	hs338	negative	NA	0	0	0	0	0	0	0	0	0	0	0	0	0	0	0	1	1	1	0	0	0	0	0	0	N/A	N/A	N/A	N/A	N/A	N/A	N/A	N/A	N/A	N/A	N/A	N/A	N/A	N/A	N/A	N/A	N/A	N/A	N/A
Pre-existing VISTA data	chr15	102958890	102961092	mm1417	positive	lb;tail	0	0	0	0	3	0	0	0	0	0	1	0	0	0	0	0	1	0	0	0	0	0	1	0	N/A	N/A	N/A	N/A	1	N/A	N/A	N/A	N/A	N/A	0	N/A	N/A	N/A	N/A	N/A	0	N/A	N/A
Pre-existing VISTA data	chr15	102999799	103002958	hs2078	positive	ht	0	3	1	0	4	1	0	0	0	0	1	0	1	0	3	0	3	0	0	0	0	0	0	1	N/A	N/A	N/A	N/A	N/A	0	N/A	N/A	N/A	N/A	N/A	1	N/A	N/A	N/A	N/A	N/A	0	N/A
Pre-existing VISTA data	chr15	103013811	103014964	hs1875	positive	nt	0	1	1	5	3	0	0	0	0	1	1	0	0	0	1	0	1	0	0	0	0	0	0	0	N/A	N/A	N/A	N/A	N/A	N/A	N/A	N/A	N/A	N/A	N/A	N/A	N/A	N/A	N/A	N/A	N/A	N/A	N/A
Pre-existing VISTA data	chr16	5663672	5664669	hs941	negative	NA	0	0	0	0	0	0	0	0	0	0	0	0	0	0	0	0	0	0	0	0	0	0	0	0	N/A	N/A	N/A	N/A	N/A	N/A	N/A	N/A	N/A	N/A	N/A	N/A	N/A	N/A	N/A	N/A	N/A	N/A	N/A
Pre-existing VISTA data	chr16	6366006	6367236	hs90	negative	NA	0	0	0	0	0	0	0	0	0	0	0	0	0	0	0	0	0	0	0	0	0	0	0	0	N/A	N/A	N/A	N/A	N/A	N/A	N/A	N/A	N/A	N/A	N/A	N/A	N/A	N/A	N/A	N/A	N/A	N/A	N/A
Pre-existing VISTA data	chr16	7106398	7107046	hs88	negative	NA	0	0	0	0	0	0	0	0	0	0	0	0	0	0	0	0	0	0	0	0	0	0	0	0	N/A	N/A	N/A	N/A	N/A	N/A	N/A	N/A	N/A	N/A	N/A	N/A	N/A	N/A	N/A	N/A	N/A	N/A	N/A
Pre-existing VISTA data	chr16	7119722	7120850	hs91	negative	NA	0	0	0	0	0	0	0	0	0	0	0	0	0	0	0	0	0	0	0	0	0	0	0	0	N/A	N/A	N/A	N/A	N/A	N/A	N/A	N/A	N/A	N/A	N/A	N/A	N/A	N/A	N/A	N/A	N/A	N/A	N/A
Pre-existing VISTA data	chr16	7407166	7408866	hs87	negative	NA	0	0	0	0	0	0	0	0	0	0	0	0	0	1	0	0	0	1	0	0	0	0	0	0	N/A	N/A	N/A	N/A	N/A	N/A	N/A	N/A	N/A	N/A	N/A	N/A	N/A	N/A	N/A	N/A	N/A	N/A	N/A
Pre-existing VISTA data	chr16	7520407	7521914	hs92	negative	NA	0	0	0	0	0	0	0	0	0	0	0	0	0	0	0	0	0	0	0	0	0	0	0	0	N/A	N/A	N/A	N/A	N/A	N/A	N/A	N/A	N/A	N/A	N/A	N/A	N/A	N/A	N/A	N/A	N/A	N/A	N/A
Pre-existing VISTA data	chr16	7805286	7806470	hs93	negative	NA	0	0	0	0	0	0	0	0	0	0	0	0	0	0	0	0	0	0	0	0	0	0	0	0	N/A	N/A	N/A	N/A	N/A	N/A	N/A	N/A	N/A	N/A	N/A	N/A	N/A	N/A	N/A	N/A	N/A	N/A	N/A
Pre-existing VISTA data	chr16	7945940	7947658	hs107	negative	NA	0	0	0	0	0	0	0	0	0	0	0	0	0	0	0	0	0	0	0	0	0	0	0	0	N/A	N/A	N/A	N/A	N/A	N/A	N/A	N/A	N/A	N/A	N/A	N/A	N/A	N/A	N/A	N/A	N/A	N/A	N/A
Pre-existing VISTA data	chr16	8198311	8199509	hs94	negative	NA	0	0	0	0	3	0	0	0	0	0	0	0	0	0	0	0	0	0	0	0	0	0	0	0	N/A	N/A	N/A	N/A	N/A	N/A	N/A	N/A	N/A	N/A	N/A	N/A	N/A	N/A	N/A	N/A	N/A	N/A	N/A
Pre-existing VISTA data	chr16	8223605	8224476	hs920	negative	NA	0	0	0	0	2	0	0	0	0	0	1	0	0	0	0	0	1	0	0	0	0	0	0	0	N/A	N/A	N/A	N/A	N/A	N/A	N/A	N/A	N/A	N/A	N/A	N/A	N/A	N/A	N/A	N/A	N/A	N/A	N/A
Pre-existing VISTA data	chr16	10051117	10051975	hs1242	positive	hb;nt	0	0	0	0	0	0	0	0	0	0	0	0	0	0	0	0	0	0	0	0	1	0	0	0	N/A	N/A	0	N/A	N/A	N/A	N/A	N/A	0	N/A	N/A	N/A	N/A	N/A	0	N/A	N/A	N/A	N/A
Pre-existing VISTA data	chr16	15052402	15053743	hs1431	positive	ba;fm;lb	3	3	5	5	2	3	2	1	1	1	2	1	1	2	2	0	3	1	0	0	0	1	1	0	N/A	N/A	N/A	1	1	N/A	N/A	N/A	N/A	0	0	N/A	N/A	N/A	N/A	0	0	N/A	N/A
Pre-existing VISTA data	chr16	15054453	15055590	mm382	negative	NA	0	1	0	1	0	1	2	0	1	0	1	0	1	0	1	0	1	2	0	0	0	0	0	0	N/A	N/A	N/A	N/A	N/A	N/A	N/A	N/A	N/A	N/A	N/A	N/A	N/A	N/A	N/A	N/A	N/A	N/A	N/A
Pre-existing VISTA data	chr16	15084591	15085708	mm466	positive	ba;hb;lb;nose;tail	3	4	2	3	4	2	1	0	1	0	1	0	1	0	1	0	1	1	0	0	1	1	1	0	N/A	N/A	0	1	1	N/A	N/A	N/A	0	0	0	N/A	N/A	N/A	0	0	0	N/A	N/A
Pre-existing VISTA data	chr16	15194412	15196116	mm383	positive	ba;fm;nose;other	2	0	0	0	1	0	1	0	0	0	1	0	0	0	1	0	1	0	0	0	0	1	0	0	N/A	N/A	N/A	0	N/A	N/A	N/A	N/A	N/A	0	N/A	N/A	N/A	N/A	N/A	1	N/A	N/A	N/A
Pre-existing VISTA data	chr16	15294469	15296046	mm467	positive	lb	2	0	0	1	3	2	1	0	0	0	1	0	0	0	0	0	1	0	0	0	0	0	1	0	N/A	N/A	N/A	N/A	1	N/A	N/A	N/A	N/A	N/A	0	N/A	N/A	N/A	N/A	N/A	0	N/A	N/A
Pre-existing VISTA data	chr16	17808169	17811091	hs1620	positive	ba;drg;hb;lb	2	0	0	0	2	0	1	0	1	1	2	0	1	1	2	1	3	1	0	0	1	1	1	0	N/A	N/A	0	1	1	N/A	N/A	N/A	0	0	0	N/A	N/A	N/A	0	0	0	N/A	N/A
Pre-existing VISTA data	chr16	18554169	18557637	mm321	positive	eye;fm;ht;lb	2	0	0	0	3	0	1	0	0	0	1	0	1	0	1	0	3	0	0	0	0	1	1	1	N/A	N/A	N/A	1	1	0	N/A	N/A	N/A	0	0	0	N/A	N/A	N/A	0	0	0	N/A
Pre-existing VISTA data	chr16	18585741	18586133	hs515	positive	lb	0	0	0	0	0	0	0	0	0	0	0	0	0	1	1	0	0	0	0	0	0	0	1	0	N/A	N/A	N/A	N/A	0	N/A	N/A	N/A	N/A	N/A	0	N/A	N/A	N/A	N/A	N/A	0	N/A	N/A
Pre-existing VISTA data	chr16	18593232	18593685	hs497	negative	NA	0	0	0	0	0	0	0	0	0	0	0	0	0	0	0	0	0	0	0	0	0	0	0	0	N/A	N/A	N/A	N/A	N/A	N/A	N/A	N/A	N/A	N/A	N/A	N/A	N/A	N/A	N/A	N/A	N/A	N/A	N/A
Pre-existing VISTA data	chr16	18621498	18622779	hs2302	negative	NA	0	0	0	0	0	0	0	0	0	0	0	0	1	1	1	1	1	1	0	0	0	0	0	0	N/A	N/A	N/A	N/A	N/A	N/A	N/A	N/A	N/A	N/A	N/A	N/A	N/A	N/A	N/A	N/A	N/A	N/A	N/A
Pre-existing VISTA data	chr16	21310391	21311695	mm599	positive	other	2	2	3	2	2	1	1	1	1	1	1	1	1	1	2	1	1	2	0	0	0	0	0	0	N/A	N/A	N/A	N/A	N/A	N/A	N/A	N/A	N/A	N/A	N/A	N/A	N/A	N/A	N/A	N/A	N/A	N/A	N/A
Pre-existing VISTA data	chr16	22110015	22110705	hs2083	negative	NA	0	0	0	0	0	0	0	0	1	0	0	0	0	0	2	0	1	0	0	0	0	0	0	0	N/A	N/A	N/A	N/A	N/A	N/A	N/A	N/A	N/A	N/A	N/A	N/A	N/A	N/A	N/A	N/A	N/A	N/A	N/A
Pre-existing VISTA data	chr16	22136489	22137651	hs1976	positive	pan	0	0	0	0	0	1	0	0	0	0	0	0	0	0	0	0	0	1	0	0	0	0	0	0	N/A	N/A	N/A	N/A	N/A	N/A	N/A	N/A	N/A	N/A	N/A	N/A	N/A	N/A	N/A	N/A	N/A	N/A	N/A
Pre-existing VISTA data	chr16	22698602	22699796	hs2382	negative	NA	0	0	0	0	0	0	0	0	0	0	0	0	0	0	0	0	0	0	0	0	0	0	0	0	N/A	N/A	N/A	N/A	N/A	N/A	N/A	N/A	N/A	N/A	N/A	N/A	N/A	N/A	N/A	N/A	N/A	N/A	N/A
Pre-existing VISTA data	chr16	23238255	23244553	hs1952	negative	NA	0	0	4	3	1	1	0	0	1	1	0	0	2	0	3	0	0	0	0	0	0	0	0	0	N/A	N/A	N/A	N/A	N/A	N/A	N/A	N/A	N/A	N/A	N/A	N/A	N/A	N/A	N/A	N/A	N/A	N/A	N/A
Pre-existing VISTA data	chr16	23502807	23507356	mm1315	positive	fb;hb;nt	2	1	2	2	0	1	0	1	1	1	0	4	0	3	2	2	1	4	1	0	1	0	0	0	1	N/A	1	N/A	N/A	N/A	0	N/A	0	N/A	N/A	N/A	0	N/A	0	N/A	N/A	N/A	0
Pre-existing VISTA data	chr16	25255380	25256208	hs887	negative	NA	0	0	0	0	0	0	0	0	0	0	0	0	0	0	0	0	0	0	0	0	0	0	0	0	N/A	N/A	N/A	N/A	N/A	N/A	N/A	N/A	N/A	N/A	N/A	N/A	N/A	N/A	N/A	N/A	N/A	N/A	N/A
Pre-existing VISTA data	chr16	25587854	25588485	hs1286	negative	NA	0	0	0	0	0	0	0	0	0	0	0	0	0	0	0	0	0	0	0	0	0	0	0	0	N/A	N/A	N/A	N/A	N/A	N/A	N/A	N/A	N/A	N/A	N/A	N/A	N/A	N/A	N/A	N/A	N/A	N/A	N/A
Pre-existing VISTA data	chr16	26025207	26026483	mm1095	positive	cn;tri	0	0	0	0	0	0	0	0	0	0	0	0	0	0	1	0	0	1	0	0	0	0	0	0	N/A	N/A	N/A	N/A	N/A	N/A	N/A	N/A	N/A	N/A	N/A	N/A	N/A	N/A	N/A	N/A	N/A	N/A	N/A
Pre-existing VISTA data	chr16	26040840	26042843	mm1097	positive	lb;nose	2	0	1	0	2	0	2	0	1	0	2	0	0	0	3	0	3	0	0	0	0	1	1	0	N/A	N/A	N/A	0	1	N/A	N/A	N/A	N/A	0	0	N/A	N/A	N/A	N/A	1	0	N/A	N/A
Pre-existing VISTA data	chr16	29719359	29721162	hs1563	positive	fb;mb	2	1	0	2	1	2	1	1	0	1	0	1	1	2	0	1	2	2	1	1	0	0	0	0	1	1	N/A	N/A	N/A	N/A	0	0	N/A	N/A	N/A	N/A	0	0	N/A	N/A	N/A	N/A	0
Pre-existing VISTA data	chr16	29882435	29884087	hs1344	positive	fb	2	3	1	3	3	3	1	3	1	0	0	0	0	3	2	2	2	2	1	0	0	0	0	0	1	N/A	N/A	N/A	N/A	N/A	0	N/A	N/A	N/A	N/A	N/A	0	N/A	N/A	N/A	N/A	N/A	0
Pre-existing VISTA data	chr16	29893133	29895809	hs1453	positive	fb;lb;nt	3	4	0	1	2	1	0	1	0	0	1	0	1	3	2	0	1	2	1	0	0	0	1	0	1	N/A	N/A	N/A	1	N/A	0	N/A	N/A	N/A	0	N/A	0	N/A	N/A	N/A	0	N/A	0
Pre-existing VISTA data	chr16	30128808	30130623	hs1543	positive	fb;hb;mb;nt	5	4	0	4	0	2	0	0	0	0	0	0	0	1	0	2	1	2	1	1	1	0	0	0	0	0	0	N/A	N/A	N/A	1	1	1	N/A	N/A	N/A	0	0	0	N/A	N/A	N/A	0
Pre-existing VISTA data	chr16	30872664	30875316	mm988	positive	fb;hb;nt	0	3	2	2	0	2	1	2	0	2	0	0	1	1	3	0	2	0	1	0	1	0	0	0	1	N/A	0	N/A	N/A	N/A	0	N/A	0	N/A	N/A	N/A	0	N/A	1	N/A	N/A	N/A	0
Pre-existing VISTA data	chr16	32568411	32570694	hs2091	negative	NA	0	0	0	0	0	0	0	0	1	0	0	0	0	0	1	0	0	0	0	0	0	0	0	0	N/A	N/A	N/A	N/A	N/A	N/A	N/A	N/A	N/A	N/A	N/A	N/A	N/A	N/A	N/A	N/A	N/A	N/A	N/A
Pre-existing VISTA data	chr16	32852083	32855869	mm1352	positive	ht	0	0	2	0	0	0	0	0	1	0	0	0	0	0	1	0	0	0	0	0	0	0	0	1	N/A	N/A	N/A	N/A	N/A	1	N/A	N/A	N/A	N/A	N/A	0	N/A	N/A	N/A	N/A	N/A	0	N/A
Pre-existing VISTA data	chr16	33593466	33596065	mm1510	negative	NA	3	2	3	2	0	4	0	2	1	1	0	1	0	2	2	0	0	2	0	0	0	0	0	0	N/A	N/A	N/A	N/A	N/A	N/A	N/A	N/A	N/A	N/A	N/A	N/A	N/A	N/A	N/A	N/A	N/A	N/A	N/A
Pre-existing VISTA data	chr16	34049639	34050680	mm268	positive	other	0	0	1	0	0	0	0	0	1	0	0	0	0	0	1	0	0	0	0	0	0	0	0	0	N/A	N/A	N/A	N/A	N/A	N/A	N/A	N/A	N/A	N/A	N/A	N/A	N/A	N/A	N/A	N/A	N/A	N/A	N/A
Pre-existing VISTA data	chr16	34092414	34095027	hs2031	negative	NA	0	4	1	2	2	5	0	0	1	1	0	2	0	3	1	2	1	2	0	0	0	0	0	0	N/A	N/A	N/A	N/A	N/A	N/A	N/A	N/A	N/A	N/A	N/A	N/A	N/A	N/A	N/A	N/A	N/A	N/A	N/A
Pre-existing VISTA data	chr16	35584522	35589773	mm1471	positive	fb;hb;mb;nt	2	5	0	5	0	4	1	4	0	3	0	2	1	5	2	5	5	4	1	1	1	0	0	0	1	1	1	N/A	N/A	N/A	0	0	0	N/A	N/A	N/A	0	0	0	N/A	N/A	N/A	0
Pre-existing VISTA data	chr16	35598619	35602946	hs1889	negative	NA	0	0	0	0	0	0	0	0	0	0	0	0	0	4	1	1	0	4	0	0	0	0	0	0	N/A	N/A	N/A	N/A	N/A	N/A	N/A	N/A	N/A	N/A	N/A	N/A	N/A	N/A	N/A	N/A	N/A	N/A	N/A
Pre-existing VISTA data	chr16	37812646	37815565	mm1339	negative	NA	2	4	2	7	4	4	2	2	3	2	1	2	0	1	2	0	4	2	0	0	0	0	0	0	N/A	N/A	N/A	N/A	N/A	N/A	N/A	N/A	N/A	N/A	N/A	N/A	N/A	N/A	N/A	N/A	N/A	N/A	N/A
Pre-existing VISTA data	chr16	37892143	37895218	mm1361	positive	bv;fb;ht;lb	0	1	1	2	0	0	0	1	1	0	0	0	0	0	2	0	2	0	1	0	0	0	1	1	0	N/A	N/A	N/A	0	1	0	N/A	N/A	N/A	0	0	1	N/A	N/A	N/A	0	0	0
Pre-existing VISTA data	chr16	42781027	42782861	hs1648	positive	mb	4	5	5	6	4	7	1	2	1	1	1	1	0	3	1	1	0	3	0	1	0	0	0	0	N/A	1	N/A	N/A	N/A	N/A	N/A	0	N/A	N/A	N/A	N/A	N/A	0	N/A	N/A	N/A	N/A	N/A
Pre-existing VISTA data	chr16	43080155	43080905	hs255	negative	NA	0	0	0	0	0	0	0	0	0	0	0	0	0	0	0	0	0	0	0	0	0	0	0	0	N/A	N/A	N/A	N/A	N/A	N/A	N/A	N/A	N/A	N/A	N/A	N/A	N/A	N/A	N/A	N/A	N/A	N/A	N/A
Pre-existing VISTA data	chr16	43121972	43123553	hs254	negative	NA	0	0	0	0	0	0	0	0	0	0	0	0	0	0	0	0	0	0	0	0	0	0	0	0	N/A	N/A	N/A	N/A	N/A	N/A	N/A	N/A	N/A	N/A	N/A	N/A	N/A	N/A	N/A	N/A	N/A	N/A	N/A
Pre-existing VISTA data	chr16	43276774	43278934	hs253	positive	som	0	0	0	1	0	0	0	0	0	0	0	0	0	0	0	0	0	0	0	0	0	0	0	0	N/A	N/A	N/A	N/A	N/A	N/A	N/A	N/A	N/A	N/A	N/A	N/A	N/A	N/A	N/A	N/A	N/A	N/A	N/A
Pre-existing VISTA data	chr16	43546623	43548558	mm1009	negative	NA	0	0	0	0	0	0	0	0	2	0	0	0	0	3	2	1	2	2	0	0	0	0	0	0	N/A	N/A	N/A	N/A	N/A	N/A	N/A	N/A	N/A	N/A	N/A	N/A	N/A	N/A	N/A	N/A	N/A	N/A	N/A
Pre-existing VISTA data	chr16	44528745	44534514	mm1504	positive	fb;hb;mb;nt	4	5	2	7	2	6	1	2	0	4	1	2	0	6	3	2	3	6	1	1	1	0	0	0	1	1	1	N/A	N/A	N/A	0	0	0	N/A	N/A	N/A	0	0	0	N/A	N/A	N/A	0
Pre-existing VISTA data	chr16	44631514	44633626	mm1301	negative	NA	3	3	2	1	6	1	1	1	1	1	1	0	1	1	0	0	1	1	0	0	0	0	0	0	N/A	N/A	N/A	N/A	N/A	N/A	N/A	N/A	N/A	N/A	N/A	N/A	N/A	N/A	N/A	N/A	N/A	N/A	N/A
Pre-existing VISTA data	chr16	44676760	44681298	hs1685	positive	eye;fb;fm;hb;lb;mb;nt	3	4	1	3	5	3	1	1	1	2	1	3	0	2	1	1	1	3	1	1	1	1	1	0	1	1	1	0	1	N/A	0	0	0	0	0	N/A	0	0	0	1	0	N/A	0
Pre-existing VISTA data	chr16	54990739	54999857	hs1469	positive	som	0	0	0	0	2	0	0	0	0	0	1	0	0	0	0	0	1	0	0	0	0	0	0	0	N/A	N/A	N/A	N/A	N/A	N/A	N/A	N/A	N/A	N/A	N/A	N/A	N/A	N/A	N/A	N/A	N/A	N/A	N/A
Pre-existing VISTA data	chr16	62468252	62470783	hs1462	positive	lb	0	1	0	0	2	0	0	0	0	0	0	0	0	0	0	0	0	0	0	0	0	0	1	0	N/A	N/A	N/A	N/A	0	N/A	N/A	N/A	N/A	N/A	0	N/A	N/A	N/A	N/A	N/A	0	N/A	N/A
Pre-existing VISTA data	chr16	71390430	71406850	hs1995	positive	fm	0	0	0	0	0	0	0	0	0	0	0	0	0	0	0	0	0	0	0	0	0	1	0	0	N/A	N/A	N/A	0	N/A	N/A	N/A	N/A	N/A	0	N/A	N/A	N/A	N/A	N/A	0	N/A	N/A	N/A
Pre-existing VISTA data	chr16	72685637	72688303	hs1475	positive	ba;lb;tail	0	0	0	0	5	1	1	0	0	0	2	0	0	0	2	1	2	2	0	0	0	1	1	0	N/A	N/A	N/A	0	1	N/A	N/A	N/A	N/A	0	0	N/A	N/A	N/A	N/A	0	0	N/A	N/A
Pre-existing VISTA data	chr16	72690692	72694735	mm1578	negative	NA	3	3	0	4	0	5	0	0	0	2	0	1	0	1	0	3	1	3	0	0	0	0	0	0	N/A	N/A	N/A	N/A	N/A	N/A	N/A	N/A	N/A	N/A	N/A	N/A	N/A	N/A	N/A	N/A	N/A	N/A	N/A
Pre-existing VISTA data	chr16	77289983	77293024	hs1377	negative	NA	0	3	0	0	0	1	0	1	0	0	0	0	0	1	0	0	0	1	0	0	0	0	0	0	N/A	N/A	N/A	N/A	N/A	N/A	N/A	N/A	N/A	N/A	N/A	N/A	N/A	N/A	N/A	N/A	N/A	N/A	N/A
Pre-existing VISTA data	chr16	77420895	77422638	hs1304	positive	fb;hb;mb;nt	2	3	0	2	2	3	2	1	0	1	1	1	0	0	1	0	1	1	1	1	1	0	0	0	0	1	0	N/A	N/A	N/A	0	0	0	N/A	N/A	N/A	1	0	1	N/A	N/A	N/A	0
Pre-existing VISTA data	chr16	77635467	77638909	hs1441	positive	lb;som	2	0	0	1	2	0	1	1	0	1	3	0	0	0	0	0	0	1	0	0	0	0	1	0	N/A	N/A	N/A	N/A	0	N/A	N/A	N/A	N/A	N/A	0	N/A	N/A	N/A	N/A	N/A	1	N/A	N/A
Pre-existing VISTA data	chr16	77652173	77654627	hs1692	negative	NA	0	0	0	1	1	1	0	0	0	0	0	0	0	0	0	0	1	0	0	0	0	0	0	0	N/A	N/A	N/A	N/A	N/A	N/A	N/A	N/A	N/A	N/A	N/A	N/A	N/A	N/A	N/A	N/A	N/A	N/A	N/A
Pre-existing VISTA data	chr16	85887133	85888750	hs1684	positive	drg;mb;som;tri	1	1	0	2	2	2	0	0	0	0	0	0	0	0	0	0	1	1	0	1	0	0	0	0	N/A	0	N/A	N/A	N/A	N/A	N/A	1	N/A	N/A	N/A	N/A	N/A	0	N/A	N/A	N/A	N/A	N/A
Pre-existing VISTA data	chr16	86837653	86839343	hs2400	negative	NA	0	0	3	0	0	1	0	0	1	0	0	0	0	0	2	0	0	1	0	0	0	0	0	0	N/A	N/A	N/A	N/A	N/A	N/A	N/A	N/A	N/A	N/A	N/A	N/A	N/A	N/A	N/A	N/A	N/A	N/A	N/A
Pre-existing VISTA data	chr16	89909484	89910340	hs945	negative	NA	0	3	0	0	0	0	0	0	0	0	0	0	0	0	0	0	0	0	0	0	0	0	0	0	N/A	N/A	N/A	N/A	N/A	N/A	N/A	N/A	N/A	N/A	N/A	N/A	N/A	N/A	N/A	N/A	N/A	N/A	N/A
Pre-existing VISTA data	chr16	91104483	91106863	hs1548	positive	fb	0	3	0	0	0	3	0	2	0	0	0	0	0	2	0	0	0	2	1	0	0	0	0	0	1	N/A	N/A	N/A	N/A	N/A	0	N/A	N/A	N/A	N/A	N/A	0	N/A	N/A	N/A	N/A	N/A	0
Pre-existing VISTA data	chr16	91139144	91142270	mm817	positive	fb;mb;nt	4	7	0	3	1	6	0	2	0	0	0	1	0	4	1	2	1	2	1	1	0	0	0	0	1	1	N/A	N/A	N/A	N/A	0	0	N/A	N/A	N/A	N/A	0	0	N/A	N/A	N/A	N/A	0
Pre-existing VISTA data	chr16	91140150	91141411	hs1188	positive	fb;hb;mb;nt	2	7	0	3	1	6	0	2	0	0	0	1	0	2	0	0	0	2	1	1	1	0	0	0	1	1	0	N/A	N/A	N/A	0	0	0	N/A	N/A	N/A	0	0	0	N/A	N/A	N/A	0
Pre-existing VISTA data	chr16	91290867	91293443	hs1346	positive	fb;mb	0	3	0	0	0	4	0	1	0	0	0	0	0	2	0	0	0	2	1	1	0	0	0	0	1	0	N/A	N/A	N/A	N/A	0	1	N/A	N/A	N/A	N/A	0	0	N/A	N/A	N/A	N/A	0
Pre-existing VISTA data	chr16	92274122	92276911	hs2174	positive	eye;hb	0	0	0	0	0	0	0	0	0	0	0	0	0	0	0	0	0	0	0	0	1	0	0	0	N/A	N/A	0	N/A	N/A	N/A	N/A	N/A	0	N/A	N/A	N/A	N/A	N/A	0	N/A	N/A	N/A	N/A
Pre-existing VISTA data	chr16	92340503	92342017	mm113	positive	drg;mb	3	5	3	5	2	3	0	0	2	0	0	0	0	2	3	1	0	1	0	1	0	0	0	0	N/A	0	N/A	N/A	N/A	N/A	N/A	1	N/A	N/A	N/A	N/A	N/A	0	N/A	N/A	N/A	N/A	N/A
Pre-existing VISTA data	chr16	92340537	92342015	mm769	positive	mb	3	5	3	5	2	3	0	0	2	0	0	0	0	2	3	1	0	1	0	1	0	0	0	0	N/A	0	N/A	N/A	N/A	N/A	N/A	1	N/A	N/A	N/A	N/A	N/A	0	N/A	N/A	N/A	N/A	N/A
Pre-existing VISTA data	chr16	92344468	92345647	mm768	positive	ht	0	0	1	0	0	0	0	0	1	0	0	0	0	0	2	0	0	0	0	0	0	0	0	1	N/A	N/A	N/A	N/A	N/A	1	N/A	N/A	N/A	N/A	N/A	0	N/A	N/A	N/A	N/A	N/A	0	N/A
Pre-existing VISTA data	chr16	92412091	92416119	hs2084	positive	other	4	2	0	3	0	1	1	1	2	2	0	0	0	2	2	2	2	1	0	0	0	0	0	0	N/A	N/A	N/A	N/A	N/A	N/A	N/A	N/A	N/A	N/A	N/A	N/A	N/A	N/A	N/A	N/A	N/A	N/A	N/A
Pre-existing VISTA data	chr16	92427456	92430131	mm107	positive	ht	0	0	4	0	0	0	0	0	1	0	0	0	0	0	2	0	1	1	0	0	0	0	0	1	N/A	N/A	N/A	N/A	N/A	1	N/A	N/A	N/A	N/A	N/A	0	N/A	N/A	N/A	N/A	N/A	0	N/A
Pre-existing VISTA data	chr16	94630837	94633804	hs2333	positive	fb;hb	1	3	1	1	1	2	0	0	0	0	1	0	0	0	1	1	0	0	1	0	1	0	0	0	0	N/A	0	N/A	N/A	N/A	0	N/A	1	N/A	N/A	N/A	0	N/A	0	N/A	N/A	N/A	0
Pre-existing VISTA data	chr16	94723153	94725386	mm1544	negative	NA	2	4	4	3	2	3	0	0	2	1	1	1	0	0	1	0	0	0	0	0	0	0	0	0	N/A	N/A	N/A	N/A	N/A	N/A	N/A	N/A	N/A	N/A	N/A	N/A	N/A	N/A	N/A	N/A	N/A	N/A	N/A
Pre-existing VISTA data	chr16	94956954	94958474	hs1811	positive	hb;mb;nt	0	0	0	0	0	0	0	0	0	0	0	0	0	0	0	0	0	0	0	1	1	0	0	0	N/A	0	0	N/A	N/A	N/A	N/A	0	0	N/A	N/A	N/A	N/A	0	0	N/A	N/A	N/A	N/A
Pre-existing VISTA data	chr16	95847910	95849564	hs1516	positive	fb;hb;lb;tail	2	0	0	0	3	0	2	0	1	0	1	0	0	0	0	0	3	0	1	0	1	0	1	0	0	N/A	0	N/A	1	N/A	0	N/A	0	N/A	0	N/A	0	N/A	0	N/A	0	N/A	0
Pre-existing VISTA data	chr16	97007284	97008844	mm1194	negative	NA	0	3	0	0	0	0	0	2	1	1	0	1	0	0	1	0	0	1	0	0	0	0	0	0	N/A	N/A	N/A	N/A	N/A	N/A	N/A	N/A	N/A	N/A	N/A	N/A	N/A	N/A	N/A	N/A	N/A	N/A	N/A
Pre-existing VISTA data	chr17	4038922	4041381	mm1389	negative	NA	3	1	1	2	0	2	0	1	1	1	0	1	0	1	1	0	0	0	0	0	0	0	0	0	N/A	N/A	N/A	N/A	N/A	N/A	N/A	N/A	N/A	N/A	N/A	N/A	N/A	N/A	N/A	N/A	N/A	N/A	N/A
Pre-existing VISTA data	chr17	4863435	4866525	hs2338	negative	NA	1	3	0	0	0	4	0	1	0	0	0	0	1	2	0	1	1	2	0	0	0	0	0	0	N/A	N/A	N/A	N/A	N/A	N/A	N/A	N/A	N/A	N/A	N/A	N/A	N/A	N/A	N/A	N/A	N/A	N/A	N/A
Pre-existing VISTA data	chr17	5137658	5140878	hs2339	negative	NA	2	2	3	4	3	3	0	1	0	2	0	1	0	3	3	3	2	2	0	0	0	0	0	0	N/A	N/A	N/A	N/A	N/A	N/A	N/A	N/A	N/A	N/A	N/A	N/A	N/A	N/A	N/A	N/A	N/A	N/A	N/A
Pre-existing VISTA data	chr17	7268496	7269968	mm108	positive	ht;lv;nose	0	0	2	0	0	0	0	0	1	0	0	0	0	0	2	0	0	1	0	0	0	1	0	1	N/A	N/A	N/A	0	N/A	1	N/A	N/A	N/A	0	N/A	0	N/A	N/A	N/A	0	N/A	0	N/A
Pre-existing VISTA data	chr17	9886736	9890481	hs1955	positive	ht	1	0	0	4	0	1	0	0	0	0	0	0	0	1	0	0	0	3	0	0	0	0	0	1	N/A	N/A	N/A	N/A	N/A	0	N/A	N/A	N/A	N/A	N/A	0	N/A	N/A	N/A	N/A	N/A	0	N/A
Pre-existing VISTA data	chr17	10049367	10054378	hs2111	negative	NA	0	0	0	0	0	0	0	0	0	0	0	0	0	0	0	0	0	0	0	0	0	0	0	0	N/A	N/A	N/A	N/A	N/A	N/A	N/A	N/A	N/A	N/A	N/A	N/A	N/A	N/A	N/A	N/A	N/A	N/A	N/A
Pre-existing VISTA data	chr17	10333562	10337174	mm1488	positive	hb;mb;nt	4	4	2	4	4	4	1	2	1	2	1	2	0	2	3	2	2	2	0	1	1	0	0	0	N/A	1	1	N/A	N/A	N/A	N/A	0	0	N/A	N/A	N/A	N/A	0	0	N/A	N/A	N/A	N/A
Pre-existing VISTA data	chr17	10472539	10473972	hs2377	negative	NA	0	0	2	0	0	0	0	0	1	0	0	0	0	0	1	0	0	0	0	0	0	0	0	0	N/A	N/A	N/A	N/A	N/A	N/A	N/A	N/A	N/A	N/A	N/A	N/A	N/A	N/A	N/A	N/A	N/A	N/A	N/A
Pre-existing VISTA data	chr17	10743926	10746180	hs1358	positive	fb	2	2	0	2	0	1	0	2	0	2	0	2	0	2	0	0	1	3	1	0	0	0	0	0	1	N/A	N/A	N/A	N/A	N/A	0	N/A	N/A	N/A	N/A	N/A	0	N/A	N/A	N/A	N/A	N/A	0
Pre-existing VISTA data	chr17	11085724	11088280	mm26	negative	NA	1	0	0	0	0	0	0	0	0	0	0	0	0	0	0	0	1	0	0	0	0	0	0	0	N/A	N/A	N/A	N/A	N/A	N/A	N/A	N/A	N/A	N/A	N/A	N/A	N/A	N/A	N/A	N/A	N/A	N/A	N/A
Pre-existing VISTA data	chr17	12203954	12205747	mm156	positive	other	4	2	2	5	3	1	2	2	1	1	3	0	0	0	2	1	1	1	0	0	0	0	0	0	N/A	N/A	N/A	N/A	N/A	N/A	N/A	N/A	N/A	N/A	N/A	N/A	N/A	N/A	N/A	N/A	N/A	N/A	N/A
Pre-existing VISTA data	chr17	12789719	12793070	mm89	positive	bv;ht	1	1	5	3	3	3	2	1	1	1	2	0	2	0	3	0	3	1	0	0	0	0	0	1	N/A	N/A	N/A	N/A	N/A	1	N/A	N/A	N/A	N/A	N/A	0	N/A	N/A	N/A	N/A	N/A	0	N/A
Pre-existing VISTA data	chr17	14516385	14518294	mm1999	positive	ht	0	0	0	0	0	2	0	0	0	0	0	0	0	0	1	0	1	0	0	0	0	0	0	1	N/A	N/A	N/A	N/A	N/A	0	N/A	N/A	N/A	N/A	N/A	0	N/A	N/A	N/A	N/A	N/A	0	N/A
Pre-existing VISTA data	chr17	15440119	15441360	hs1310	positive	fb;hb;mb;nt;som	4	2	2	3	3	3	1	1	1	1	1	2	1	2	1	2	2	2	1	1	1	0	0	0	1	1	1	N/A	N/A	N/A	0	0	0	N/A	N/A	N/A	0	0	0	N/A	N/A	N/A	0
Pre-existing VISTA data	chr17	26508851	26510690	hs1828	positive	hb;nt	3	3	4	5	4	3	1	1	1	1	1	1	0	0	2	1	0	1	0	0	1	0	0	0	N/A	N/A	1	N/A	N/A	N/A	N/A	N/A	0	N/A	N/A	N/A	N/A	N/A	0	N/A	N/A	N/A	N/A
Pre-existing VISTA data	chr17	26811608	26815536	mm843	negative	NA	0	0	0	0	0	0	0	0	2	0	0	0	0	0	1	0	0	0	0	0	0	0	0	0	N/A	N/A	N/A	N/A	N/A	N/A	N/A	N/A	N/A	N/A	N/A	N/A	N/A	N/A	N/A	N/A	N/A	N/A	N/A
Pre-existing VISTA data	chr17	26827895	26828643	hs505	negative	NA	0	0	0	0	0	0	0	0	0	0	0	0	0	0	0	0	0	0	0	0	0	0	0	0	N/A	N/A	N/A	N/A	N/A	N/A	N/A	N/A	N/A	N/A	N/A	N/A	N/A	N/A	N/A	N/A	N/A	N/A	N/A
Pre-existing VISTA data	chr17	26860745	26862301	hs2184	negative	NA	0	0	0	0	0	0	0	0	1	0	0	0	0	0	1	0	0	0	0	0	0	0	0	0	N/A	N/A	N/A	N/A	N/A	N/A	N/A	N/A	N/A	N/A	N/A	N/A	N/A	N/A	N/A	N/A	N/A	N/A	N/A
Pre-existing VISTA data	chr17	26863572	26866666	mm824	negative	NA	0	0	1	0	0	0	0	0	1	0	0	0	0	0	2	0	0	0	0	0	0	0	0	0	N/A	N/A	N/A	N/A	N/A	N/A	N/A	N/A	N/A	N/A	N/A	N/A	N/A	N/A	N/A	N/A	N/A	N/A	N/A
Pre-existing VISTA data	chr17	26868625	26875573	hs2185	positive	ht	0	0	1	0	0	0	0	0	3	0	0	0	0	0	2	0	0	0	0	0	0	0	0	1	N/A	N/A	N/A	N/A	N/A	1	N/A	N/A	N/A	N/A	N/A	0	N/A	N/A	N/A	N/A	N/A	0	N/A
Pre-existing VISTA data	chr17	26882858	26883628	hs2186	negative	NA	0	0	0	0	0	0	0	0	0	0	0	0	0	0	1	0	0	0	0	0	0	0	0	0	N/A	N/A	N/A	N/A	N/A	N/A	N/A	N/A	N/A	N/A	N/A	N/A	N/A	N/A	N/A	N/A	N/A	N/A	N/A
Pre-existing VISTA data	chr17	28105716	28108643	mm1525	positive	fb;hb	1	1	0	3	0	5	0	1	0	0	1	1	1	1	1	1	1	1	1	0	1	0	0	0	1	N/A	0	N/A	N/A	N/A	0	N/A	1	N/A	N/A	N/A	0	N/A	0	N/A	N/A	N/A	0
Pre-existing VISTA data	chr17	28343765	28346280	hs1887	positive	ht	0	0	1	0	1	0	2	0	1	0	1	0	3	2	1	2	1	1	0	0	0	0	0	1	N/A	N/A	N/A	N/A	N/A	1	N/A	N/A	N/A	N/A	N/A	0	N/A	N/A	N/A	N/A	N/A	0	N/A
Pre-existing VISTA data	chr17	29354849	29357878	mm1479	negative	NA	6	6	4	7	5	6	2	1	1	1	2	1	2	3	1	2	1	2	0	0	0	0	0	0	N/A	N/A	N/A	N/A	N/A	N/A	N/A	N/A	N/A	N/A	N/A	N/A	N/A	N/A	N/A	N/A	N/A	N/A	N/A
Pre-existing VISTA data	chr17	29433664	29435358	mm81	positive	ht	0	0	1	0	0	0	0	0	2	0	0	0	0	0	2	0	0	1	0	0	0	0	0	1	N/A	N/A	N/A	N/A	N/A	1	N/A	N/A	N/A	N/A	N/A	0	N/A	N/A	N/A	N/A	N/A	0	N/A
Pre-existing VISTA data	chr17	29462412	29466116	mm755	positive	fm;hb;lb	2	5	1	2	3	3	1	1	1	2	1	1	2	2	3	2	2	2	0	0	1	1	1	0	N/A	N/A	1	1	1	N/A	N/A	N/A	0	0	0	N/A	N/A	N/A	0	0	0	N/A	N/A
Pre-existing VISTA data	chr17	30377455	30378909	hs1366	positive	mb	0	3	0	0	0	2	0	2	0	0	0	1	0	1	0	2	1	1	0	1	0	0	0	0	N/A	1	N/A	N/A	N/A	N/A	N/A	0	N/A	N/A	N/A	N/A	N/A	0	N/A	N/A	N/A	N/A	N/A
Pre-existing VISTA data	chr17	30548539	30552550	mm1326	positive	ht	0	0	0	0	0	0	0	0	1	0	0	0	0	0	2	0	1	0	0	0	0	0	0	1	N/A	N/A	N/A	N/A	N/A	0	N/A	N/A	N/A	N/A	N/A	0	N/A	N/A	N/A	N/A	N/A	0	N/A
Pre-existing VISTA data	chr17	30938137	30939358	hs2612	positive	other	0	0	0	0	0	0	0	0	0	0	0	0	0	0	1	0	0	0	0	0	0	0	0	0	N/A	N/A	N/A	N/A	N/A	N/A	N/A	N/A	N/A	N/A	N/A	N/A	N/A	N/A	N/A	N/A	N/A	N/A	N/A
Pre-existing VISTA data	chr17	35719852	35721783	mm90	positive	ht	0	0	2	0	0	0	0	1	1	0	0	0	1	1	2	0	2	1	0	0	0	0	0	1	N/A	N/A	N/A	N/A	N/A	1	N/A	N/A	N/A	N/A	N/A	0	N/A	N/A	N/A	N/A	N/A	0	N/A
Pre-existing VISTA data	chr17	37028040	37029979	mm1482	negative	NA	2	3	4	5	3	4	1	1	1	1	1	1	0	0	0	0	0	1	0	0	0	0	0	0	N/A	N/A	N/A	N/A	N/A	N/A	N/A	N/A	N/A	N/A	N/A	N/A	N/A	N/A	N/A	N/A	N/A	N/A	N/A
Pre-existing VISTA data	chr17	43329587	43330220	mm252	negative	NA	0	0	1	0	0	0	0	0	2	0	0	0	0	0	0	0	0	0	0	0	0	0	0	0	N/A	N/A	N/A	N/A	N/A	N/A	N/A	N/A	N/A	N/A	N/A	N/A	N/A	N/A	N/A	N/A	N/A	N/A	N/A
Pre-existing VISTA data	chr17	44151633	44152692	hs2397	negative	NA	0	0	2	0	0	0	0	0	1	0	0	0	0	0	0	0	0	0	0	0	0	0	0	0	N/A	N/A	N/A	N/A	N/A	N/A	N/A	N/A	N/A	N/A	N/A	N/A	N/A	N/A	N/A	N/A	N/A	N/A	N/A
Pre-existing VISTA data	chr17	44296915	44302725	hs1461	positive	lb;nose	3	0	1	2	2	0	2	0	0	0	1	0	0	0	2	1	2	0	0	0	0	1	1	0	N/A	N/A	N/A	0	1	N/A	N/A	N/A	N/A	0	0	N/A	N/A	N/A	N/A	1	0	N/A	N/A
Pre-existing VISTA data	chr17	44617719	44619641	mm924	positive	ba;fm	2	0	0	0	1	0	1	0	0	0	0	0	0	0	0	0	2	0	0	0	0	1	0	0	N/A	N/A	N/A	0	N/A	N/A	N/A	N/A	N/A	0	N/A	N/A	N/A	N/A	N/A	1	N/A	N/A	N/A
Pre-existing VISTA data	chr17	44722113	44723786	mm657	positive	ba	0	0	0	0	0	0	0	0	0	0	0	0	0	0	0	0	0	0	0	0	0	1	0	0	N/A	N/A	N/A	0	N/A	N/A	N/A	N/A	N/A	0	N/A	N/A	N/A	N/A	N/A	0	N/A	N/A	N/A
Pre-existing VISTA data	chr17	45325362	45328754	hs1495	negative	NA	2	0	0	0	2	0	1	0	0	1	1	0	0	0	0	0	3	0	0	0	0	0	0	0	N/A	N/A	N/A	N/A	N/A	N/A	N/A	N/A	N/A	N/A	N/A	N/A	N/A	N/A	N/A	N/A	N/A	N/A	N/A
Pre-existing VISTA data	chr17	45885691	45887728	mm591	positive	other	4	0	2	0	3	2	1	0	1	1	1	0	1	1	1	1	1	1	0	0	0	0	0	0	N/A	N/A	N/A	N/A	N/A	N/A	N/A	N/A	N/A	N/A	N/A	N/A	N/A	N/A	N/A	N/A	N/A	N/A	N/A
Pre-existing VISTA data	chr17	46008823	46010190	hs2399	negative	NA	0	0	1	0	0	0	0	0	1	0	0	0	0	0	1	0	0	0	0	0	0	0	0	0	N/A	N/A	N/A	N/A	N/A	N/A	N/A	N/A	N/A	N/A	N/A	N/A	N/A	N/A	N/A	N/A	N/A	N/A	N/A
Pre-existing VISTA data	chr17	47871879	47873076	hs1100	positive	fb;hb;mb;other	0	3	0	6	0	6	0	2	0	1	0	2	0	2	0	2	1	2	1	1	1	0	0	0	1	1	1	N/A	N/A	N/A	0	0	0	N/A	N/A	N/A	0	0	0	N/A	N/A	N/A	0
Pre-existing VISTA data	chr17	47914773	47915214	hs281	positive	fb;mb	0	3	0	1	0	2	0	0	0	0	0	1	0	2	0	0	0	1	1	1	0	0	0	0	0	1	N/A	N/A	N/A	N/A	1	0	N/A	N/A	N/A	N/A	0	0	N/A	N/A	N/A	N/A	0
Pre-existing VISTA data	chr17	47988297	47991797	mm751	positive	ba;fb;fm;lb	3	3	1	2	5	2	2	2	1	2	1	2	4	1	2	1	4	2	1	0	0	1	1	0	1	N/A	N/A	1	1	N/A	0	N/A	N/A	0	0	N/A	0	N/A	N/A	0	0	N/A	0
Pre-existing VISTA data	chr17	48008185	48009225	hs1145	negative	NA	0	0	0	0	0	0	0	0	0	0	0	0	0	0	1	1	1	1	0	0	0	0	0	0	N/A	N/A	N/A	N/A	N/A	N/A	N/A	N/A	N/A	N/A	N/A	N/A	N/A	N/A	N/A	N/A	N/A	N/A	N/A
Pre-existing VISTA data	chr17	48010565	48011721	hs1003	negative	NA	0	0	2	0	0	2	0	0	1	0	0	0	0	0	1	0	0	0	0	0	0	0	0	0	N/A	N/A	N/A	N/A	N/A	N/A	N/A	N/A	N/A	N/A	N/A	N/A	N/A	N/A	N/A	N/A	N/A	N/A	N/A
Pre-existing VISTA data	chr17	48023415	48025234	hs2104	positive	ht	0	0	3	0	0	0	0	0	1	0	0	0	0	1	2	0	0	0	0	0	0	0	0	1	N/A	N/A	N/A	N/A	N/A	1	N/A	N/A	N/A	N/A	N/A	0	N/A	N/A	N/A	N/A	N/A	0	N/A
Pre-existing VISTA data	chr17	48057242	48058148	hs1225	negative	NA	0	0	0	0	0	1	0	0	0	0	0	0	1	1	1	2	1	2	0	0	0	0	0	0	N/A	N/A	N/A	N/A	N/A	N/A	N/A	N/A	N/A	N/A	N/A	N/A	N/A	N/A	N/A	N/A	N/A	N/A	N/A
Pre-existing VISTA data	chr17	48436330	48438535	mm243	positive	ht	0	2	1	0	2	1	1	1	1	0	1	1	0	1	3	0	2	0	0	0	0	0	0	1	N/A	N/A	N/A	N/A	N/A	1	N/A	N/A	N/A	N/A	N/A	0	N/A	N/A	N/A	N/A	N/A	0	N/A
Pre-existing VISTA data	chr17	49690780	49691948	mm276	positive	ht;other	0	0	1	0	0	0	0	0	1	0	0	0	0	0	2	0	0	0	0	0	0	0	0	1	N/A	N/A	N/A	N/A	N/A	1	N/A	N/A	N/A	N/A	N/A	0	N/A	N/A	N/A	N/A	N/A	0	N/A
Pre-existing VISTA data	chr17	51062469	51063408	hs750	negative	NA	0	0	0	0	0	0	0	0	0	0	0	0	0	0	0	0	0	0	0	0	0	0	0	0	N/A	N/A	N/A	N/A	N/A	N/A	N/A	N/A	N/A	N/A	N/A	N/A	N/A	N/A	N/A	N/A	N/A	N/A	N/A
Pre-existing VISTA data	chr17	51370488	51371772	hs839	negative	NA	0	2	0	0	0	3	0	0	0	0	0	0	0	0	0	0	0	0	0	0	0	0	0	0	N/A	N/A	N/A	N/A	N/A	N/A	N/A	N/A	N/A	N/A	N/A	N/A	N/A	N/A	N/A	N/A	N/A	N/A	N/A
Pre-existing VISTA data	chr17	51536361	51537318	hs250	positive	ht	0	0	0	0	0	0	0	0	0	0	0	0	0	0	0	0	0	0	0	0	0	0	0	1	N/A	N/A	N/A	N/A	N/A	0	N/A	N/A	N/A	N/A	N/A	0	N/A	N/A	N/A	N/A	N/A	0	N/A
Pre-existing VISTA data	chr17	52225513	52226530	hs251	negative	NA	0	0	0	0	0	0	0	0	0	0	0	0	0	0	0	0	0	0	0	0	0	0	0	0	N/A	N/A	N/A	N/A	N/A	N/A	N/A	N/A	N/A	N/A	N/A	N/A	N/A	N/A	N/A	N/A	N/A	N/A	N/A
Pre-existing VISTA data	chr17	52307829	52309076	hs651	negative	NA	0	0	0	0	0	0	0	0	0	0	0	0	0	0	0	0	0	0	0	0	0	0	0	0	N/A	N/A	N/A	N/A	N/A	N/A	N/A	N/A	N/A	N/A	N/A	N/A	N/A	N/A	N/A	N/A	N/A	N/A	N/A
Pre-existing VISTA data	chr17	52329855	52330752	hs825	negative	NA	0	0	0	0	0	0	0	0	0	0	0	0	0	0	0	0	0	0	0	0	0	0	0	0	N/A	N/A	N/A	N/A	N/A	N/A	N/A	N/A	N/A	N/A	N/A	N/A	N/A	N/A	N/A	N/A	N/A	N/A	N/A
Pre-existing VISTA data	chr17	52459483	52461092	hs936	negative	NA	0	0	0	1	0	2	0	0	0	0	0	0	0	0	0	0	0	0	0	0	0	0	0	0	N/A	N/A	N/A	N/A	N/A	N/A	N/A	N/A	N/A	N/A	N/A	N/A	N/A	N/A	N/A	N/A	N/A	N/A	N/A
Pre-existing VISTA data	chr17	52465123	52465827	hs252	negative	NA	0	0	0	0	0	0	0	0	0	0	0	0	0	0	0	0	0	0	0	0	0	0	0	0	N/A	N/A	N/A	N/A	N/A	N/A	N/A	N/A	N/A	N/A	N/A	N/A	N/A	N/A	N/A	N/A	N/A	N/A	N/A
Pre-existing VISTA data	chr17	62700975	62701849	hs1733	negative	NA	0	2	0	0	2	1	0	0	0	0	0	0	0	2	1	0	1	2	0	0	0	0	0	0	N/A	N/A	N/A	N/A	N/A	N/A	N/A	N/A	N/A	N/A	N/A	N/A	N/A	N/A	N/A	N/A	N/A	N/A	N/A
Pre-existing VISTA data	chr17	62785704	62787128	hs1734	positive	mb	0	0	0	0	0	3	0	0	0	0	0	0	0	1	0	0	1	2	0	1	0	0	0	0	N/A	0	N/A	N/A	N/A	N/A	N/A	1	N/A	N/A	N/A	N/A	N/A	0	N/A	N/A	N/A	N/A	N/A
Pre-existing VISTA data	chr17	62851926	62854939	mm1538	positive	mb	2	2	0	2	0	2	1	0	3	2	0	1	1	2	2	1	1	2	0	1	0	0	0	0	N/A	1	N/A	N/A	N/A	N/A	N/A	0	N/A	N/A	N/A	N/A	N/A	0	N/A	N/A	N/A	N/A	N/A
Pre-existing VISTA data	chr17	63117690	63118770	mm502	negative	NA	2	0	0	0	0	0	0	0	0	0	0	0	0	0	0	0	0	0	0	0	0	0	0	0	N/A	N/A	N/A	N/A	N/A	N/A	N/A	N/A	N/A	N/A	N/A	N/A	N/A	N/A	N/A	N/A	N/A	N/A	N/A
Pre-existing VISTA data	chr17	63171421	63173257	hs1345	positive	eye;fb	0	5	0	0	0	1	0	0	0	0	0	0	0	2	0	0	0	4	1	0	0	0	0	0	0	N/A	N/A	N/A	N/A	N/A	1	N/A	N/A	N/A	N/A	N/A	0	N/A	N/A	N/A	N/A	N/A	0
Pre-existing VISTA data	chr17	66478395	66482145	mm1499	positive	fb;hb;mb;nt	4	3	1	4	0	3	2	1	0	1	0	1	0	2	1	0	1	2	1	1	1	0	0	0	1	1	0	N/A	N/A	N/A	0	0	0	N/A	N/A	N/A	0	0	1	N/A	N/A	N/A	0
Pre-existing VISTA data	chr17	73022166	73024151	mm82	positive	ht	1	0	1	0	3	0	0	0	2	0	0	0	0	0	1	0	1	0	0	0	0	0	0	1	N/A	N/A	N/A	N/A	N/A	1	N/A	N/A	N/A	N/A	N/A	0	N/A	N/A	N/A	N/A	N/A	0	N/A
Pre-existing VISTA data	chr17	79144757	79146183	hs1480	positive	lb	0	0	0	0	2	0	0	0	0	0	0	0	0	0	0	0	0	0	0	0	0	0	1	0	N/A	N/A	N/A	N/A	0	N/A	N/A	N/A	N/A	N/A	0	N/A	N/A	N/A	N/A	N/A	0	N/A	N/A
Pre-existing VISTA data	chr17	79223076	79228511	hs2097	negative	NA	0	0	0	0	0	0	0	0	0	0	0	0	0	0	0	0	0	0	0	0	0	0	0	0	N/A	N/A	N/A	N/A	N/A	N/A	N/A	N/A	N/A	N/A	N/A	N/A	N/A	N/A	N/A	N/A	N/A	N/A	N/A
Pre-existing VISTA data	chr17	83129144	83133293	hs2552	negative	NA	3	2	0	3	0	0	0	0	0	1	0	0	1	1	1	1	2	0	0	0	0	0	0	0	N/A	N/A	N/A	N/A	N/A	N/A	N/A	N/A	N/A	N/A	N/A	N/A	N/A	N/A	N/A	N/A	N/A	N/A	N/A
Pre-existing VISTA data	chr17	83137842	83150487	hs2553	positive	other	0	2	0	3	6	0	0	0	1	0	4	0	0	2	0	1	5	0	0	0	0	0	0	0	N/A	N/A	N/A	N/A	N/A	N/A	N/A	N/A	N/A	N/A	N/A	N/A	N/A	N/A	N/A	N/A	N/A	N/A	N/A
Pre-existing VISTA data	chr17	83913104	83914232	mm1105	positive	ba;lb;nose	1	0	0	0	2	0	1	1	1	1	1	0	1	0	1	0	1	0	0	0	0	1	1	0	N/A	N/A	N/A	1	1	N/A	N/A	N/A	N/A	0	0	N/A	N/A	N/A	N/A	0	0	N/A	N/A
Pre-existing VISTA data	chr17	83938284	83939785	mm1106	negative	NA	2	2	0	0	2	0	3	2	0	0	1	0	0	1	0	1	2	2	0	0	0	0	0	0	N/A	N/A	N/A	N/A	N/A	N/A	N/A	N/A	N/A	N/A	N/A	N/A	N/A	N/A	N/A	N/A	N/A	N/A	N/A
Pre-existing VISTA data	chr17	83989990	83991543	mm1107	negative	NA	2	0	2	2	1	0	2	0	2	1	1	0	0	0	2	0	2	0	0	0	0	0	0	0	N/A	N/A	N/A	N/A	N/A	N/A	N/A	N/A	N/A	N/A	N/A	N/A	N/A	N/A	N/A	N/A	N/A	N/A	N/A
Pre-existing VISTA data	chr17	84179907	84182023	hs1909	positive	ht;lb;som	2	0	1	0	2	0	2	2	2	0	2	0	1	1	2	0	1	1	0	0	0	0	1	1	N/A	N/A	N/A	N/A	1	1	N/A	N/A	N/A	N/A	0	0	N/A	N/A	N/A	N/A	0	0	N/A
Pre-existing VISTA data	chr17	84182447	84183800	mm1108	positive	ba	2	0	1	1	3	0	1	2	1	1	2	0	3	1	2	1	2	2	0	0	0	1	0	0	N/A	N/A	N/A	1	N/A	N/A	N/A	N/A	N/A	0	N/A	N/A	N/A	N/A	N/A	0	N/A	N/A	N/A
Pre-existing VISTA data	chr17	84421719	84422938	mm1109	positive	lb	0	0	0	0	1	0	0	0	0	0	2	0	0	0	0	0	0	0	0	0	0	0	1	0	N/A	N/A	N/A	N/A	0	N/A	N/A	N/A	N/A	N/A	0	N/A	N/A	N/A	N/A	N/A	1	N/A	N/A
Pre-existing VISTA data	chr17	85487467	85489670	hs541	positive	fb	2	2	0	0	0	0	0	1	0	0	0	0	0	2	0	0	0	1	1	0	0	0	0	0	1	N/A	N/A	N/A	N/A	N/A	0	N/A	N/A	N/A	N/A	N/A	0	N/A	N/A	N/A	N/A	N/A	0
Pre-existing VISTA data	chr17	87375343	87378514	hs1967	positive	ht;som	3	4	1	4	3	3	1	1	2	1	2	1	0	2	3	1	4	3	0	0	0	0	0	1	N/A	N/A	N/A	N/A	N/A	1	N/A	N/A	N/A	N/A	N/A	0	N/A	N/A	N/A	N/A	N/A	0	N/A
Pre-existing VISTA data	chr17	90085747	90089176	hs2343	positive	drg;fb;hb;tri	3	3	2	3	3	2	0	3	0	2	0	3	0	0	0	0	0	0	1	0	1	0	0	0	0	N/A	0	N/A	N/A	N/A	0	N/A	0	N/A	N/A	N/A	1	N/A	1	N/A	N/A	N/A	0
Pre-existing VISTA data	chr17	90695304	90698017	hs1348	positive	ht	3	3	0	4	0	2	0	1	0	1	0	1	0	2	1	0	0	4	0	0	0	0	0	1	N/A	N/A	N/A	N/A	N/A	0	N/A	N/A	N/A	N/A	N/A	0	N/A	N/A	N/A	N/A	N/A	0	N/A
Pre-existing VISTA data	chr18	5185221	5188225	mm1319	negative	NA	2	0	2	0	0	1	1	0	1	1	0	0	1	0	2	0	0	0	0	0	0	0	0	0	N/A	N/A	N/A	N/A	N/A	N/A	N/A	N/A	N/A	N/A	N/A	N/A	N/A	N/A	N/A	N/A	N/A	N/A	N/A
Pre-existing VISTA data	chr18	8043683	8045852	hs1334	positive	fb	2	3	0	3	0	2	0	2	0	0	0	0	0	1	0	1	0	1	1	0	0	0	0	0	1	N/A	N/A	N/A	N/A	N/A	0	N/A	N/A	N/A	N/A	N/A	0	N/A	N/A	N/A	N/A	N/A	0
Pre-existing VISTA data	chr18	9027134	9028620	hs1589	positive	cn	0	3	0	0	0	1	0	2	0	0	0	0	0	0	0	0	0	0	0	0	0	0	0	0	N/A	N/A	N/A	N/A	N/A	N/A	N/A	N/A	N/A	N/A	N/A	N/A	N/A	N/A	N/A	N/A	N/A	N/A	N/A
Pre-existing VISTA data	chr18	9146715	9148876	hs1567	positive	ba;gen;hb;lb	2	3	0	2	0	2	0	2	0	1	0	0	0	0	0	0	0	2	0	0	1	1	1	0	N/A	N/A	0	0	0	N/A	N/A	N/A	0	0	0	N/A	N/A	N/A	1	0	0	N/A	N/A
Pre-existing VISTA data	chr18	9215948	9217733	hs1588	positive	fb	0	2	0	0	0	1	0	1	0	0	0	1	0	0	1	0	0	2	1	0	0	0	0	0	0	N/A	N/A	N/A	N/A	N/A	0	N/A	N/A	N/A	N/A	N/A	1	N/A	N/A	N/A	N/A	N/A	0
Pre-existing VISTA data	chr18	10735106	10736621	hs1650	positive	fb;hb;mb;nt	0	2	0	4	0	5	1	2	0	2	0	2	0	1	1	1	0	3	1	1	1	0	0	0	1	1	1	N/A	N/A	N/A	0	0	0	N/A	N/A	N/A	0	0	0	N/A	N/A	N/A	0
Pre-existing VISTA data	chr18	11077950	11078500	hs502	positive	ht	0	0	1	0	0	0	0	0	1	0	0	0	0	0	1	0	0	1	0	0	0	0	0	1	N/A	N/A	N/A	N/A	N/A	1	N/A	N/A	N/A	N/A	N/A	0	N/A	N/A	N/A	N/A	N/A	0	N/A
Pre-existing VISTA data	chr18	13109016	13110286	hs1053	negative	NA	0	0	0	0	0	0	0	0	0	0	0	0	0	0	0	0	2	0	0	0	0	0	0	0	N/A	N/A	N/A	N/A	N/A	N/A	N/A	N/A	N/A	N/A	N/A	N/A	N/A	N/A	N/A	N/A	N/A	N/A	N/A
Pre-existing VISTA data	chr18	13221433	13222700	hs1169	positive	fb;mb;tri	0	0	0	4	0	3	0	0	0	2	0	0	0	0	0	0	0	0	1	1	0	0	0	0	0	0	N/A	N/A	N/A	N/A	0	0	N/A	N/A	N/A	N/A	0	0	N/A	N/A	N/A	N/A	0
Pre-existing VISTA data	chr18	13665972	13667811	hs1180	positive	mb	1	2	0	0	0	1	0	0	0	1	0	0	1	2	1	0	1	1	0	1	0	0	0	0	N/A	0	N/A	N/A	N/A	N/A	N/A	1	N/A	N/A	N/A	N/A	N/A	0	N/A	N/A	N/A	N/A	N/A
Pre-existing VISTA data	chr18	13703649	13705059	hs1104	negative	NA	0	0	0	0	1	0	0	0	0	2	0	0	1	2	0	1	2	2	0	0	0	0	0	0	N/A	N/A	N/A	N/A	N/A	N/A	N/A	N/A	N/A	N/A	N/A	N/A	N/A	N/A	N/A	N/A	N/A	N/A	N/A
Pre-existing VISTA data	chr18	13738221	13739462	hs367	positive	lb;mb	0	4	0	8	0	6	0	0	0	1	0	2	0	2	0	0	2	2	0	1	0	0	1	0	N/A	1	N/A	N/A	0	N/A	N/A	0	N/A	N/A	0	N/A	N/A	0	N/A	N/A	0	N/A	N/A
Pre-existing VISTA data	chr18	13768734	13769660	hs686	negative	NA	0	0	0	0	0	0	0	0	0	0	0	0	0	0	0	0	0	0	0	0	0	0	0	0	N/A	N/A	N/A	N/A	N/A	N/A	N/A	N/A	N/A	N/A	N/A	N/A	N/A	N/A	N/A	N/A	N/A	N/A	N/A
Pre-existing VISTA data	chr18	13786794	13788440	hs1027	positive	fb;hb	1	0	0	0	1	0	1	0	1	0	1	0	0	0	1	0	1	0	1	0	1	0	0	0	0	N/A	0	N/A	N/A	N/A	0	N/A	0	N/A	N/A	N/A	0	N/A	0	N/A	N/A	N/A	0
Pre-existing VISTA data	chr18	13789607	13791298	hs962	negative	NA	0	0	0	0	0	0	0	0	0	0	0	0	0	0	2	0	1	0	0	0	0	0	0	0	N/A	N/A	N/A	N/A	N/A	N/A	N/A	N/A	N/A	N/A	N/A	N/A	N/A	N/A	N/A	N/A	N/A	N/A	N/A
Pre-existing VISTA data	chr18	13797872	13799412	hs368	negative	NA	0	2	0	0	0	0	0	0	0	0	0	0	0	1	0	0	1	0	0	0	0	0	0	0	N/A	N/A	N/A	N/A	N/A	N/A	N/A	N/A	N/A	N/A	N/A	N/A	N/A	N/A	N/A	N/A	N/A	N/A	N/A
Pre-existing VISTA data	chr18	13809408	13810714	hs740	negative	NA	0	3	0	0	0	0	0	0	0	1	0	0	0	2	0	0	0	0	0	0	0	0	0	0	N/A	N/A	N/A	N/A	N/A	N/A	N/A	N/A	N/A	N/A	N/A	N/A	N/A	N/A	N/A	N/A	N/A	N/A	N/A
Pre-existing VISTA data	chr18	13811240	13812714	hs1088	negative	NA	0	0	0	0	0	0	0	0	0	0	0	0	0	1	2	0	0	0	0	0	0	0	0	0	N/A	N/A	N/A	N/A	N/A	N/A	N/A	N/A	N/A	N/A	N/A	N/A	N/A	N/A	N/A	N/A	N/A	N/A	N/A
Pre-existing VISTA data	chr18	13847779	13849408	hs1653	positive	bv	0	0	1	0	0	0	0	0	1	0	0	0	0	0	3	0	1	0	0	0	0	0	0	0	N/A	N/A	N/A	N/A	N/A	N/A	N/A	N/A	N/A	N/A	N/A	N/A	N/A	N/A	N/A	N/A	N/A	N/A	N/A
Pre-existing VISTA data	chr18	13896095	13897821	hs369	positive	hb;ht;mb	4	5	2	5	3	5	3	1	1	1	1	1	1	3	2	2	2	2	0	1	1	0	0	1	N/A	1	1	N/A	N/A	1	N/A	0	0	N/A	N/A	0	N/A	0	0	N/A	N/A	0	N/A
Pre-existing VISTA data	chr18	14063413	14065294	hs1544	positive	fb;hb;mb	3	4	0	4	3	3	0	2	0	0	1	1	1	1	1	1	1	1	1	1	1	0	0	0	1	1	0	N/A	N/A	N/A	0	0	1	N/A	N/A	N/A	0	0	0	N/A	N/A	N/A	0
Pre-existing VISTA data	chr18	14305020	14306278	hs1138	negative	NA	0	3	0	3	0	1	0	0	0	0	0	0	0	0	0	0	0	2	0	0	0	0	0	0	N/A	N/A	N/A	N/A	N/A	N/A	N/A	N/A	N/A	N/A	N/A	N/A	N/A	N/A	N/A	N/A	N/A	N/A	N/A
Pre-existing VISTA data	chr18	14458159	14460155	hs1566	positive	fb	2	2	2	2	0	2	0	1	2	0	0	1	0	3	1	2	0	2	1	0	0	0	0	0	1	N/A	N/A	N/A	N/A	N/A	0	N/A	N/A	N/A	N/A	N/A	0	N/A	N/A	N/A	N/A	N/A	0
Pre-existing VISTA data	chr18	15173063	15176000	mm1579	negative	NA	0	2	0	3	1	4	2	1	1	1	1	1	0	2	1	0	1	1	0	0	0	0	0	0	N/A	N/A	N/A	N/A	N/A	N/A	N/A	N/A	N/A	N/A	N/A	N/A	N/A	N/A	N/A	N/A	N/A	N/A	N/A
Pre-existing VISTA data	chr18	16560467	16563440	hs1636	positive	fb	4	5	0	5	0	5	0	0	0	0	0	0	0	1	0	0	0	1	1	0	0	0	0	0	0	N/A	N/A	N/A	N/A	N/A	1	N/A	N/A	N/A	N/A	N/A	0	N/A	N/A	N/A	N/A	N/A	0
Pre-existing VISTA data	chr18	16709805	16715755	hs1634	positive	ba;cn	2	5	1	3	0	3	0	2	3	2	0	1	0	7	4	2	0	4	0	0	0	1	0	0	N/A	N/A	N/A	0	N/A	N/A	N/A	N/A	N/A	0	N/A	N/A	N/A	N/A	N/A	0	N/A	N/A	N/A
Pre-existing VISTA data	chr18	20552768	20555785	hs2166	positive	ht;other	0	0	3	0	0	0	0	0	2	0	0	0	0	0	5	0	0	0	0	0	0	0	0	1	N/A	N/A	N/A	N/A	N/A	1	N/A	N/A	N/A	N/A	N/A	0	N/A	N/A	N/A	N/A	N/A	0	N/A
Pre-existing VISTA data	chr18	23867264	23870616	hs2280	negative	NA	1	2	2	2	0	2	0	0	1	0	0	0	0	1	2	1	1	2	0	0	0	0	0	0	N/A	N/A	N/A	N/A	N/A	N/A	N/A	N/A	N/A	N/A	N/A	N/A	N/A	N/A	N/A	N/A	N/A	N/A	N/A
Pre-existing VISTA data	chr18	25240594	25241640	hs370	negative	NA	0	3	0	3	0	2	0	0	0	0	0	0	0	0	1	0	0	0	0	0	0	0	0	0	N/A	N/A	N/A	N/A	N/A	N/A	N/A	N/A	N/A	N/A	N/A	N/A	N/A	N/A	N/A	N/A	N/A	N/A	N/A
Pre-existing VISTA data	chr18	25377369	25378646	hs590	positive	fb	0	1	0	0	0	0	0	0	0	0	0	0	0	0	0	0	0	0	1	0	0	0	0	0	0	N/A	N/A	N/A	N/A	N/A	0	N/A	N/A	N/A	N/A	N/A	0	N/A	N/A	N/A	N/A	N/A	0
Pre-existing VISTA data	chr18	25677414	25678414	hs371	positive	hb;mb	0	0	0	6	0	4	0	2	0	2	0	2	0	0	0	0	0	1	0	1	1	0	0	0	N/A	1	0	N/A	N/A	N/A	N/A	0	0	N/A	N/A	N/A	N/A	0	1	N/A	N/A	N/A	N/A
Pre-existing VISTA data	chr18	25791620	25792490	hs372	negative	NA	0	0	0	0	0	0	0	0	0	0	0	0	0	0	0	0	0	0	0	0	0	0	0	0	N/A	N/A	N/A	N/A	N/A	N/A	N/A	N/A	N/A	N/A	N/A	N/A	N/A	N/A	N/A	N/A	N/A	N/A	N/A
Pre-existing VISTA data	chr18	26196680	26197485	hs373	negative	NA	0	0	0	0	0	0	0	0	0	0	0	0	0	0	0	0	0	0	0	0	0	0	0	0	N/A	N/A	N/A	N/A	N/A	N/A	N/A	N/A	N/A	N/A	N/A	N/A	N/A	N/A	N/A	N/A	N/A	N/A	N/A
Pre-existing VISTA data	chr18	26738358	26739389	hs880	negative	NA	0	0	0	0	0	0	0	0	0	0	0	0	0	0	0	0	0	0	0	0	0	0	0	0	N/A	N/A	N/A	N/A	N/A	N/A	N/A	N/A	N/A	N/A	N/A	N/A	N/A	N/A	N/A	N/A	N/A	N/A	N/A
Pre-existing VISTA data	chr18	26783370	26784627	hs374	negative	NA	0	0	0	0	0	0	0	0	0	0	0	0	0	0	0	0	0	0	0	0	0	0	0	0	N/A	N/A	N/A	N/A	N/A	N/A	N/A	N/A	N/A	N/A	N/A	N/A	N/A	N/A	N/A	N/A	N/A	N/A	N/A
Pre-existing VISTA data	chr18	27497310	27498342	hs851	positive	mb	0	0	0	0	0	0	0	0	0	0	0	0	0	0	0	0	0	0	0	1	0	0	0	0	N/A	0	N/A	N/A	N/A	N/A	N/A	0	N/A	N/A	N/A	N/A	N/A	0	N/A	N/A	N/A	N/A	N/A
Pre-existing VISTA data	chr18	28161561	28162566	hs797	negative	NA	0	0	0	0	0	0	0	0	0	0	0	0	0	0	0	0	0	0	0	0	0	0	0	0	N/A	N/A	N/A	N/A	N/A	N/A	N/A	N/A	N/A	N/A	N/A	N/A	N/A	N/A	N/A	N/A	N/A	N/A	N/A
Pre-existing VISTA data	chr18	32541943	32543241	mm291	positive	ht	1	1	1	1	1	1	0	0	2	0	0	0	0	0	1	0	0	0	0	0	0	0	0	1	N/A	N/A	N/A	N/A	N/A	1	N/A	N/A	N/A	N/A	N/A	0	N/A	N/A	N/A	N/A	N/A	0	N/A
Pre-existing VISTA data	chr18	33291253	33294218	mm76	positive	ht;som	0	0	1	0	0	0	0	0	1	0	0	0	0	0	1	0	0	0	0	0	0	0	0	1	N/A	N/A	N/A	N/A	N/A	1	N/A	N/A	N/A	N/A	N/A	0	N/A	N/A	N/A	N/A	N/A	0	N/A
Pre-existing VISTA data	chr18	33552067	33554381	mm15	positive	fb	2	3	0	2	0	2	0	1	0	0	0	1	0	3	0	0	0	1	1	0	0	0	0	0	1	N/A	N/A	N/A	N/A	N/A	0	N/A	N/A	N/A	N/A	N/A	0	N/A	N/A	N/A	N/A	N/A	0
Pre-existing VISTA data	chr18	33552100	33553606	hs1399	negative	NA	2	3	0	2	0	2	0	1	0	0	0	1	0	3	0	0	0	1	0	0	0	0	0	0	N/A	N/A	N/A	N/A	N/A	N/A	N/A	N/A	N/A	N/A	N/A	N/A	N/A	N/A	N/A	N/A	N/A	N/A	N/A
Pre-existing VISTA data	chr18	34131297	34134370	mm1329	positive	nose;other	3	2	0	3	1	2	2	1	0	1	1	1	1	2	0	2	0	1	0	0	0	1	0	0	N/A	N/A	N/A	1	N/A	N/A	N/A	N/A	N/A	0	N/A	N/A	N/A	N/A	N/A	0	N/A	N/A	N/A
Pre-existing VISTA data	chr18	37217710	37219083	hs2610	positive	hb;mb	5	5	2	4	1	3	0	1	0	1	0	1	0	0	0	0	0	1	0	1	1	0	0	0	N/A	1	0	N/A	N/A	N/A	N/A	0	0	N/A	N/A	N/A	N/A	0	1	N/A	N/A	N/A	N/A
Pre-existing VISTA data	chr18	38143981	38145288	mm524	negative	NA	4	5	3	5	4	4	0	1	1	1	1	1	1	2	2	0	1	4	0	0	0	0	0	0	N/A	N/A	N/A	N/A	N/A	N/A	N/A	N/A	N/A	N/A	N/A	N/A	N/A	N/A	N/A	N/A	N/A	N/A	N/A
Pre-existing VISTA data	chr18	38378940	38381638	mm1457	positive	cn;drg;fb;lb	2	2	2	2	3	3	1	1	2	1	1	1	2	2	1	3	2	3	1	0	0	0	1	0	1	N/A	N/A	N/A	1	N/A	0	N/A	N/A	N/A	0	N/A	0	N/A	N/A	N/A	0	N/A	0
Pre-existing VISTA data	chr18	38803791	38805108	hs1640	positive	tail	1	0	0	4	1	0	0	0	0	0	2	0	1	0	0	1	1	1	0	0	0	0	0	0	N/A	N/A	N/A	N/A	N/A	N/A	N/A	N/A	N/A	N/A	N/A	N/A	N/A	N/A	N/A	N/A	N/A	N/A	N/A
Pre-existing VISTA data	chr18	39229299	39231539	mm1350	negative	NA	0	0	0	0	0	0	0	0	1	0	0	0	0	0	1	0	1	0	0	0	0	0	0	0	N/A	N/A	N/A	N/A	N/A	N/A	N/A	N/A	N/A	N/A	N/A	N/A	N/A	N/A	N/A	N/A	N/A	N/A	N/A
Pre-existing VISTA data	chr18	54481597	54484940	mm1051	negative	NA	3	1	1	2	0	4	1	1	1	1	0	2	0	1	1	0	1	2	0	0	0	0	0	0	N/A	N/A	N/A	N/A	N/A	N/A	N/A	N/A	N/A	N/A	N/A	N/A	N/A	N/A	N/A	N/A	N/A	N/A	N/A
Pre-existing VISTA data	chr18	54610384	54613247	mm1535	negative	NA	5	4	0	5	1	6	3	1	3	1	2	1	0	3	4	1	1	4	0	0	0	0	0	0	N/A	N/A	N/A	N/A	N/A	N/A	N/A	N/A	N/A	N/A	N/A	N/A	N/A	N/A	N/A	N/A	N/A	N/A	N/A
Pre-existing VISTA data	chr18	54759739	54761758	mm1545	negative	NA	0	2	0	4	0	1	0	0	0	2	0	3	0	2	0	1	0	2	0	0	0	0	0	0	N/A	N/A	N/A	N/A	N/A	N/A	N/A	N/A	N/A	N/A	N/A	N/A	N/A	N/A	N/A	N/A	N/A	N/A	N/A
Pre-existing VISTA data	chr18	55135917	55137168	hs1338	negative	NA	0	3	0	0	0	2	0	2	1	0	0	1	0	1	1	1	0	3	0	0	0	0	0	0	N/A	N/A	N/A	N/A	N/A	N/A	N/A	N/A	N/A	N/A	N/A	N/A	N/A	N/A	N/A	N/A	N/A	N/A	N/A
Pre-existing VISTA data	chr18	55195616	55197516	hs1375	positive	mb;nt	0	3	0	2	0	3	2	1	1	1	0	1	1	3	1	0	2	2	0	1	0	0	0	0	N/A	1	N/A	N/A	N/A	N/A	N/A	0	N/A	N/A	N/A	N/A	N/A	0	N/A	N/A	N/A	N/A	N/A
Pre-existing VISTA data	chr18	55483487	55486527	hs1643	positive	fb;other	0	5	0	2	0	2	0	2	0	2	0	2	0	2	0	0	1	3	1	0	0	0	0	0	1	N/A	N/A	N/A	N/A	N/A	0	N/A	N/A	N/A	N/A	N/A	0	N/A	N/A	N/A	N/A	N/A	0
Pre-existing VISTA data	chr18	55505853	55508602	hs1373	negative	NA	1	4	0	4	0	5	0	1	0	1	0	2	0	3	0	1	1	2	0	0	0	0	0	0	N/A	N/A	N/A	N/A	N/A	N/A	N/A	N/A	N/A	N/A	N/A	N/A	N/A	N/A	N/A	N/A	N/A	N/A	N/A
Pre-existing VISTA data	chr18	55518916	55521029	hs1371	positive	fb;lb;mb	0	2	0	2	0	1	0	1	0	0	0	0	0	2	1	0	0	3	1	1	0	0	1	0	1	0	N/A	N/A	0	N/A	0	1	N/A	N/A	0	N/A	0	0	N/A	N/A	0	N/A	0
Pre-existing VISTA data	chr18	55624019	55627654	mm1061	positive	ba;lb;nose	2	0	0	0	3	0	2	0	2	0	2	0	0	0	1	0	1	0	0	0	0	1	1	0	N/A	N/A	N/A	0	1	N/A	N/A	N/A	N/A	0	0	N/A	N/A	N/A	N/A	1	0	N/A	N/A
Pre-existing VISTA data	chr18	55784853	55787217	mm1581	positive	hb	0	0	0	2	0	2	1	0	0	1	0	1	0	2	1	0	0	1	0	0	1	0	0	0	N/A	N/A	0	N/A	N/A	N/A	N/A	N/A	0	N/A	N/A	N/A	N/A	N/A	1	N/A	N/A	N/A	N/A
Pre-existing VISTA data	chr18	56042253	56043290	hs2325	positive	fb	0	0	0	0	0	0	0	0	0	0	0	0	0	0	0	0	0	0	1	0	0	0	0	0	0	N/A	N/A	N/A	N/A	N/A	0	N/A	N/A	N/A	N/A	N/A	0	N/A	N/A	N/A	N/A	N/A	0
Pre-existing VISTA data	chr18	56896919	56898991	mm109	positive	ht	0	0	1	0	0	0	0	0	1	0	0	0	0	0	0	0	0	0	0	0	0	0	0	1	N/A	N/A	N/A	N/A	N/A	0	N/A	N/A	N/A	N/A	N/A	0	N/A	N/A	N/A	N/A	N/A	1	N/A
Pre-existing VISTA data	chr18	60904548	60907218	mm879	positive	ba;cn;drg;lb;tri	2	2	0	2	1	0	0	1	0	1	0	1	1	2	0	0	1	2	0	0	0	1	1	0	N/A	N/A	N/A	0	0	N/A	N/A	N/A	N/A	1	1	N/A	N/A	N/A	N/A	0	0	N/A	N/A
Pre-existing VISTA data	chr18	61348806	61352129	mm1331	negative	NA	1	0	1	0	0	0	0	0	1	0	0	0	0	0	1	0	1	1	0	0	0	0	0	0	N/A	N/A	N/A	N/A	N/A	N/A	N/A	N/A	N/A	N/A	N/A	N/A	N/A	N/A	N/A	N/A	N/A	N/A	N/A
Pre-existing VISTA data	chr18	61608405	61611100	mm36	positive	nt	2	1	0	1	1	1	1	0	1	1	1	1	0	1	2	0	1	1	0	0	0	0	0	0	N/A	N/A	N/A	N/A	N/A	N/A	N/A	N/A	N/A	N/A	N/A	N/A	N/A	N/A	N/A	N/A	N/A	N/A	N/A
Pre-existing VISTA data	chr18	61637543	61638544	hs1890	negative	NA	5	3	4	2	0	3	0	0	2	0	0	0	0	1	2	1	1	0	0	0	0	0	0	0	N/A	N/A	N/A	N/A	N/A	N/A	N/A	N/A	N/A	N/A	N/A	N/A	N/A	N/A	N/A	N/A	N/A	N/A	N/A
Pre-existing VISTA data	chr18	61651102	61654074	hs1752	positive	ht;lv;other	3	0	2	1	1	2	2	0	1	1	1	0	0	0	2	1	1	1	0	0	0	0	0	1	N/A	N/A	N/A	N/A	N/A	1	N/A	N/A	N/A	N/A	N/A	0	N/A	N/A	N/A	N/A	N/A	0	N/A
Pre-existing VISTA data	chr18	65514202	65517793	mm1322	positive	mb	0	0	0	0	0	2	1	1	1	1	0	1	1	1	2	1	1	1	0	1	0	0	0	0	N/A	1	N/A	N/A	N/A	N/A	N/A	0	N/A	N/A	N/A	N/A	N/A	0	N/A	N/A	N/A	N/A	N/A
Pre-existing VISTA data	chr18	65529924	65531332	hs1397	positive	ear;nose	2	3	0	6	0	4	2	1	1	1	1	2	0	1	2	1	2	2	0	0	0	1	0	0	N/A	N/A	N/A	0	N/A	N/A	N/A	N/A	N/A	0	N/A	N/A	N/A	N/A	N/A	1	N/A	N/A	N/A
Pre-existing VISTA data	chr18	67369753	67371235	hs1751	positive	ht	2	2	3	3	2	2	1	0	1	0	1	0	0	2	1	0	0	0	0	0	0	0	0	1	N/A	N/A	N/A	N/A	N/A	1	N/A	N/A	N/A	N/A	N/A	0	N/A	N/A	N/A	N/A	N/A	0	N/A
Pre-existing VISTA data	chr18	68058775	68059713	mm304	positive	ht	1	1	2	1	1	2	0	0	1	0	1	0	0	1	1	0	2	2	0	0	0	0	0	1	N/A	N/A	N/A	N/A	N/A	1	N/A	N/A	N/A	N/A	N/A	0	N/A	N/A	N/A	N/A	N/A	0	N/A
Pre-existing VISTA data	chr18	68909328	68911841	mm708	positive	lb	1	0	0	0	1	0	0	0	0	0	3	0	0	0	0	0	2	0	0	0	0	0	1	0	N/A	N/A	N/A	N/A	1	N/A	N/A	N/A	N/A	N/A	0	N/A	N/A	N/A	N/A	N/A	0	N/A	N/A
Pre-existing VISTA data	chr18	69095839	69096789	hs744	negative	NA	0	0	0	0	0	0	0	0	0	0	0	0	0	0	0	0	0	0	0	0	0	0	0	0	N/A	N/A	N/A	N/A	N/A	N/A	N/A	N/A	N/A	N/A	N/A	N/A	N/A	N/A	N/A	N/A	N/A	N/A	N/A
Pre-existing VISTA data	chr18	69124560	69125812	hs713	negative	NA	2	0	0	0	5	0	0	0	0	0	3	0	0	0	0	0	2	0	0	0	0	0	0	0	N/A	N/A	N/A	N/A	N/A	N/A	N/A	N/A	N/A	N/A	N/A	N/A	N/A	N/A	N/A	N/A	N/A	N/A	N/A
Pre-existing VISTA data	chr18	69499161	69500798	hs376	positive	hb;mb;nt	1	3	0	2	0	2	0	3	0	3	0	0	0	1	0	1	1	2	0	1	1	0	0	0	N/A	0	1	N/A	N/A	N/A	N/A	1	0	N/A	N/A	N/A	N/A	0	0	N/A	N/A	N/A	N/A
Pre-existing VISTA data	chr18	69546506	69549364	mm1390	negative	NA	0	0	0	0	0	0	0	1	0	0	0	0	0	1	0	0	0	1	0	0	0	0	0	0	N/A	N/A	N/A	N/A	N/A	N/A	N/A	N/A	N/A	N/A	N/A	N/A	N/A	N/A	N/A	N/A	N/A	N/A	N/A
Pre-existing VISTA data	chr18	69562176	69563576	hs1537	positive	fb	0	3	0	2	0	2	0	2	0	0	0	0	0	1	0	0	0	2	1	0	0	0	0	0	1	N/A	N/A	N/A	N/A	N/A	0	N/A	N/A	N/A	N/A	N/A	0	N/A	N/A	N/A	N/A	N/A	0
Pre-existing VISTA data	chr18	69606843	69610050	hs1561	negative	NA	0	3	0	0	0	0	1	1	0	0	0	0	0	2	0	0	3	0	0	0	0	0	0	0	N/A	N/A	N/A	N/A	N/A	N/A	N/A	N/A	N/A	N/A	N/A	N/A	N/A	N/A	N/A	N/A	N/A	N/A	N/A
Pre-existing VISTA data	chr18	69844647	69846013	hs1013	positive	fb	0	0	0	0	0	0	0	0	0	0	0	0	0	0	0	0	0	0	1	0	0	0	0	0	0	N/A	N/A	N/A	N/A	N/A	0	N/A	N/A	N/A	N/A	N/A	0	N/A	N/A	N/A	N/A	N/A	0
Pre-existing VISTA data	chr18	72724153	72726079	hs1384	positive	fb;hb;mb;nose;nt	2	2	0	2	0	2	0	1	0	2	0	1	0	3	0	0	0	3	1	1	1	1	0	0	1	1	0	0	N/A	N/A	0	0	0	0	N/A	N/A	0	0	1	0	N/A	N/A	0
Pre-existing VISTA data	chr18	73058910	73061059	hs1726	positive	hb	0	2	0	0	0	0	0	0	0	0	0	0	0	0	0	0	0	0	0	0	1	0	0	0	N/A	N/A	0	N/A	N/A	N/A	N/A	N/A	0	N/A	N/A	N/A	N/A	N/A	0	N/A	N/A	N/A	N/A
Pre-existing VISTA data	chr18	73311944	73315305	hs2513	negative	NA	0	0	0	0	0	0	0	0	0	0	0	0	0	0	0	0	0	0	0	0	0	0	0	0	N/A	N/A	N/A	N/A	N/A	N/A	N/A	N/A	N/A	N/A	N/A	N/A	N/A	N/A	N/A	N/A	N/A	N/A	N/A
Pre-existing VISTA data	chr18	75501597	75505830	mm18	positive	ht;mb	3	3	3	4	0	5	2	1	2	1	1	1	2	2	1	2	3	1	0	1	0	0	0	1	N/A	1	N/A	N/A	N/A	1	N/A	0	N/A	N/A	N/A	0	N/A	0	N/A	N/A	N/A	0	N/A
Pre-existing VISTA data	chr18	75502362	75503667	mm257	positive	ht;mb	2	3	2	4	0	5	2	1	1	1	1	1	2	1	1	2	2	1	0	1	0	0	0	1	N/A	1	N/A	N/A	N/A	1	N/A	0	N/A	N/A	N/A	0	N/A	0	N/A	N/A	N/A	0	N/A
Pre-existing VISTA data	chr18	76160385	76161964	mm557	negative	NA	4	3	2	4	2	3	0	1	1	1	1	1	0	0	0	0	0	0	0	0	0	0	0	0	N/A	N/A	N/A	N/A	N/A	N/A	N/A	N/A	N/A	N/A	N/A	N/A	N/A	N/A	N/A	N/A	N/A	N/A	N/A
Pre-existing VISTA data	chr18	76221911	76222726	mm218	negative	NA	0	0	0	0	0	0	0	0	0	0	0	0	0	1	0	0	0	1	0	0	0	0	0	0	N/A	N/A	N/A	N/A	N/A	N/A	N/A	N/A	N/A	N/A	N/A	N/A	N/A	N/A	N/A	N/A	N/A	N/A	N/A
Pre-existing VISTA data	chr18	76556127	76556906	hs679	positive	hb	0	0	0	2	0	1	0	0	0	1	0	0	0	2	0	1	0	1	0	0	1	0	0	0	N/A	N/A	1	N/A	N/A	N/A	N/A	N/A	0	N/A	N/A	N/A	N/A	N/A	0	N/A	N/A	N/A	N/A
Pre-existing VISTA data	chr18	76573836	76574483	hs802	negative	NA	0	0	0	0	0	0	0	0	0	0	0	0	0	0	0	0	0	0	0	0	0	0	0	0	N/A	N/A	N/A	N/A	N/A	N/A	N/A	N/A	N/A	N/A	N/A	N/A	N/A	N/A	N/A	N/A	N/A	N/A	N/A
Pre-existing VISTA data	chr18	76709224	76713731	mm1065	negative	NA	0	0	0	0	0	0	0	0	0	0	0	0	0	0	0	0	0	0	0	0	0	0	0	0	N/A	N/A	N/A	N/A	N/A	N/A	N/A	N/A	N/A	N/A	N/A	N/A	N/A	N/A	N/A	N/A	N/A	N/A	N/A
Pre-existing VISTA data	chr18	76862703	76863724	hs375	negative	NA	0	0	0	0	0	0	0	0	0	0	0	0	0	0	0	0	0	0	0	0	0	0	0	0	N/A	N/A	N/A	N/A	N/A	N/A	N/A	N/A	N/A	N/A	N/A	N/A	N/A	N/A	N/A	N/A	N/A	N/A	N/A
Pre-existing VISTA data	chr18	78236924	78239280	hs1440	positive	ba;hb;lb;other	4	2	0	2	4	0	1	1	2	0	1	0	2	2	0	0	2	1	0	0	1	1	1	0	N/A	N/A	0	1	1	N/A	N/A	N/A	0	0	0	N/A	N/A	N/A	0	0	0	N/A	N/A
Pre-existing VISTA data	chr18	78266847	78268996	hs1464	positive	lb	1	0	0	0	2	0	1	0	0	0	2	0	0	0	1	0	3	0	0	0	0	0	1	0	N/A	N/A	N/A	N/A	1	N/A	N/A	N/A	N/A	N/A	0	N/A	N/A	N/A	N/A	N/A	0	N/A	N/A
Pre-existing VISTA data	chr18	78335785	78336542	mm173	positive	mb;other	0	0	2	0	0	0	0	0	2	0	0	0	0	0	1	0	0	0	0	1	0	0	0	0	N/A	0	N/A	N/A	N/A	N/A	N/A	0	N/A	N/A	N/A	N/A	N/A	0	N/A	N/A	N/A	N/A	N/A
Pre-existing VISTA data	chr18	78335801	78336543	hs2663	negative	NA	0	0	2	0	0	0	0	0	2	0	0	0	0	0	1	0	0	0	0	0	0	0	0	0	N/A	N/A	N/A	N/A	N/A	N/A	N/A	N/A	N/A	N/A	N/A	N/A	N/A	N/A	N/A	N/A	N/A	N/A	N/A
Pre-existing VISTA data	chr18	78454573	78456223	hs1363	positive	fb;mb	3	4	0	4	0	6	1	1	0	2	0	1	0	3	0	1	1	2	1	1	0	0	0	0	1	1	N/A	N/A	N/A	N/A	0	0	N/A	N/A	N/A	N/A	0	0	N/A	N/A	N/A	N/A	0
Pre-existing VISTA data	chr18	78972131	78974285	hs2336	positive	hb	0	3	0	2	0	3	1	2	1	1	0	1	1	2	1	2	1	2	0	0	1	0	0	0	N/A	N/A	1	N/A	N/A	N/A	N/A	N/A	0	N/A	N/A	N/A	N/A	N/A	0	N/A	N/A	N/A	N/A
Pre-existing VISTA data	chr18	79047866	79051719	hs1362	positive	cn;fb;hb;mb;nt;other	4	5	1	4	0	5	0	1	0	1	0	1	1	3	4	6	4	2	1	1	1	0	0	0	1	1	1	N/A	N/A	N/A	0	0	0	N/A	N/A	N/A	0	0	0	N/A	N/A	N/A	0
Pre-existing VISTA data	chr18	79070341	79072736	hs2335	positive	hb;mb	2	2	0	2	0	2	1	1	3	1	0	1	2	4	3	3	5	1	0	1	1	0	0	0	N/A	1	1	N/A	N/A	N/A	N/A	0	0	N/A	N/A	N/A	N/A	0	0	N/A	N/A	N/A	N/A
Pre-existing VISTA data	chr18	80330121	80332361	mm152	positive	ht	0	0	1	0	0	0	0	0	2	0	0	0	0	0	3	0	0	0	0	0	0	0	0	1	N/A	N/A	N/A	N/A	N/A	1	N/A	N/A	N/A	N/A	N/A	0	N/A	N/A	N/A	N/A	N/A	0	N/A
Pre-existing VISTA data	chr18	80787642	80788562	hs885	negative	NA	0	0	0	1	0	0	0	0	0	1	0	0	0	0	0	0	0	1	0	0	0	0	0	0	N/A	N/A	N/A	N/A	N/A	N/A	N/A	N/A	N/A	N/A	N/A	N/A	N/A	N/A	N/A	N/A	N/A	N/A	N/A
Pre-existing VISTA data	chr18	80811437	80812172	hs775	positive	fb	0	5	0	5	0	4	0	2	0	1	0	1	0	1	1	1	1	2	1	0	0	0	0	0	1	N/A	N/A	N/A	N/A	N/A	0	N/A	N/A	N/A	N/A	N/A	0	N/A	N/A	N/A	N/A	N/A	0
Pre-existing VISTA data	chr18	80818312	80819093	hs560	negative	NA	0	0	0	0	0	0	0	0	0	0	0	0	0	0	0	0	1	0	0	0	0	0	0	0	N/A	N/A	N/A	N/A	N/A	N/A	N/A	N/A	N/A	N/A	N/A	N/A	N/A	N/A	N/A	N/A	N/A	N/A	N/A
Pre-existing VISTA data	chr18	81131478	81132547	hs1194	negative	NA	0	0	0	0	0	0	0	0	0	0	0	0	0	0	0	0	0	0	0	0	0	0	0	0	N/A	N/A	N/A	N/A	N/A	N/A	N/A	N/A	N/A	N/A	N/A	N/A	N/A	N/A	N/A	N/A	N/A	N/A	N/A
Pre-existing VISTA data	chr18	81152972	81154540	hs1056	positive	fb;mb;nt	0	4	0	3	0	2	0	2	0	2	2	2	0	1	0	1	0	2	1	1	0	0	0	0	1	1	N/A	N/A	N/A	N/A	0	0	N/A	N/A	N/A	N/A	0	0	N/A	N/A	N/A	N/A	0
Pre-existing VISTA data	chr18	81160422	81161155	hs2639	negative	NA	0	0	0	0	0	0	0	0	0	0	0	0	0	0	0	0	0	0	0	0	0	0	0	0	N/A	N/A	N/A	N/A	N/A	N/A	N/A	N/A	N/A	N/A	N/A	N/A	N/A	N/A	N/A	N/A	N/A	N/A	N/A
Pre-existing VISTA data	chr18	81165710	81167181	hs1011	positive	fb	0	3	0	2	0	6	0	0	0	0	0	0	0	2	0	0	0	1	1	0	0	0	0	0	0	N/A	N/A	N/A	N/A	N/A	1	N/A	N/A	N/A	N/A	N/A	0	N/A	N/A	N/A	N/A	N/A	0
Pre-existing VISTA data	chr18	81455133	81455906	hs1141	negative	NA	0	0	0	0	0	0	0	0	0	0	0	0	0	0	0	0	0	0	0	0	0	0	0	0	N/A	N/A	N/A	N/A	N/A	N/A	N/A	N/A	N/A	N/A	N/A	N/A	N/A	N/A	N/A	N/A	N/A	N/A	N/A
Pre-existing VISTA data	chr18	81461113	81462251	hs1083	negative	NA	0	0	0	0	0	0	0	0	0	0	0	0	1	1	0	0	0	0	0	0	0	0	0	0	N/A	N/A	N/A	N/A	N/A	N/A	N/A	N/A	N/A	N/A	N/A	N/A	N/A	N/A	N/A	N/A	N/A	N/A	N/A
Pre-existing VISTA data	chr18	81506903	81508195	hs1047	negative	NA	0	0	0	0	0	0	0	0	0	0	0	0	0	0	0	0	0	2	0	0	0	0	0	0	N/A	N/A	N/A	N/A	N/A	N/A	N/A	N/A	N/A	N/A	N/A	N/A	N/A	N/A	N/A	N/A	N/A	N/A	N/A
Pre-existing VISTA data	chr18	81509178	81510770	hs634	positive	fb;hb;mb;nt	1	4	0	3	0	3	0	0	0	0	0	2	0	1	0	1	0	5	1	1	1	0	0	0	0	1	0	N/A	N/A	N/A	1	0	1	N/A	N/A	N/A	0	0	0	N/A	N/A	N/A	0
Pre-existing VISTA data	chr18	81830667	81831964	hs1186	positive	hb;nt	1	2	0	4	0	3	0	0	0	0	0	0	0	0	0	0	0	2	0	0	1	0	0	0	N/A	N/A	0	N/A	N/A	N/A	N/A	N/A	0	N/A	N/A	N/A	N/A	N/A	0	N/A	N/A	N/A	N/A
Pre-existing VISTA data	chr18	81851980	81853025	hs552	negative	NA	0	0	0	1	0	0	0	0	0	0	0	0	0	0	0	0	0	0	0	0	0	0	0	0	N/A	N/A	N/A	N/A	N/A	N/A	N/A	N/A	N/A	N/A	N/A	N/A	N/A	N/A	N/A	N/A	N/A	N/A	N/A
Pre-existing VISTA data	chr18	81897381	81899437	hs1020	positive	hb;nt	0	0	0	2	0	0	0	0	0	1	0	0	0	0	0	0	0	0	0	0	1	0	0	0	N/A	N/A	0	N/A	N/A	N/A	N/A	N/A	0	N/A	N/A	N/A	N/A	N/A	1	N/A	N/A	N/A	N/A
Pre-existing VISTA data	chr18	81923024	81924088	hs1195	negative	NA	0	0	0	0	0	0	0	0	0	0	0	0	0	0	0	0	0	0	0	0	0	0	0	0	N/A	N/A	N/A	N/A	N/A	N/A	N/A	N/A	N/A	N/A	N/A	N/A	N/A	N/A	N/A	N/A	N/A	N/A	N/A
Pre-existing VISTA data	chr18	82887632	82890860	mm33	negative	NA	5	1	0	1	4	2	1	0	1	1	2	0	2	1	1	1	3	2	0	0	0	0	0	0	N/A	N/A	N/A	N/A	N/A	N/A	N/A	N/A	N/A	N/A	N/A	N/A	N/A	N/A	N/A	N/A	N/A	N/A	N/A
Pre-existing VISTA data	chr18	83115006	83117713	mm1007	negative	NA	0	2	0	0	0	0	0	0	0	0	1	0	0	1	2	0	3	0	0	0	0	0	0	0	N/A	N/A	N/A	N/A	N/A	N/A	N/A	N/A	N/A	N/A	N/A	N/A	N/A	N/A	N/A	N/A	N/A	N/A	N/A
Pre-existing VISTA data	chr18	83452682	83453500	hs808	negative	NA	0	0	0	0	0	0	0	0	0	0	0	0	0	0	0	0	0	0	0	0	0	0	0	0	N/A	N/A	N/A	N/A	N/A	N/A	N/A	N/A	N/A	N/A	N/A	N/A	N/A	N/A	N/A	N/A	N/A	N/A	N/A
Pre-existing VISTA data	chr18	84242068	84243222	hs733	negative	NA	0	0	0	0	0	0	0	0	0	0	0	0	0	0	0	0	0	0	0	0	0	0	0	0	N/A	N/A	N/A	N/A	N/A	N/A	N/A	N/A	N/A	N/A	N/A	N/A	N/A	N/A	N/A	N/A	N/A	N/A	N/A
Pre-existing VISTA data	chr18	84372054	84373642	hs824	positive	lb	1	0	0	3	0	2	0	0	0	1	0	0	0	0	0	0	0	0	0	0	0	0	1	0	N/A	N/A	N/A	N/A	0	N/A	N/A	N/A	N/A	N/A	0	N/A	N/A	N/A	N/A	N/A	0	N/A	N/A
Pre-existing VISTA data	chr18	84413592	84415866	hs528	negative	NA	2	0	0	0	1	0	0	0	1	0	0	0	1	0	3	1	3	0	0	0	0	0	0	0	N/A	N/A	N/A	N/A	N/A	N/A	N/A	N/A	N/A	N/A	N/A	N/A	N/A	N/A	N/A	N/A	N/A	N/A	N/A
Pre-existing VISTA data	chr18	84463338	84466318	hs1701	negative	NA	0	0	0	0	0	0	0	0	0	0	0	0	0	0	0	0	0	0	0	0	0	0	0	0	N/A	N/A	N/A	N/A	N/A	N/A	N/A	N/A	N/A	N/A	N/A	N/A	N/A	N/A	N/A	N/A	N/A	N/A	N/A
Pre-existing VISTA data	chr18	84541674	84543352	hs379	negative	NA	0	0	0	0	0	0	0	0	0	0	0	0	0	0	0	0	0	0	0	0	0	0	0	0	N/A	N/A	N/A	N/A	N/A	N/A	N/A	N/A	N/A	N/A	N/A	N/A	N/A	N/A	N/A	N/A	N/A	N/A	N/A
Pre-existing VISTA data	chr18	84547222	84548064	hs378	positive	lb	0	0	0	0	0	0	0	0	0	0	0	0	0	0	0	0	0	0	0	0	0	0	1	0	N/A	N/A	N/A	N/A	0	N/A	N/A	N/A	N/A	N/A	0	N/A	N/A	N/A	N/A	N/A	0	N/A	N/A
Pre-existing VISTA data	chr19	5810095	5812696	hs1759	positive	eye;fb;ht	2	2	3	3	2	3	3	4	1	3	2	3	2	3	1	3	2	5	1	0	0	0	0	1	1	N/A	N/A	N/A	N/A	1	0	N/A	N/A	N/A	N/A	0	0	N/A	N/A	N/A	N/A	0	0
Pre-existing VISTA data	chr19	8944196	8945758	hs2056	negative	NA	0	0	0	0	0	0	0	0	0	1	0	0	1	1	2	1	2	1	0	0	0	0	0	0	N/A	N/A	N/A	N/A	N/A	N/A	N/A	N/A	N/A	N/A	N/A	N/A	N/A	N/A	N/A	N/A	N/A	N/A	N/A
Pre-existing VISTA data	chr19	10065172	10067408	hs2273	negative	NA	0	0	0	0	0	0	0	0	0	0	0	0	0	0	0	0	0	0	0	0	0	0	0	0	N/A	N/A	N/A	N/A	N/A	N/A	N/A	N/A	N/A	N/A	N/A	N/A	N/A	N/A	N/A	N/A	N/A	N/A	N/A
Pre-existing VISTA data	chr19	10421785	10424670	hs351	negative	NA	0	6	0	4	2	4	0	0	0	0	0	0	1	2	2	2	1	2	0	0	0	0	0	0	N/A	N/A	N/A	N/A	N/A	N/A	N/A	N/A	N/A	N/A	N/A	N/A	N/A	N/A	N/A	N/A	N/A	N/A	N/A
Pre-existing VISTA data	chr19	10659774	10663888	mm1381	negative	NA	0	0	2	0	0	0	0	1	2	0	0	0	0	0	0	0	0	0	0	0	0	0	0	0	N/A	N/A	N/A	N/A	N/A	N/A	N/A	N/A	N/A	N/A	N/A	N/A	N/A	N/A	N/A	N/A	N/A	N/A	N/A
Pre-existing VISTA data	chr19	14123241	14124630	hs1004	positive	ba;hb;lb;mb;nose	0	1	0	3	0	3	0	0	0	0	0	0	0	2	0	0	1	1	0	1	1	1	1	0	N/A	0	0	0	0	N/A	N/A	1	0	0	0	N/A	N/A	0	0	0	0	N/A	N/A
Pre-existing VISTA data	chr19	14239310	14242198	hs1163	positive	ba;cn;tri	6	4	0	5	2	4	0	0	0	0	0	0	0	1	0	0	1	2	0	0	0	1	0	0	N/A	N/A	N/A	0	N/A	N/A	N/A	N/A	N/A	0	N/A	N/A	N/A	N/A	N/A	0	N/A	N/A	N/A
Pre-existing VISTA data	chr19	14506315	14508633	hs1360	positive	fb;hb;mb	2	4	0	2	0	4	0	2	0	0	0	1	0	3	1	0	0	3	1	1	1	0	0	0	1	1	0	N/A	N/A	N/A	0	0	0	N/A	N/A	N/A	0	0	0	N/A	N/A	N/A	0
Pre-existing VISTA data	chr19	14508410	14510927	hs1587	negative	NA	0	0	0	0	0	0	0	0	0	0	0	0	0	2	0	0	0	3	0	0	0	0	0	0	N/A	N/A	N/A	N/A	N/A	N/A	N/A	N/A	N/A	N/A	N/A	N/A	N/A	N/A	N/A	N/A	N/A	N/A	N/A
Pre-existing VISTA data	chr19	14518119	14519084	hs1183	negative	NA	0	1	0	0	0	2	0	0	0	0	0	0	0	0	0	0	1	1	0	0	0	0	0	0	N/A	N/A	N/A	N/A	N/A	N/A	N/A	N/A	N/A	N/A	N/A	N/A	N/A	N/A	N/A	N/A	N/A	N/A	N/A
Pre-existing VISTA data	chr19	14540262	14542407	hs1026	negative	NA	0	0	0	0	0	0	0	0	0	0	0	0	0	0	0	0	0	0	0	0	0	0	0	0	N/A	N/A	N/A	N/A	N/A	N/A	N/A	N/A	N/A	N/A	N/A	N/A	N/A	N/A	N/A	N/A	N/A	N/A	N/A
Pre-existing VISTA data	chr19	14565295	14568169	hs1078	positive	cn;fb;hb;mb;nt	2	3	0	3	0	3	0	1	0	3	0	2	0	2	0	0	2	4	1	1	1	0	0	0	1	1	0	N/A	N/A	N/A	0	0	0	N/A	N/A	N/A	0	0	1	N/A	N/A	N/A	0
Pre-existing VISTA data	chr19	14658815	14660521	hs1074	negative	NA	0	0	0	0	0	1	0	0	0	0	0	0	0	0	0	0	0	1	0	0	0	0	0	0	N/A	N/A	N/A	N/A	N/A	N/A	N/A	N/A	N/A	N/A	N/A	N/A	N/A	N/A	N/A	N/A	N/A	N/A	N/A
Pre-existing VISTA data	chr19	14776716	14777987	hs1041	positive	fb;hb;mb;nt	0	3	0	4	0	2	0	1	0	1	0	0	0	0	0	0	1	0	1	1	1	0	0	0	0	0	0	N/A	N/A	N/A	0	0	0	N/A	N/A	N/A	1	0	1	N/A	N/A	N/A	0
Pre-existing VISTA data	chr19	14890554	14892151	hs313	positive	fb;lb	4	5	0	3	2	5	1	1	0	2	1	1	0	1	0	0	1	3	1	0	0	0	1	0	1	N/A	N/A	N/A	1	N/A	0	N/A	N/A	N/A	0	N/A	0	N/A	N/A	N/A	0	N/A	0
Pre-existing VISTA data	chr19	14939835	14941282	hs765	positive	mb	0	0	0	0	0	0	0	0	0	0	0	0	0	0	0	0	0	0	0	1	0	0	0	0	N/A	0	N/A	N/A	N/A	N/A	N/A	0	N/A	N/A	N/A	N/A	N/A	0	N/A	N/A	N/A	N/A	N/A
Pre-existing VISTA data	chr19	15340182	15341551	hs312	positive	fb;hb;lb;mb	2	3	0	4	2	2	0	2	0	1	0	0	0	2	0	1	2	0	1	1	1	0	1	0	1	0	1	N/A	0	N/A	0	0	0	N/A	1	N/A	0	0	0	N/A	0	N/A	0
Pre-existing VISTA data	chr19	15800831	15804668	hs1585	positive	cn;drg;eye;fb;hb;mb;nose;nt	4	6	1	3	2	6	0	4	0	1	1	1	0	3	0	0	3	4	1	1	1	1	0	0	1	1	0	0	N/A	N/A	0	0	0	0	N/A	N/A	0	0	1	0	N/A	N/A	0
Pre-existing VISTA data	chr19	15835662	15838957	hs1530	positive	fb;lb	1	5	0	6	0	4	0	3	0	3	0	1	0	3	1	0	2	3	1	0	0	0	1	0	1	N/A	N/A	N/A	0	N/A	0	N/A	N/A	N/A	0	N/A	0	N/A	N/A	N/A	0	N/A	0
Pre-existing VISTA data	chr19	17083804	17085678	hs1814	negative	NA	0	0	0	0	0	0	0	0	0	0	0	0	0	0	0	0	0	0	0	0	0	0	0	0	N/A	N/A	N/A	N/A	N/A	N/A	N/A	N/A	N/A	N/A	N/A	N/A	N/A	N/A	N/A	N/A	N/A	N/A	N/A
Pre-existing VISTA data	chr19	20013974	20014597	hs811	negative	NA	0	0	0	0	0	0	0	0	0	0	0	0	0	0	0	0	0	0	0	0	0	0	0	0	N/A	N/A	N/A	N/A	N/A	N/A	N/A	N/A	N/A	N/A	N/A	N/A	N/A	N/A	N/A	N/A	N/A	N/A	N/A
Pre-existing VISTA data	chr19	20035024	20035757	hs668	negative	NA	0	0	0	0	0	0	0	0	0	0	0	0	0	0	0	0	0	0	0	0	0	0	0	0	N/A	N/A	N/A	N/A	N/A	N/A	N/A	N/A	N/A	N/A	N/A	N/A	N/A	N/A	N/A	N/A	N/A	N/A	N/A
Pre-existing VISTA data	chr19	20401243	20403310	hs2000	negative	NA	0	0	0	0	0	0	0	0	0	0	0	0	0	0	0	0	0	0	0	0	0	0	0	0	N/A	N/A	N/A	N/A	N/A	N/A	N/A	N/A	N/A	N/A	N/A	N/A	N/A	N/A	N/A	N/A	N/A	N/A	N/A
Pre-existing VISTA data	chr19	21164416	21167450	mm1562	positive	tail	1	5	0	6	0	5	0	1	0	1	0	2	0	3	0	1	0	3	0	0	0	0	0	0	N/A	N/A	N/A	N/A	N/A	N/A	N/A	N/A	N/A	N/A	N/A	N/A	N/A	N/A	N/A	N/A	N/A	N/A	N/A
Pre-existing VISTA data	chr19	21274083	21274843	mm269	positive	eye;ht;other	0	0	1	0	0	0	0	0	1	0	0	0	0	0	0	0	0	0	0	0	0	0	0	1	N/A	N/A	N/A	N/A	N/A	0	N/A	N/A	N/A	N/A	N/A	0	N/A	N/A	N/A	N/A	N/A	1	N/A
Pre-existing VISTA data	chr19	24451986	24454281	hs1395	negative	NA	2	4	1	1	1	2	0	1	1	1	0	1	0	1	1	0	0	2	0	0	0	0	0	0	N/A	N/A	N/A	N/A	N/A	N/A	N/A	N/A	N/A	N/A	N/A	N/A	N/A	N/A	N/A	N/A	N/A	N/A	N/A
Pre-existing VISTA data	chr19	24945395	24946540	hs628	positive	hb	0	0	0	2	0	2	0	0	0	0	0	0	0	0	0	0	0	0	0	0	1	0	0	0	N/A	N/A	0	N/A	N/A	N/A	N/A	N/A	0	N/A	N/A	N/A	N/A	N/A	0	N/A	N/A	N/A	N/A
Pre-existing VISTA data	chr19	25604029	25604976	hs196	negative	NA	0	0	0	0	0	1	0	0	0	0	0	0	0	1	0	0	0	0	0	0	0	0	0	0	N/A	N/A	N/A	N/A	N/A	N/A	N/A	N/A	N/A	N/A	N/A	N/A	N/A	N/A	N/A	N/A	N/A	N/A	N/A
Pre-existing VISTA data	chr19	25607278	25609178	hs112	positive	fb	0	3	0	0	0	0	0	2	0	0	0	0	0	1	0	0	2	2	1	0	0	0	0	0	1	N/A	N/A	N/A	N/A	N/A	0	N/A	N/A	N/A	N/A	N/A	0	N/A	N/A	N/A	N/A	N/A	0
Pre-existing VISTA data	chr19	26844392	26847098	hs1743	positive	cn;fb;hb;mb;nt;tri	3	5	1	4	6	4	1	1	1	2	1	1	0	3	0	0	0	2	1	1	1	0	0	0	1	1	0	N/A	N/A	N/A	0	0	0	N/A	N/A	N/A	0	0	1	N/A	N/A	N/A	0
Pre-existing VISTA data	chr19	27904215	27905597	hs1350	positive	fb;hb;nt	0	2	0	2	0	1	0	1	0	0	0	1	0	1	1	1	0	1	1	0	1	0	0	0	1	N/A	0	N/A	N/A	N/A	0	N/A	1	N/A	N/A	N/A	0	N/A	0	N/A	N/A	N/A	0
Pre-existing VISTA data	chr19	36129038	36129586	hs495	positive	hb;mb;nose	0	0	2	0	0	0	0	0	1	0	0	0	0	0	1	0	0	0	0	1	1	1	0	0	N/A	0	0	0	N/A	N/A	N/A	0	0	0	N/A	N/A	N/A	0	0	0	N/A	N/A	N/A
Pre-existing VISTA data	chr19	36686376	36689833	hs1950	positive	ba;ht;som	0	0	5	0	0	0	0	0	1	0	0	0	0	0	2	0	0	0	0	0	0	1	0	1	N/A	N/A	N/A	0	N/A	1	N/A	N/A	N/A	0	N/A	0	N/A	N/A	N/A	0	N/A	0	N/A
Pre-existing VISTA data	chr19	37268465	37269801	hs1981	negative	NA	0	0	0	0	0	0	0	0	0	0	0	0	0	0	0	0	0	0	0	0	0	0	0	0	N/A	N/A	N/A	N/A	N/A	N/A	N/A	N/A	N/A	N/A	N/A	N/A	N/A	N/A	N/A	N/A	N/A	N/A	N/A
Pre-existing VISTA data	chr19	37492021	37497345	hs1866	positive	bv	0	0	1	0	0	0	1	1	2	0	0	0	0	0	1	0	0	0	0	0	0	0	0	0	N/A	N/A	N/A	N/A	N/A	N/A	N/A	N/A	N/A	N/A	N/A	N/A	N/A	N/A	N/A	N/A	N/A	N/A	N/A
Pre-existing VISTA data	chr19	37701696	37704431	mm1096	negative	NA	2	2	0	2	2	0	0	0	0	0	0	0	0	0	0	0	0	0	0	0	0	0	0	0	N/A	N/A	N/A	N/A	N/A	N/A	N/A	N/A	N/A	N/A	N/A	N/A	N/A	N/A	N/A	N/A	N/A	N/A	N/A
Pre-existing VISTA data	chr19	40375646	40378667	hs1778	negative	NA	0	0	1	0	0	0	0	0	1	0	0	0	0	0	3	0	0	0	0	0	0	0	0	0	N/A	N/A	N/A	N/A	N/A	N/A	N/A	N/A	N/A	N/A	N/A	N/A	N/A	N/A	N/A	N/A	N/A	N/A	N/A
Pre-existing VISTA data	chr19	40467431	40468695	hs2353	positive	ht	0	0	1	0	0	0	0	0	1	0	0	0	0	0	1	0	0	0	0	0	0	0	0	1	N/A	N/A	N/A	N/A	N/A	1	N/A	N/A	N/A	N/A	N/A	0	N/A	N/A	N/A	N/A	N/A	0	N/A
Pre-existing VISTA data	chr19	41558216	41559329	hs478	negative	NA	0	0	0	0	0	0	0	0	0	0	0	0	0	0	0	0	0	0	0	0	0	0	0	0	N/A	N/A	N/A	N/A	N/A	N/A	N/A	N/A	N/A	N/A	N/A	N/A	N/A	N/A	N/A	N/A	N/A	N/A	N/A
Pre-existing VISTA data	chr19	41715401	41718238	mm1552	positive	drg;fb;hb;mb	3	1	0	2	0	2	0	1	0	2	0	3	1	2	1	4	2	1	1	1	1	0	0	0	1	1	1	N/A	N/A	N/A	0	0	0	N/A	N/A	N/A	0	0	0	N/A	N/A	N/A	0
Pre-existing VISTA data	chr19	44514131	44515870	hs1006	positive	fb;hb;mb	3	4	0	4	0	3	0	2	0	1	0	2	1	2	0	2	0	2	1	1	1	0	0	0	1	1	1	N/A	N/A	N/A	0	0	0	N/A	N/A	N/A	0	0	0	N/A	N/A	N/A	0
Pre-existing VISTA data	chr19	44630970	44633041	hs224	negative	NA	0	0	0	0	0	0	0	0	0	0	0	0	0	0	0	0	1	0	0	0	0	0	0	0	N/A	N/A	N/A	N/A	N/A	N/A	N/A	N/A	N/A	N/A	N/A	N/A	N/A	N/A	N/A	N/A	N/A	N/A	N/A
Pre-existing VISTA data	chr19	44633645	44634226	hs225	negative	NA	0	0	0	0	0	0	0	0	0	0	0	0	0	0	0	0	0	0	0	0	0	0	0	0	N/A	N/A	N/A	N/A	N/A	N/A	N/A	N/A	N/A	N/A	N/A	N/A	N/A	N/A	N/A	N/A	N/A	N/A	N/A
Pre-existing VISTA data	chr19	44670807	44671431	hs285	negative	NA	0	0	0	2	0	0	0	0	0	2	0	0	1	1	1	1	1	1	0	0	0	0	0	0	N/A	N/A	N/A	N/A	N/A	N/A	N/A	N/A	N/A	N/A	N/A	N/A	N/A	N/A	N/A	N/A	N/A	N/A	N/A
Pre-existing VISTA data	chr19	44674625	44675238	hs286	negative	NA	0	0	0	0	0	0	0	0	0	1	0	0	0	0	0	0	0	1	0	0	0	0	0	0	N/A	N/A	N/A	N/A	N/A	N/A	N/A	N/A	N/A	N/A	N/A	N/A	N/A	N/A	N/A	N/A	N/A	N/A	N/A
Pre-existing VISTA data	chr19	44698603	44700718	hs228	negative	NA	0	0	0	3	0	2	0	0	0	1	0	0	0	2	0	1	0	3	0	0	0	0	0	0	N/A	N/A	N/A	N/A	N/A	N/A	N/A	N/A	N/A	N/A	N/A	N/A	N/A	N/A	N/A	N/A	N/A	N/A	N/A
Pre-existing VISTA data	chr19	44796522	44798014	hs229	positive	ht	0	0	0	0	0	0	0	0	0	2	0	0	0	2	0	3	1	1	0	0	0	0	0	1	N/A	N/A	N/A	N/A	N/A	0	N/A	N/A	N/A	N/A	N/A	0	N/A	N/A	N/A	N/A	N/A	0	N/A
Pre-existing VISTA data	chr19	44801250	44802539	hs520	negative	NA	0	0	0	0	0	0	0	0	0	0	0	0	0	1	0	0	1	0	0	0	0	0	0	0	N/A	N/A	N/A	N/A	N/A	N/A	N/A	N/A	N/A	N/A	N/A	N/A	N/A	N/A	N/A	N/A	N/A	N/A	N/A
Pre-existing VISTA data	chr19	45057480	45059842	mm1450	negative	NA	2	1	2	2	2	1	1	1	1	1	1	1	1	1	2	0	2	2	0	0	0	0	0	0	N/A	N/A	N/A	N/A	N/A	N/A	N/A	N/A	N/A	N/A	N/A	N/A	N/A	N/A	N/A	N/A	N/A	N/A	N/A
Pre-existing VISTA data	chr19	45225545	45226320	hs324	negative	NA	0	0	0	0	0	0	0	0	0	1	0	0	0	0	0	1	0	0	0	0	0	0	0	0	N/A	N/A	N/A	N/A	N/A	N/A	N/A	N/A	N/A	N/A	N/A	N/A	N/A	N/A	N/A	N/A	N/A	N/A	N/A
Pre-existing VISTA data	chr19	45342852	45343687	hs939	negative	NA	0	0	0	0	0	0	0	0	0	0	0	0	0	0	0	0	0	0	0	0	0	0	0	0	N/A	N/A	N/A	N/A	N/A	N/A	N/A	N/A	N/A	N/A	N/A	N/A	N/A	N/A	N/A	N/A	N/A	N/A	N/A
Pre-existing VISTA data	chr19	45475440	45476961	hs897	negative	NA	0	0	0	0	2	0	0	1	0	2	2	0	0	1	0	0	1	2	0	0	0	0	0	0	N/A	N/A	N/A	N/A	N/A	N/A	N/A	N/A	N/A	N/A	N/A	N/A	N/A	N/A	N/A	N/A	N/A	N/A	N/A
Pre-existing VISTA data	chr19	45493584	45494869	hs326	positive	lb	0	0	0	0	0	0	0	2	0	0	0	0	0	2	0	0	1	0	0	0	0	0	1	0	N/A	N/A	N/A	N/A	0	N/A	N/A	N/A	N/A	N/A	0	N/A	N/A	N/A	N/A	N/A	0	N/A	N/A
Pre-existing VISTA data	chr19	45734458	45735623	hs511	positive	tail	0	0	0	0	1	0	0	0	0	0	0	0	0	0	0	0	2	0	0	0	0	0	0	0	N/A	N/A	N/A	N/A	N/A	N/A	N/A	N/A	N/A	N/A	N/A	N/A	N/A	N/A	N/A	N/A	N/A	N/A	N/A
Pre-existing VISTA data	chr19	45746900	45747683	hs513	positive	cn;drg	0	0	2	0	0	0	0	0	0	0	0	0	1	1	1	0	1	0	0	0	0	0	0	0	N/A	N/A	N/A	N/A	N/A	N/A	N/A	N/A	N/A	N/A	N/A	N/A	N/A	N/A	N/A	N/A	N/A	N/A	N/A
Pre-existing VISTA data	chr19	46618497	46619735	mm195	negative	NA	0	0	0	0	0	0	0	0	1	1	0	0	0	0	1	0	0	0	0	0	0	0	0	0	N/A	N/A	N/A	N/A	N/A	N/A	N/A	N/A	N/A	N/A	N/A	N/A	N/A	N/A	N/A	N/A	N/A	N/A	N/A
Pre-existing VISTA data	chr19	47301205	47302240	mm1098	positive	hb;mb;som	5	2	0	4	4	4	1	1	1	1	1	1	1	1	1	2	2	1	0	1	1	0	0	0	N/A	1	1	N/A	N/A	N/A	N/A	0	0	N/A	N/A	N/A	N/A	0	0	N/A	N/A	N/A	N/A
Pre-existing VISTA data	chr19	47908461	47910596	mm324	positive	nose	6	4	2	5	3	4	2	1	1	1	1	1	1	3	3	1	3	2	0	0	0	1	0	0	N/A	N/A	N/A	1	N/A	N/A	N/A	N/A	N/A	0	N/A	N/A	N/A	N/A	N/A	0	N/A	N/A	N/A
Pre-existing VISTA data	chr19	49127655	49128321	hs951	negative	NA	0	0	0	0	0	0	0	0	0	0	0	0	0	0	0	0	0	0	0	0	0	0	0	0	N/A	N/A	N/A	N/A	N/A	N/A	N/A	N/A	N/A	N/A	N/A	N/A	N/A	N/A	N/A	N/A	N/A	N/A	N/A
Pre-existing VISTA data	chr19	53411034	53413469	mm1351	positive	ear;fm	3	0	0	0	1	0	1	2	1	1	1	0	1	0	1	2	2	2	0	0	0	1	0	0	N/A	N/A	N/A	1	N/A	N/A	N/A	N/A	N/A	0	N/A	N/A	N/A	N/A	N/A	0	N/A	N/A	N/A
Pre-existing VISTA data	chr19	53715572	53717446	mm64	positive	ht	0	0	1	0	0	0	0	0	1	0	0	0	0	0	2	0	0	0	0	0	0	0	0	1	N/A	N/A	N/A	N/A	N/A	1	N/A	N/A	N/A	N/A	N/A	0	N/A	N/A	N/A	N/A	N/A	0	N/A
Pre-existing VISTA data	chr19	55476599	55477537	hs328	negative	NA	0	0	0	0	0	0	0	0	0	0	0	0	0	0	0	0	0	0	0	0	0	0	0	0	N/A	N/A	N/A	N/A	N/A	N/A	N/A	N/A	N/A	N/A	N/A	N/A	N/A	N/A	N/A	N/A	N/A	N/A	N/A
Pre-existing VISTA data	chr19	58371921	58373059	mm445	positive	eye;fm;lb	0	0	0	0	0	0	0	0	0	0	0	0	0	0	0	0	2	1	0	0	0	1	1	0	N/A	N/A	N/A	0	0	N/A	N/A	N/A	N/A	0	0	N/A	N/A	N/A	N/A	0	0	N/A	N/A
Pre-existing VISTA data	chr19	58419230	58420469	mm916	positive	other	3	0	1	0	2	0	0	0	1	0	0	0	0	0	1	0	2	0	0	0	0	0	0	0	N/A	N/A	N/A	N/A	N/A	N/A	N/A	N/A	N/A	N/A	N/A	N/A	N/A	N/A	N/A	N/A	N/A	N/A	N/A
Pre-existing VISTA data	chr19	59132960	59134093	hs841	positive	fb;mb	1	2	0	1	0	1	0	1	0	0	0	0	0	2	0	1	0	1	1	1	0	0	0	0	1	0	N/A	N/A	N/A	N/A	0	1	N/A	N/A	N/A	N/A	0	0	N/A	N/A	N/A	N/A	0
Pre-existing VISTA data	chr19	59134549	59135577	hs934	negative	NA	0	0	0	0	0	0	0	1	0	0	0	0	0	1	0	0	0	1	0	0	0	0	0	0	N/A	N/A	N/A	N/A	N/A	N/A	N/A	N/A	N/A	N/A	N/A	N/A	N/A	N/A	N/A	N/A	N/A	N/A	N/A
Pre-existing VISTA data	chr19	59267129	59268278	mm447	positive	mb	0	0	0	2	0	2	0	1	1	1	0	1	0	3	2	2	1	1	0	1	0	0	0	0	N/A	1	N/A	N/A	N/A	N/A	N/A	0	N/A	N/A	N/A	N/A	N/A	0	N/A	N/A	N/A	N/A	N/A
Pre-existing VISTA data	chr19	59423213	59425570	mm448	positive	fm;lb;nose	1	0	0	0	2	0	1	2	0	0	2	0	1	2	0	0	3	0	0	0	0	1	1	0	N/A	N/A	N/A	1	1	N/A	N/A	N/A	N/A	0	0	N/A	N/A	N/A	N/A	0	0	N/A	N/A
Pre-existing VISTA data	chr19	59465504	59466798	hs1032	positive	fb;mb	0	1	0	0	0	1	0	1	0	0	0	1	0	0	0	0	0	2	1	1	0	0	0	0	0	1	N/A	N/A	N/A	N/A	0	0	N/A	N/A	N/A	N/A	1	0	N/A	N/A	N/A	N/A	0
Pre-existing VISTA data	chr19	59466739	59467688	hs935	positive	mb	0	2	0	0	0	2	0	1	0	0	0	2	1	1	0	0	1	2	0	1	0	0	0	0	N/A	1	N/A	N/A	N/A	N/A	N/A	0	N/A	N/A	N/A	N/A	N/A	0	N/A	N/A	N/A	N/A	N/A
Pre-existing VISTA data	chr19	59469920	59471302	hs1221	negative	NA	1	2	0	0	0	0	0	2	0	0	0	0	0	2	1	1	1	1	0	0	0	0	0	0	N/A	N/A	N/A	N/A	N/A	N/A	N/A	N/A	N/A	N/A	N/A	N/A	N/A	N/A	N/A	N/A	N/A	N/A	N/A
Pre-existing VISTA data	chr19	59637322	59638561	hs1087	negative	NA	0	0	0	0	0	0	0	0	0	0	0	0	0	0	0	0	0	0	0	0	0	0	0	0	N/A	N/A	N/A	N/A	N/A	N/A	N/A	N/A	N/A	N/A	N/A	N/A	N/A	N/A	N/A	N/A	N/A	N/A	N/A
Pre-existing VISTA data	chr19	59717097	59718467	hs1236	positive	fb;lb;tail	0	2	0	0	0	0	0	1	0	0	0	0	0	2	1	0	1	0	1	0	0	0	1	0	1	N/A	N/A	N/A	0	N/A	0	N/A	N/A	N/A	0	N/A	0	N/A	N/A	N/A	0	N/A	0
Pre-existing VISTA data	chr19	59865705	59867187	hs1551	positive	ht	2	1	0	0	0	0	0	0	0	0	0	0	0	2	0	0	0	0	0	0	0	0	0	1	N/A	N/A	N/A	N/A	N/A	0	N/A	N/A	N/A	N/A	N/A	0	N/A	N/A	N/A	N/A	N/A	0	N/A
Pre-existing VISTA data	chr19	60015445	60016837	mm449	positive	fb;lb	3	5	0	0	2	0	1	1	0	0	0	0	1	0	0	0	1	0	1	0	0	0	1	0	0	N/A	N/A	N/A	0	N/A	0	N/A	N/A	N/A	1	N/A	1	N/A	N/A	N/A	0	N/A	0
Pre-existing VISTA data	chr19	60203057	60204722	hs672	positive	fb;mb	0	2	0	0	0	0	0	0	0	0	0	0	0	2	0	0	0	2	1	1	0	0	0	0	0	0	N/A	N/A	N/A	N/A	1	0	N/A	N/A	N/A	N/A	0	0	N/A	N/A	N/A	N/A	0
Pre-existing VISTA data	chr2	4297326	4301453	mm418	positive	other	5	4	2	3	3	3	1	2	1	2	1	0	0	3	2	4	3	3	0	0	0	0	0	0	N/A	N/A	N/A	N/A	N/A	N/A	N/A	N/A	N/A	N/A	N/A	N/A	N/A	N/A	N/A	N/A	N/A	N/A	N/A
Pre-existing VISTA data	chr2	4339660	4341457	mm28	positive	ba;fm;lb;nose;other	2	0	0	0	2	0	2	0	0	0	3	0	0	0	1	0	2	0	0	0	0	1	1	0	N/A	N/A	N/A	0	1	N/A	N/A	N/A	N/A	0	0	N/A	N/A	N/A	N/A	1	0	N/A	N/A
Pre-existing VISTA data	chr2	4348337	4349350	mm419	positive	fb	0	0	0	0	1	0	1	0	0	0	1	0	0	0	0	0	1	0	1	0	0	0	0	0	0	N/A	N/A	N/A	N/A	N/A	0	N/A	N/A	N/A	N/A	N/A	0	N/A	N/A	N/A	N/A	N/A	0
Pre-existing VISTA data	chr2	4361911	4362689	mm420	positive	ba	0	0	0	0	0	0	0	0	0	0	0	0	1	0	0	0	1	0	0	0	0	1	0	0	N/A	N/A	N/A	0	N/A	N/A	N/A	N/A	N/A	0	N/A	N/A	N/A	N/A	N/A	0	N/A	N/A	N/A
Pre-existing VISTA data	chr2	4556146	4557875	mm422	positive	fb;lb	1	3	0	0	0	0	2	1	1	2	1	1	2	2	2	2	2	2	1	0	0	0	1	0	1	N/A	N/A	N/A	0	N/A	0	N/A	N/A	N/A	0	N/A	0	N/A	N/A	N/A	0	N/A	0
Pre-existing VISTA data	chr2	4587586	4588762	mm423	positive	ba;fm;lb;nose	3	0	0	2	3	1	2	0	0	1	2	0	0	0	1	0	2	0	0	0	0	1	1	0	N/A	N/A	N/A	0	1	N/A	N/A	N/A	N/A	0	0	N/A	N/A	N/A	N/A	1	0	N/A	N/A
Pre-existing VISTA data	chr2	4882643	4883760	mm424	negative	NA	5	6	4	6	5	7	1	1	1	1	1	1	0	0	1	1	1	1	0	0	0	0	0	0	N/A	N/A	N/A	N/A	N/A	N/A	N/A	N/A	N/A	N/A	N/A	N/A	N/A	N/A	N/A	N/A	N/A	N/A	N/A
Pre-existing VISTA data	chr2	6260976	6262916	hs1382	positive	fb	2	4	0	3	0	4	1	0	0	1	1	1	0	0	0	0	1	3	1	0	0	0	0	0	0	N/A	N/A	N/A	N/A	N/A	0	N/A	N/A	N/A	N/A	N/A	0	N/A	N/A	N/A	N/A	N/A	0
Pre-existing VISTA data	chr2	7640744	7642480	hs2237	negative	NA	0	1	0	0	0	0	0	0	0	0	0	0	0	0	0	0	0	0	0	0	0	0	0	0	N/A	N/A	N/A	N/A	N/A	N/A	N/A	N/A	N/A	N/A	N/A	N/A	N/A	N/A	N/A	N/A	N/A	N/A	N/A
Pre-existing VISTA data	chr2	12065186	12068019	mm30	positive	ba;fb;fm	2	0	0	0	0	0	2	0	0	0	0	0	0	0	0	0	0	0	1	0	0	1	0	0	0	N/A	N/A	0	N/A	N/A	0	N/A	N/A	0	N/A	N/A	0	N/A	N/A	1	N/A	N/A	0
Pre-existing VISTA data	chr2	18046232	18047055	mm270	negative	NA	0	0	0	0	0	0	1	1	1	1	1	1	0	0	0	0	0	0	0	0	0	0	0	0	N/A	N/A	N/A	N/A	N/A	N/A	N/A	N/A	N/A	N/A	N/A	N/A	N/A	N/A	N/A	N/A	N/A	N/A	N/A
Pre-existing VISTA data	chr2	18973197	18973733	hs2048	positive	ba	0	0	0	0	0	0	0	0	0	0	0	0	0	0	0	0	0	0	0	0	0	1	0	0	N/A	N/A	N/A	0	N/A	N/A	N/A	N/A	N/A	0	N/A	N/A	N/A	N/A	N/A	0	N/A	N/A	N/A
Pre-existing VISTA data	chr2	19455029	19455689	hs826	negative	NA	0	0	0	0	0	0	0	0	0	0	0	0	0	0	0	0	0	0	0	0	0	0	0	0	N/A	N/A	N/A	N/A	N/A	N/A	N/A	N/A	N/A	N/A	N/A	N/A	N/A	N/A	N/A	N/A	N/A	N/A	N/A
Pre-existing VISTA data	chr2	21008805	21012242	mm1447	positive	hb;mb	3	3	0	3	2	3	2	1	0	1	0	1	0	4	0	1	0	4	0	1	1	0	0	0	N/A	1	1	N/A	N/A	N/A	N/A	0	0	N/A	N/A	N/A	N/A	0	0	N/A	N/A	N/A	N/A
Pre-existing VISTA data	chr2	25124844	25128090	mm1454	positive	eye;fb;hb;mb;nt	5	4	2	3	2	5	1	1	1	1	1	1	0	4	1	2	1	2	1	1	1	0	0	0	1	1	1	N/A	N/A	N/A	0	0	0	N/A	N/A	N/A	0	0	0	N/A	N/A	N/A	0
Pre-existing VISTA data	chr2	26132282	26133723	mm561	positive	hb	2	4	4	6	2	4	1	1	1	1	1	1	2	1	1	1	1	2	0	0	1	0	0	0	N/A	N/A	1	N/A	N/A	N/A	N/A	N/A	0	N/A	N/A	N/A	N/A	N/A	0	N/A	N/A	N/A	N/A
Pre-existing VISTA data	chr2	28524362	28526946	mm337	positive	som	3	2	2	1	1	3	1	1	2	1	2	1	2	3	1	1	5	2	0	0	0	0	0	0	N/A	N/A	N/A	N/A	N/A	N/A	N/A	N/A	N/A	N/A	N/A	N/A	N/A	N/A	N/A	N/A	N/A	N/A	N/A
Pre-existing VISTA data	chr2	30654265	30656448	mm320	negative	NA	0	0	0	0	0	0	1	0	0	2	1	1	0	0	0	1	2	3	0	0	0	0	0	0	N/A	N/A	N/A	N/A	N/A	N/A	N/A	N/A	N/A	N/A	N/A	N/A	N/A	N/A	N/A	N/A	N/A	N/A	N/A
Pre-existing VISTA data	chr2	31004938	31008077	mm1325	negative	NA	0	0	1	0	0	0	0	0	1	0	0	0	0	0	2	0	0	0	0	0	0	0	0	0	N/A	N/A	N/A	N/A	N/A	N/A	N/A	N/A	N/A	N/A	N/A	N/A	N/A	N/A	N/A	N/A	N/A	N/A	N/A
Pre-existing VISTA data	chr2	31499310	31500827	hs1328	positive	fb;hb;mb;nt;tri	2	4	0	6	0	7	0	1	0	1	0	3	0	2	0	2	3	1	1	1	1	0	0	0	1	1	1	N/A	N/A	N/A	0	0	0	N/A	N/A	N/A	0	0	0	N/A	N/A	N/A	0
Pre-existing VISTA data	chr2	31640645	31641311	hs876	positive	fb;hb;mb;nt	0	2	0	0	0	2	0	1	0	1	0	1	0	1	0	2	0	1	1	1	1	0	0	0	1	1	0	N/A	N/A	N/A	0	0	0	N/A	N/A	N/A	0	0	0	N/A	N/A	N/A	0
Pre-existing VISTA data	chr2	32127732	32128586	mm194	positive	ht;mb	0	1	3	0	0	0	0	1	1	0	0	0	0	0	1	0	0	0	0	1	0	0	0	1	N/A	0	N/A	N/A	N/A	1	N/A	0	N/A	N/A	N/A	0	N/A	0	N/A	N/A	N/A	0	N/A
Pre-existing VISTA data	chr2	32816290	32817280	hs2342	positive	fb;nt	1	0	0	0	0	0	0	1	0	0	0	0	0	0	0	0	1	0	1	0	0	0	0	0	0	N/A	N/A	N/A	N/A	N/A	0	N/A	N/A	N/A	N/A	N/A	0	N/A	N/A	N/A	N/A	N/A	0
Pre-existing VISTA data	chr2	32908282	32909524	mm238	negative	NA	0	1	4	3	1	2	2	1	1	1	2	2	0	2	1	0	1	1	0	0	0	0	0	0	N/A	N/A	N/A	N/A	N/A	N/A	N/A	N/A	N/A	N/A	N/A	N/A	N/A	N/A	N/A	N/A	N/A	N/A	N/A
Pre-existing VISTA data	chr2	33788143	33790460	hs186	positive	mb	0	1	0	1	1	3	0	2	0	2	2	2	0	1	0	1	3	4	0	1	0	0	0	0	N/A	1	N/A	N/A	N/A	N/A	N/A	0	N/A	N/A	N/A	N/A	N/A	0	N/A	N/A	N/A	N/A	N/A
Pre-existing VISTA data	chr2	33841538	33845598	mm1354	negative	NA	1	0	2	0	0	1	0	1	1	1	1	0	0	0	3	0	1	0	0	0	0	0	0	0	N/A	N/A	N/A	N/A	N/A	N/A	N/A	N/A	N/A	N/A	N/A	N/A	N/A	N/A	N/A	N/A	N/A	N/A	N/A
Pre-existing VISTA data	chr2	33875329	33878835	mm716	positive	lb;tri	2	3	0	5	2	3	3	1	2	1	3	1	1	3	3	4	3	2	0	0	0	0	1	0	N/A	N/A	N/A	N/A	1	N/A	N/A	N/A	N/A	N/A	0	N/A	N/A	N/A	N/A	N/A	0	N/A	N/A
Pre-existing VISTA data	chr2	34016020	34017342	hs1108	negative	NA	0	2	0	0	0	2	0	2	0	2	0	0	0	1	0	1	1	1	0	0	0	0	0	0	N/A	N/A	N/A	N/A	N/A	N/A	N/A	N/A	N/A	N/A	N/A	N/A	N/A	N/A	N/A	N/A	N/A	N/A	N/A
Pre-existing VISTA data	chr2	34033022	34033764	hs1015	positive	mb	0	0	0	0	0	0	0	0	0	1	0	0	0	0	0	0	1	0	0	1	0	0	0	0	N/A	0	N/A	N/A	N/A	N/A	N/A	0	N/A	N/A	N/A	N/A	N/A	0	N/A	N/A	N/A	N/A	N/A
Pre-existing VISTA data	chr2	34064832	34066528	hs987	positive	fb	0	0	0	0	0	0	0	0	0	0	0	0	0	0	0	0	0	0	1	0	0	0	0	0	0	N/A	N/A	N/A	N/A	N/A	0	N/A	N/A	N/A	N/A	N/A	0	N/A	N/A	N/A	N/A	N/A	0
Pre-existing VISTA data	chr2	34166778	34167773	hs1103	negative	NA	0	0	0	0	0	0	0	0	0	0	0	0	0	0	0	0	0	0	0	0	0	0	0	0	N/A	N/A	N/A	N/A	N/A	N/A	N/A	N/A	N/A	N/A	N/A	N/A	N/A	N/A	N/A	N/A	N/A	N/A	N/A
Pre-existing VISTA data	chr2	34229436	34230578	hs317	negative	NA	0	0	0	0	0	0	0	0	0	1	0	0	0	0	0	0	1	1	0	0	0	0	0	0	N/A	N/A	N/A	N/A	N/A	N/A	N/A	N/A	N/A	N/A	N/A	N/A	N/A	N/A	N/A	N/A	N/A	N/A	N/A
Pre-existing VISTA data	chr2	34235168	34236290	hs1000	negative	NA	0	0	0	0	0	1	0	0	0	1	0	0	0	1	1	0	1	1	0	0	0	0	0	0	N/A	N/A	N/A	N/A	N/A	N/A	N/A	N/A	N/A	N/A	N/A	N/A	N/A	N/A	N/A	N/A	N/A	N/A	N/A
Pre-existing VISTA data	chr2	34255333	34257139	hs1017	positive	fb	0	0	0	0	0	0	0	0	0	0	0	0	0	0	0	0	1	0	1	0	0	0	0	0	0	N/A	N/A	N/A	N/A	N/A	0	N/A	N/A	N/A	N/A	N/A	0	N/A	N/A	N/A	N/A	N/A	0
Pre-existing VISTA data	chr2	34260195	34261370	hs1095	negative	NA	1	1	0	2	0	2	0	0	0	1	0	1	0	0	0	0	0	2	0	0	0	0	0	0	N/A	N/A	N/A	N/A	N/A	N/A	N/A	N/A	N/A	N/A	N/A	N/A	N/A	N/A	N/A	N/A	N/A	N/A	N/A
Pre-existing VISTA data	chr2	34286508	34288341	hs1099	negative	NA	0	1	0	0	0	0	0	1	0	2	0	0	0	1	0	0	1	1	0	0	0	0	0	0	N/A	N/A	N/A	N/A	N/A	N/A	N/A	N/A	N/A	N/A	N/A	N/A	N/A	N/A	N/A	N/A	N/A	N/A	N/A
Pre-existing VISTA data	chr2	34310581	34311104	hs316	negative	NA	0	0	0	0	0	0	0	0	0	0	0	0	0	0	0	0	0	0	0	0	0	0	0	0	N/A	N/A	N/A	N/A	N/A	N/A	N/A	N/A	N/A	N/A	N/A	N/A	N/A	N/A	N/A	N/A	N/A	N/A	N/A
Pre-existing VISTA data	chr2	34354690	34356548	hs983	negative	NA	0	1	0	1	0	0	0	0	0	1	0	0	0	1	1	0	0	2	0	0	0	0	0	0	N/A	N/A	N/A	N/A	N/A	N/A	N/A	N/A	N/A	N/A	N/A	N/A	N/A	N/A	N/A	N/A	N/A	N/A	N/A
Pre-existing VISTA data	chr2	34356455	34359026	hs1102	positive	ba	0	0	0	0	0	0	0	0	1	2	0	0	0	0	1	0	0	2	0	0	0	1	0	0	N/A	N/A	N/A	0	N/A	N/A	N/A	N/A	N/A	0	N/A	N/A	N/A	N/A	N/A	0	N/A	N/A	N/A
Pre-existing VISTA data	chr2	34359231	34360873	hs818	positive	fb	0	2	0	3	0	1	0	0	2	2	0	1	0	1	1	0	1	1	1	0	0	0	0	0	0	N/A	N/A	N/A	N/A	N/A	1	N/A	N/A	N/A	N/A	N/A	0	N/A	N/A	N/A	N/A	N/A	0
Pre-existing VISTA data	chr2	34363448	34364811	hs1030	positive	hb;mb	0	1	0	0	0	2	0	0	0	0	0	0	0	0	0	0	0	2	0	1	1	0	0	0	N/A	0	0	N/A	N/A	N/A	N/A	1	0	N/A	N/A	N/A	N/A	0	0	N/A	N/A	N/A	N/A
Pre-existing VISTA data	chr2	34455217	34456803	hs185	negative	NA	0	0	0	0	0	0	0	0	0	0	0	0	0	0	0	0	0	0	0	0	0	0	0	0	N/A	N/A	N/A	N/A	N/A	N/A	N/A	N/A	N/A	N/A	N/A	N/A	N/A	N/A	N/A	N/A	N/A	N/A	N/A
Pre-existing VISTA data	chr2	34462107	34463283	hs788	negative	NA	0	0	0	0	0	0	0	0	0	0	0	0	0	0	0	0	0	0	0	0	0	0	0	0	N/A	N/A	N/A	N/A	N/A	N/A	N/A	N/A	N/A	N/A	N/A	N/A	N/A	N/A	N/A	N/A	N/A	N/A	N/A
Pre-existing VISTA data	chr2	38142557	38144874	hs314	positive	mb	0	2	0	2	0	3	0	2	0	1	0	2	0	1	2	0	0	2	0	1	0	0	0	0	N/A	1	N/A	N/A	N/A	N/A	N/A	0	N/A	N/A	N/A	N/A	N/A	0	N/A	N/A	N/A	N/A	N/A
Pre-existing VISTA data	chr2	38193912	38199898	hs1794	negative	NA	0	1	0	0	0	0	0	0	0	0	0	0	0	3	0	0	0	0	0	0	0	0	0	0	N/A	N/A	N/A	N/A	N/A	N/A	N/A	N/A	N/A	N/A	N/A	N/A	N/A	N/A	N/A	N/A	N/A	N/A	N/A
Pre-existing VISTA data	chr2	38535054	38537083	mm160	negative	NA	0	2	2	0	0	1	0	1	2	0	0	0	0	2	2	0	0	2	0	0	0	0	0	0	N/A	N/A	N/A	N/A	N/A	N/A	N/A	N/A	N/A	N/A	N/A	N/A	N/A	N/A	N/A	N/A	N/A	N/A	N/A
Pre-existing VISTA data	chr2	38594701	38595720	hs600	negative	NA	0	0	0	2	0	0	0	0	0	0	0	0	0	0	0	0	0	0	0	0	0	0	0	0	N/A	N/A	N/A	N/A	N/A	N/A	N/A	N/A	N/A	N/A	N/A	N/A	N/A	N/A	N/A	N/A	N/A	N/A	N/A
Pre-existing VISTA data	chr2	43781986	43783031	hs402	negative	NA	0	1	0	0	0	0	0	0	0	0	0	0	0	0	0	0	0	0	0	0	0	0	0	0	N/A	N/A	N/A	N/A	N/A	N/A	N/A	N/A	N/A	N/A	N/A	N/A	N/A	N/A	N/A	N/A	N/A	N/A	N/A
Pre-existing VISTA data	chr2	43977738	43979507	hs675	positive	fb	0	3	0	1	0	0	0	1	0	0	0	0	0	0	0	0	0	0	1	0	0	0	0	0	0	N/A	N/A	N/A	N/A	N/A	0	N/A	N/A	N/A	N/A	N/A	1	N/A	N/A	N/A	N/A	N/A	0
Pre-existing VISTA data	chr2	43986278	43987229	hs403	negative	NA	0	0	0	0	0	0	0	0	0	0	0	0	0	0	0	0	0	0	0	0	0	0	0	0	N/A	N/A	N/A	N/A	N/A	N/A	N/A	N/A	N/A	N/A	N/A	N/A	N/A	N/A	N/A	N/A	N/A	N/A	N/A
Pre-existing VISTA data	chr2	43989286	43991110	hs663	negative	NA	0	1	0	0	0	2	0	0	0	0	0	0	0	0	0	0	0	0	0	0	0	0	0	0	N/A	N/A	N/A	N/A	N/A	N/A	N/A	N/A	N/A	N/A	N/A	N/A	N/A	N/A	N/A	N/A	N/A	N/A	N/A
Pre-existing VISTA data	chr2	44572994	44574695	hs404	negative	NA	0	1	0	0	0	0	0	0	0	0	0	0	0	0	0	0	0	0	0	0	0	0	0	0	N/A	N/A	N/A	N/A	N/A	N/A	N/A	N/A	N/A	N/A	N/A	N/A	N/A	N/A	N/A	N/A	N/A	N/A	N/A
Pre-existing VISTA data	chr2	45023630	45025444	hs407	positive	drg;hb;mb	2	4	0	8	1	4	0	1	1	1	0	1	0	0	2	0	0	4	0	1	1	0	0	0	N/A	1	0	N/A	N/A	N/A	N/A	0	0	N/A	N/A	N/A	N/A	0	1	N/A	N/A	N/A	N/A
Pre-existing VISTA data	chr2	45036257	45037036	hs409	negative	NA	0	0	0	0	0	0	0	0	0	0	0	0	0	0	0	0	0	1	0	0	0	0	0	0	N/A	N/A	N/A	N/A	N/A	N/A	N/A	N/A	N/A	N/A	N/A	N/A	N/A	N/A	N/A	N/A	N/A	N/A	N/A
Pre-existing VISTA data	chr2	45053670	45058470	mm1380	negative	NA	0	0	2	0	2	0	0	1	2	0	0	0	0	2	4	0	2	2	0	0	0	0	0	0	N/A	N/A	N/A	N/A	N/A	N/A	N/A	N/A	N/A	N/A	N/A	N/A	N/A	N/A	N/A	N/A	N/A	N/A	N/A
Pre-existing VISTA data	chr2	45102218	45104356	hs2256	negative	NA	0	2	1	2	0	3	0	0	2	2	0	3	0	2	3	1	0	3	0	0	0	0	0	0	N/A	N/A	N/A	N/A	N/A	N/A	N/A	N/A	N/A	N/A	N/A	N/A	N/A	N/A	N/A	N/A	N/A	N/A	N/A
Pre-existing VISTA data	chr2	45171143	45172951	hs1802	positive	mb	0	0	2	0	0	2	0	0	1	0	0	0	0	0	1	0	0	1	0	1	0	0	0	0	N/A	0	N/A	N/A	N/A	N/A	N/A	1	N/A	N/A	N/A	N/A	N/A	0	N/A	N/A	N/A	N/A	N/A
Pre-existing VISTA data	chr2	45836161	45837257	hs617	negative	NA	0	0	0	0	0	0	0	0	0	0	0	0	0	0	0	0	0	0	0	0	0	0	0	0	N/A	N/A	N/A	N/A	N/A	N/A	N/A	N/A	N/A	N/A	N/A	N/A	N/A	N/A	N/A	N/A	N/A	N/A	N/A
Pre-existing VISTA data	chr2	45921899	45923024	hs777	negative	NA	0	0	0	0	0	0	0	0	0	0	0	0	0	0	0	0	0	0	0	0	0	0	0	0	N/A	N/A	N/A	N/A	N/A	N/A	N/A	N/A	N/A	N/A	N/A	N/A	N/A	N/A	N/A	N/A	N/A	N/A	N/A
Pre-existing VISTA data	chr2	46326765	46328057	hs544	negative	NA	0	0	0	2	0	0	0	0	0	0	0	0	0	0	0	0	0	0	0	0	0	0	0	0	N/A	N/A	N/A	N/A	N/A	N/A	N/A	N/A	N/A	N/A	N/A	N/A	N/A	N/A	N/A	N/A	N/A	N/A	N/A
Pre-existing VISTA data	chr2	46666274	46667373	hs649	positive	cn;fb;mb	3	3	0	3	0	3	0	0	0	1	0	0	0	0	0	0	0	1	1	1	0	0	0	0	0	0	N/A	N/A	N/A	N/A	0	1	N/A	N/A	N/A	N/A	0	0	N/A	N/A	N/A	N/A	0
Pre-existing VISTA data	chr2	46669499	46670495	hs568	positive	hb;mb	2	0	0	3	0	2	0	0	0	1	0	0	0	0	0	0	0	1	0	1	1	0	0	0	N/A	0	0	N/A	N/A	N/A	N/A	1	0	N/A	N/A	N/A	N/A	0	1	N/A	N/A	N/A	N/A
Pre-existing VISTA data	chr2	46674603	46675472	hs760	negative	NA	0	0	0	0	0	0	0	0	0	0	0	0	0	0	0	0	0	0	0	0	0	0	0	0	N/A	N/A	N/A	N/A	N/A	N/A	N/A	N/A	N/A	N/A	N/A	N/A	N/A	N/A	N/A	N/A	N/A	N/A	N/A
Pre-existing VISTA data	chr2	46801606	46803612	hs534	negative	NA	0	1	0	1	0	2	0	0	0	0	0	0	0	0	0	0	0	0	0	0	0	0	0	0	N/A	N/A	N/A	N/A	N/A	N/A	N/A	N/A	N/A	N/A	N/A	N/A	N/A	N/A	N/A	N/A	N/A	N/A	N/A
Pre-existing VISTA data	chr2	47133821	47134610	hs410	negative	NA	0	0	0	0	0	0	0	0	0	0	0	0	0	0	0	0	0	0	0	0	0	0	0	0	N/A	N/A	N/A	N/A	N/A	N/A	N/A	N/A	N/A	N/A	N/A	N/A	N/A	N/A	N/A	N/A	N/A	N/A	N/A
Pre-existing VISTA data	chr2	47183581	47185337	hs609	positive	fb;lb	0	0	0	0	0	0	0	0	0	0	0	0	0	0	0	0	0	0	1	0	0	0	1	0	0	N/A	N/A	N/A	0	N/A	0	N/A	N/A	N/A	0	N/A	0	N/A	N/A	N/A	0	N/A	0
Pre-existing VISTA data	chr2	47263331	47264195	hs719	negative	NA	0	0	0	0	0	0	0	0	0	0	0	0	0	0	0	0	0	0	0	0	0	0	0	0	N/A	N/A	N/A	N/A	N/A	N/A	N/A	N/A	N/A	N/A	N/A	N/A	N/A	N/A	N/A	N/A	N/A	N/A	N/A
Pre-existing VISTA data	chr2	47302033	47303333	hs773	negative	NA	0	0	0	0	0	0	0	0	0	0	0	0	0	0	0	0	0	0	0	0	0	0	0	0	N/A	N/A	N/A	N/A	N/A	N/A	N/A	N/A	N/A	N/A	N/A	N/A	N/A	N/A	N/A	N/A	N/A	N/A	N/A
Pre-existing VISTA data	chr2	47334275	47335444	hs805	negative	NA	0	0	0	2	0	0	0	0	0	0	0	0	0	0	0	0	0	0	0	0	0	0	0	0	N/A	N/A	N/A	N/A	N/A	N/A	N/A	N/A	N/A	N/A	N/A	N/A	N/A	N/A	N/A	N/A	N/A	N/A	N/A
Pre-existing VISTA data	chr2	50969346	50972435	hs1386	positive	fb;nt	3	3	0	4	3	4	2	1	0	1	1	1	0	2	0	1	2	2	1	0	0	0	0	0	1	N/A	N/A	N/A	N/A	N/A	0	N/A	N/A	N/A	N/A	N/A	0	N/A	N/A	N/A	N/A	N/A	0
Pre-existing VISTA data	chr2	56253986	56255716	hs803	negative	NA	0	0	0	0	0	0	0	0	0	0	0	0	0	0	0	0	0	0	0	0	0	0	0	0	N/A	N/A	N/A	N/A	N/A	N/A	N/A	N/A	N/A	N/A	N/A	N/A	N/A	N/A	N/A	N/A	N/A	N/A	N/A
Pre-existing VISTA data	chr2	56257295	56258347	hs580	positive	other	0	4	0	2	0	0	0	1	0	0	0	0	0	0	0	0	0	0	0	0	0	0	0	0	N/A	N/A	N/A	N/A	N/A	N/A	N/A	N/A	N/A	N/A	N/A	N/A	N/A	N/A	N/A	N/A	N/A	N/A	N/A
Pre-existing VISTA data	chr2	56455288	56457265	hs551	negative	NA	0	0	0	0	0	0	0	0	0	0	0	0	0	0	0	1	0	0	0	0	0	0	0	0	N/A	N/A	N/A	N/A	N/A	N/A	N/A	N/A	N/A	N/A	N/A	N/A	N/A	N/A	N/A	N/A	N/A	N/A	N/A
Pre-existing VISTA data	chr2	56518706	56520248	hs549	negative	NA	0	0	0	1	0	0	0	0	0	0	0	0	0	0	0	0	0	0	0	0	0	0	0	0	N/A	N/A	N/A	N/A	N/A	N/A	N/A	N/A	N/A	N/A	N/A	N/A	N/A	N/A	N/A	N/A	N/A	N/A	N/A
Pre-existing VISTA data	chr2	56576464	56577480	hs411	positive	fb	0	1	0	1	0	0	0	0	0	0	0	0	0	0	0	0	0	0	1	0	0	0	0	0	0	N/A	N/A	N/A	N/A	N/A	0	N/A	N/A	N/A	N/A	N/A	0	N/A	N/A	N/A	N/A	N/A	0
Pre-existing VISTA data	chr2	56591691	56592843	hs691	negative	NA	0	0	0	0	0	0	0	0	0	0	0	0	0	0	0	0	0	0	0	0	0	0	0	0	N/A	N/A	N/A	N/A	N/A	N/A	N/A	N/A	N/A	N/A	N/A	N/A	N/A	N/A	N/A	N/A	N/A	N/A	N/A
Pre-existing VISTA data	chr2	56916090	56916889	hs412	negative	NA	0	0	0	2	0	1	0	0	0	0	0	0	0	0	0	0	0	0	0	0	0	0	0	0	N/A	N/A	N/A	N/A	N/A	N/A	N/A	N/A	N/A	N/A	N/A	N/A	N/A	N/A	N/A	N/A	N/A	N/A	N/A
Pre-existing VISTA data	chr2	57180735	57183558	hs2582	negative	NA	2	3	3	3	3	3	2	1	2	1	1	2	0	0	0	0	1	0	0	0	0	0	0	0	N/A	N/A	N/A	N/A	N/A	N/A	N/A	N/A	N/A	N/A	N/A	N/A	N/A	N/A	N/A	N/A	N/A	N/A	N/A
Pre-existing VISTA data	chr2	57341948	57344452	mm667	positive	ht;lb	0	0	0	0	0	0	0	0	0	0	0	0	0	0	0	0	1	0	0	0	0	0	1	1	N/A	N/A	N/A	N/A	0	0	N/A	N/A	N/A	N/A	0	0	N/A	N/A	N/A	N/A	0	0	N/A
Pre-existing VISTA data	chr2	57517306	57518247	hs413	positive	mb	0	0	0	0	0	2	0	0	0	0	0	0	0	0	0	0	0	0	0	1	0	0	0	0	N/A	0	N/A	N/A	N/A	N/A	N/A	0	N/A	N/A	N/A	N/A	N/A	0	N/A	N/A	N/A	N/A	N/A
Pre-existing VISTA data	chr2	57616983	57617851	hs414	negative	NA	1	1	0	2	0	2	0	0	0	0	0	0	0	1	0	0	0	1	0	0	0	0	0	0	N/A	N/A	N/A	N/A	N/A	N/A	N/A	N/A	N/A	N/A	N/A	N/A	N/A	N/A	N/A	N/A	N/A	N/A	N/A
Pre-existing VISTA data	chr2	57671880	57672832	hs662	positive	hb	0	0	0	0	0	0	0	0	0	0	0	0	0	0	0	0	0	0	0	0	1	0	0	0	N/A	N/A	0	N/A	N/A	N/A	N/A	N/A	0	N/A	N/A	N/A	N/A	N/A	0	N/A	N/A	N/A	N/A
Pre-existing VISTA data	chr2	57793276	57794576	hs573	positive	mb	0	0	0	0	0	0	0	0	0	0	0	0	0	0	0	0	0	0	0	1	0	0	0	0	N/A	0	N/A	N/A	N/A	N/A	N/A	0	N/A	N/A	N/A	N/A	N/A	0	N/A	N/A	N/A	N/A	N/A
Pre-existing VISTA data	chr2	57820407	57821348	hs415	positive	lb	0	0	0	0	1	0	0	0	0	0	0	0	0	0	0	0	1	0	0	0	0	0	1	0	N/A	N/A	N/A	N/A	0	N/A	N/A	N/A	N/A	N/A	1	N/A	N/A	N/A	N/A	N/A	0	N/A	N/A
Pre-existing VISTA data	chr2	57878887	57879847	hs794	negative	NA	0	0	0	0	0	0	0	0	0	0	0	0	0	0	0	0	0	0	0	0	0	0	0	0	N/A	N/A	N/A	N/A	N/A	N/A	N/A	N/A	N/A	N/A	N/A	N/A	N/A	N/A	N/A	N/A	N/A	N/A	N/A
Pre-existing VISTA data	chr2	59562344	59563132	hs1477	positive	lb	0	0	0	2	2	0	1	0	0	0	2	0	0	0	0	0	1	0	0	0	0	0	1	0	N/A	N/A	N/A	N/A	1	N/A	N/A	N/A	N/A	N/A	0	N/A	N/A	N/A	N/A	N/A	0	N/A	N/A
Pre-existing VISTA data	chr2	59597935	59601445	mm717	positive	ba;lb	1	4	1	1	3	1	2	0	3	0	1	0	0	1	1	0	3	0	0	0	0	1	1	0	N/A	N/A	N/A	0	1	N/A	N/A	N/A	N/A	0	0	N/A	N/A	N/A	N/A	1	0	N/A	N/A
Pre-existing VISTA data	chr2	59668992	59672122	hs2027	positive	ht	0	2	3	0	0	0	0	0	1	0	0	0	0	0	1	0	4	1	0	0	0	0	0	1	N/A	N/A	N/A	N/A	N/A	1	N/A	N/A	N/A	N/A	N/A	0	N/A	N/A	N/A	N/A	N/A	0	N/A
Pre-existing VISTA data	chr2	59828772	59829361	mm282	positive	ht	3	3	2	6	3	4	1	1	1	0	1	0	0	1	2	1	1	1	0	0	0	0	0	1	N/A	N/A	N/A	N/A	N/A	1	N/A	N/A	N/A	N/A	N/A	0	N/A	N/A	N/A	N/A	N/A	0	N/A
Pre-existing VISTA data	chr2	60785659	60787563	mm1564	positive	ba;lb	1	0	0	0	2	0	0	0	0	0	1	0	0	0	1	0	2	0	0	0	0	1	1	0	N/A	N/A	N/A	0	1	N/A	N/A	N/A	N/A	0	0	N/A	N/A	N/A	N/A	0	0	N/A	N/A
Pre-existing VISTA data	chr2	61656141	61656716	hs416	positive	fb	2	4	3	7	4	6	0	1	0	1	0	1	0	0	0	0	0	0	1	0	0	0	0	0	0	N/A	N/A	N/A	N/A	N/A	0	N/A	N/A	N/A	N/A	N/A	1	N/A	N/A	N/A	N/A	N/A	0
Pre-existing VISTA data	chr2	61764032	61766483	hs2337	positive	fb	0	4	0	0	0	0	0	2	0	0	0	0	0	2	0	0	0	0	1	0	0	0	0	0	1	N/A	N/A	N/A	N/A	N/A	0	N/A	N/A	N/A	N/A	N/A	0	N/A	N/A	N/A	N/A	N/A	0
Pre-existing VISTA data	chr2	63669377	63670651	hs689	negative	NA	2	4	0	3	0	1	0	0	0	0	0	0	0	0	0	0	0	0	0	0	0	0	0	0	N/A	N/A	N/A	N/A	N/A	N/A	N/A	N/A	N/A	N/A	N/A	N/A	N/A	N/A	N/A	N/A	N/A	N/A	N/A
Pre-existing VISTA data	chr2	63877723	63879192	hs890	negative	NA	0	0	0	0	0	0	0	0	0	0	0	0	1	0	0	0	1	0	0	0	0	0	0	0	N/A	N/A	N/A	N/A	N/A	N/A	N/A	N/A	N/A	N/A	N/A	N/A	N/A	N/A	N/A	N/A	N/A	N/A	N/A
Pre-existing VISTA data	chr2	63962795	63964416	hs170	positive	fb	3	6	0	6	0	7	0	2	0	2	0	2	0	0	1	1	1	3	1	0	0	0	0	0	0	N/A	N/A	N/A	N/A	N/A	0	N/A	N/A	N/A	N/A	N/A	1	N/A	N/A	N/A	N/A	N/A	0
Pre-existing VISTA data	chr2	64079254	64080739	hs640	positive	hb	1	1	0	2	0	2	1	1	0	1	0	1	0	1	3	0	2	1	0	0	1	0	0	0	N/A	N/A	0	N/A	N/A	N/A	N/A	N/A	0	N/A	N/A	N/A	N/A	N/A	1	N/A	N/A	N/A	N/A
Pre-existing VISTA data	chr2	64172016	64172993	hs606	negative	NA	0	0	0	4	4	0	0	0	0	0	0	0	0	0	0	0	0	0	0	0	0	0	0	0	N/A	N/A	N/A	N/A	N/A	N/A	N/A	N/A	N/A	N/A	N/A	N/A	N/A	N/A	N/A	N/A	N/A	N/A	N/A
Pre-existing VISTA data	chr2	64177545	64178374	hs420	negative	NA	0	0	0	0	0	0	0	0	0	0	0	0	0	0	0	0	0	0	0	0	0	0	0	0	N/A	N/A	N/A	N/A	N/A	N/A	N/A	N/A	N/A	N/A	N/A	N/A	N/A	N/A	N/A	N/A	N/A	N/A	N/A
Pre-existing VISTA data	chr2	64366221	64367228	hs421	positive	drg;nt	0	0	0	0	0	1	0	0	0	0	0	0	0	0	0	0	0	0	0	0	0	0	0	0	N/A	N/A	N/A	N/A	N/A	N/A	N/A	N/A	N/A	N/A	N/A	N/A	N/A	N/A	N/A	N/A	N/A	N/A	N/A
Pre-existing VISTA data	chr2	65620679	65622792	hs2332	negative	NA	0	4	0	3	0	3	0	1	0	1	0	1	0	1	0	0	0	0	0	0	0	0	0	0	N/A	N/A	N/A	N/A	N/A	N/A	N/A	N/A	N/A	N/A	N/A	N/A	N/A	N/A	N/A	N/A	N/A	N/A	N/A
Pre-existing VISTA data	chr2	65662393	65664905	mm777	positive	fb	0	1	0	0	0	0	0	1	0	0	0	0	0	1	0	0	0	0	1	0	0	0	0	0	1	N/A	N/A	N/A	N/A	N/A	0	N/A	N/A	N/A	N/A	N/A	0	N/A	N/A	N/A	N/A	N/A	0
Pre-existing VISTA data	chr2	65992127	65994630	mm668	negative	NA	1	0	0	0	2	0	0	2	0	3	2	2	0	1	0	0	1	3	0	0	0	0	0	0	N/A	N/A	N/A	N/A	N/A	N/A	N/A	N/A	N/A	N/A	N/A	N/A	N/A	N/A	N/A	N/A	N/A	N/A	N/A
Pre-existing VISTA data	chr2	66407565	66410536	hs2331	negative	NA	4	3	1	3	4	4	0	0	0	0	0	0	0	0	0	0	0	2	0	0	0	0	0	0	N/A	N/A	N/A	N/A	N/A	N/A	N/A	N/A	N/A	N/A	N/A	N/A	N/A	N/A	N/A	N/A	N/A	N/A	N/A
Pre-existing VISTA data	chr2	69998508	69999847	hs1867	positive	mb	0	0	0	0	0	0	0	0	0	0	0	0	0	0	0	0	0	0	0	1	0	0	0	0	N/A	0	N/A	N/A	N/A	N/A	N/A	0	N/A	N/A	N/A	N/A	N/A	0	N/A	N/A	N/A	N/A	N/A
Pre-existing VISTA data	chr2	70559084	70560255	mm1511	negative	NA	0	0	0	0	0	0	0	0	0	1	0	0	0	0	0	0	0	0	0	0	0	0	0	0	N/A	N/A	N/A	N/A	N/A	N/A	N/A	N/A	N/A	N/A	N/A	N/A	N/A	N/A	N/A	N/A	N/A	N/A	N/A
Pre-existing VISTA data	chr2	71418480	71422071	mm55	positive	fb	0	4	0	0	0	0	0	2	0	0	0	0	0	0	0	0	0	0	1	0	0	0	0	0	0	N/A	N/A	N/A	N/A	N/A	0	N/A	N/A	N/A	N/A	N/A	1	N/A	N/A	N/A	N/A	N/A	0
Pre-existing VISTA data	chr2	71418555	71419483	hs646	positive	fb;mb	0	2	0	0	0	0	0	0	0	0	0	0	0	0	0	0	0	0	1	1	0	0	0	0	0	0	N/A	N/A	N/A	N/A	0	0	N/A	N/A	N/A	N/A	0	0	N/A	N/A	N/A	N/A	0
Pre-existing VISTA data	chr2	71516483	71518219	hs553	positive	cn;fb	0	4	0	1	0	0	1	1	0	0	0	0	0	3	0	0	0	3	1	0	0	0	0	0	1	N/A	N/A	N/A	N/A	N/A	0	N/A	N/A	N/A	N/A	N/A	0	N/A	N/A	N/A	N/A	N/A	0
Pre-existing VISTA data	chr2	71527335	71528847	hs1423	negative	NA	6	1	4	5	0	0	2	2	0	0	0	0	1	0	1	0	1	1	0	0	0	0	0	0	N/A	N/A	N/A	N/A	N/A	N/A	N/A	N/A	N/A	N/A	N/A	N/A	N/A	N/A	N/A	N/A	N/A	N/A	N/A
Pre-existing VISTA data	chr2	71535377	71536557	hs422	positive	fb;mb;nose	0	0	0	0	0	0	2	2	0	0	0	0	0	0	0	0	0	0	1	1	0	1	0	0	0	0	N/A	0	N/A	N/A	0	0	N/A	0	N/A	N/A	0	0	N/A	0	N/A	N/A	0
Pre-existing VISTA data	chr2	71537155	71538581	hs423	negative	NA	0	0	0	0	0	0	1	0	0	0	0	0	0	0	0	0	0	0	0	0	0	0	0	0	N/A	N/A	N/A	N/A	N/A	N/A	N/A	N/A	N/A	N/A	N/A	N/A	N/A	N/A	N/A	N/A	N/A	N/A	N/A
Pre-existing VISTA data	chr2	72426158	72427698	hs242	positive	fb;mb;nt	3	4	0	2	0	1	1	3	0	1	0	1	0	0	0	0	1	3	1	1	0	0	0	0	0	1	N/A	N/A	N/A	N/A	0	0	N/A	N/A	N/A	N/A	1	0	N/A	N/A	N/A	N/A	0
Pre-existing VISTA data	chr2	73139370	73141413	hs243	positive	lb	0	0	0	0	0	0	0	0	0	0	0	0	0	0	0	0	1	0	0	0	0	0	1	0	N/A	N/A	N/A	N/A	0	N/A	N/A	N/A	N/A	N/A	0	N/A	N/A	N/A	N/A	N/A	0	N/A	N/A
Pre-existing VISTA data	chr2	73142674	73144272	hs244	positive	fb	2	2	0	3	0	3	0	1	0	0	0	1	0	2	0	0	2	1	1	0	0	0	0	0	1	N/A	N/A	N/A	N/A	N/A	0	N/A	N/A	N/A	N/A	N/A	0	N/A	N/A	N/A	N/A	N/A	0
Pre-existing VISTA data	chr2	73179757	73180791	hs574	negative	NA	0	0	0	0	0	0	0	0	0	0	0	0	0	1	0	0	0	0	0	0	0	0	0	0	N/A	N/A	N/A	N/A	N/A	N/A	N/A	N/A	N/A	N/A	N/A	N/A	N/A	N/A	N/A	N/A	N/A	N/A	N/A
Pre-existing VISTA data	chr2	73268421	73269496	hs860	positive	fb	0	0	0	0	0	0	0	0	0	0	0	0	0	1	0	0	0	0	1	0	0	0	0	0	0	N/A	N/A	N/A	N/A	N/A	0	N/A	N/A	N/A	N/A	N/A	0	N/A	N/A	N/A	N/A	N/A	0
Pre-existing VISTA data	chr2	73275593	73277184	hs953	positive	fb;hb;nt	0	0	0	0	0	0	0	1	0	1	0	1	0	0	1	0	1	2	1	0	1	0	0	0	0	N/A	0	N/A	N/A	N/A	0	N/A	0	N/A	N/A	N/A	0	N/A	0	N/A	N/A	N/A	0
Pre-existing VISTA data	chr2	73279570	73280473	hs245	negative	NA	0	0	0	0	0	2	0	0	0	0	0	0	0	1	1	0	1	2	0	0	0	0	0	0	N/A	N/A	N/A	N/A	N/A	N/A	N/A	N/A	N/A	N/A	N/A	N/A	N/A	N/A	N/A	N/A	N/A	N/A	N/A
Pre-existing VISTA data	chr2	74489926	74491300	hs616	negative	NA	0	0	0	0	0	0	0	0	0	0	0	0	0	0	0	0	0	0	0	0	0	0	0	0	N/A	N/A	N/A	N/A	N/A	N/A	N/A	N/A	N/A	N/A	N/A	N/A	N/A	N/A	N/A	N/A	N/A	N/A	N/A
Pre-existing VISTA data	chr2	74650859	74652235	hs246	positive	hb	0	0	0	0	0	0	0	0	0	0	0	0	0	0	0	0	0	0	0	0	1	0	0	0	N/A	N/A	0	N/A	N/A	N/A	N/A	N/A	0	N/A	N/A	N/A	N/A	N/A	0	N/A	N/A	N/A	N/A
Pre-existing VISTA data	chr2	75138219	75138763	hs248	positive	nose	0	0	0	0	6	5	0	0	0	0	0	0	0	0	0	0	0	0	0	0	0	1	0	0	N/A	N/A	N/A	0	N/A	N/A	N/A	N/A	N/A	0	N/A	N/A	N/A	N/A	N/A	0	N/A	N/A	N/A
Pre-existing VISTA data	chr2	75422201	75424576	mm515	positive	fb;hb;lb;nt	0	3	0	2	1	1	0	2	0	1	1	1	0	1	0	0	2	1	1	0	1	0	1	0	1	N/A	0	N/A	1	N/A	0	N/A	0	N/A	0	N/A	0	N/A	1	N/A	0	N/A	0
Pre-existing VISTA data	chr2	79461480	79462272	hs626	negative	NA	0	0	0	0	0	0	0	0	0	0	0	0	0	0	0	0	0	0	0	0	0	0	0	0	N/A	N/A	N/A	N/A	N/A	N/A	N/A	N/A	N/A	N/A	N/A	N/A	N/A	N/A	N/A	N/A	N/A	N/A	N/A
Pre-existing VISTA data	chr2	82498029	82499136	hs1245	negative	NA	0	0	0	0	0	0	0	0	0	0	0	0	0	0	0	0	0	0	0	0	0	0	0	0	N/A	N/A	N/A	N/A	N/A	N/A	N/A	N/A	N/A	N/A	N/A	N/A	N/A	N/A	N/A	N/A	N/A	N/A	N/A
Pre-existing VISTA data	chr2	84517964	84520803	mm1324	positive	other	0	0	2	0	0	0	2	0	1	0	0	0	0	0	1	0	0	0	0	0	0	0	0	0	N/A	N/A	N/A	N/A	N/A	N/A	N/A	N/A	N/A	N/A	N/A	N/A	N/A	N/A	N/A	N/A	N/A	N/A	N/A
Pre-existing VISTA data	chr2	93277887	93280895	mm1603	positive	lb	2	6	2	4	4	4	2	1	1	1	1	1	1	4	3	3	3	1	0	0	0	0	1	0	N/A	N/A	N/A	N/A	1	N/A	N/A	N/A	N/A	N/A	0	N/A	N/A	N/A	N/A	N/A	0	N/A	N/A
Pre-existing VISTA data	chr2	93670767	93674396	hs2090	positive	eye;tri	2	0	0	5	1	2	0	0	0	0	0	0	2	0	0	0	1	1	0	0	0	0	0	0	N/A	N/A	N/A	N/A	N/A	N/A	N/A	N/A	N/A	N/A	N/A	N/A	N/A	N/A	N/A	N/A	N/A	N/A	N/A
Pre-existing VISTA data	chr2	101589987	101594341	mm1328	positive	fb;lb;mb;other	4	5	0	4	2	4	0	1	0	1	1	1	0	6	0	0	2	3	1	1	0	0	1	0	1	1	N/A	N/A	1	N/A	0	0	N/A	N/A	0	N/A	0	0	N/A	N/A	0	N/A	0
Pre-existing VISTA data	chr2	102319034	102319919	hs2080	negative	NA	0	0	0	0	0	0	0	0	0	0	0	0	0	0	0	0	0	0	0	0	0	0	0	0	N/A	N/A	N/A	N/A	N/A	N/A	N/A	N/A	N/A	N/A	N/A	N/A	N/A	N/A	N/A	N/A	N/A	N/A	N/A
Pre-existing VISTA data	chr2	103623985	103627532	mm1312	positive	fb;hb	2	3	2	4	1	4	0	2	1	1	0	1	0	2	1	4	1	2	1	0	1	0	0	0	1	N/A	1	N/A	N/A	N/A	0	N/A	0	N/A	N/A	N/A	0	N/A	0	N/A	N/A	N/A	0
Pre-existing VISTA data	chr2	103893478	103895661	hs1858	positive	ht;lv	0	1	1	1	0	0	0	0	2	0	0	0	0	2	3	0	1	0	0	0	0	0	0	1	N/A	N/A	N/A	N/A	N/A	1	N/A	N/A	N/A	N/A	N/A	0	N/A	N/A	N/A	N/A	N/A	0	N/A
Pre-existing VISTA data	chr2	104893780	104894712	hs577	negative	NA	0	0	0	0	0	0	0	0	0	0	0	0	0	0	0	0	0	0	0	0	0	0	0	0	N/A	N/A	N/A	N/A	N/A	N/A	N/A	N/A	N/A	N/A	N/A	N/A	N/A	N/A	N/A	N/A	N/A	N/A	N/A
Pre-existing VISTA data	chr2	105333715	105335146	hs113	positive	drg	2	2	0	3	1	2	0	0	0	0	0	0	0	1	1	0	0	0	0	0	0	0	0	0	N/A	N/A	N/A	N/A	N/A	N/A	N/A	N/A	N/A	N/A	N/A	N/A	N/A	N/A	N/A	N/A	N/A	N/A	N/A
Pre-existing VISTA data	chr2	105447293	105448399	hs866	negative	NA	0	0	0	1	0	0	0	0	0	0	0	0	0	0	0	0	0	0	0	0	0	0	0	0	N/A	N/A	N/A	N/A	N/A	N/A	N/A	N/A	N/A	N/A	N/A	N/A	N/A	N/A	N/A	N/A	N/A	N/A	N/A
Pre-existing VISTA data	chr2	105515855	105516708	hs855	positive	fb	0	3	0	3	0	3	0	1	0	0	0	1	0	2	0	1	0	1	1	0	0	0	0	0	1	N/A	N/A	N/A	N/A	N/A	0	N/A	N/A	N/A	N/A	N/A	0	N/A	N/A	N/A	N/A	N/A	0
Pre-existing VISTA data	chr2	105611041	105614025	hs1531	positive	fb;mb;nt	2	2	2	3	2	2	0	1	0	2	1	2	0	3	1	1	2	2	1	1	0	0	0	0	1	1	N/A	N/A	N/A	N/A	0	0	N/A	N/A	N/A	N/A	0	0	N/A	N/A	N/A	N/A	0
Pre-existing VISTA data	chr2	105689599	105691450	hs1082	positive	hb;nt	5	5	0	4	0	4	0	1	0	1	0	2	0	3	1	2	0	2	0	0	1	0	0	0	N/A	N/A	1	N/A	N/A	N/A	N/A	N/A	0	N/A	N/A	N/A	N/A	N/A	0	N/A	N/A	N/A	N/A
Pre-existing VISTA data	chr2	105718757	105720535	hs198	negative	NA	0	3	0	2	0	2	0	1	0	0	0	0	0	1	0	0	0	1	0	0	0	0	0	0	N/A	N/A	N/A	N/A	N/A	N/A	N/A	N/A	N/A	N/A	N/A	N/A	N/A	N/A	N/A	N/A	N/A	N/A	N/A
Pre-existing VISTA data	chr2	105778530	105780040	hs234	positive	eye;mb	0	1	0	2	0	1	0	0	0	0	0	0	0	0	0	0	0	0	0	1	0	0	0	0	N/A	0	N/A	N/A	N/A	N/A	N/A	0	N/A	N/A	N/A	N/A	N/A	0	N/A	N/A	N/A	N/A	N/A
Pre-existing VISTA data	chr2	105833387	105834698	hs565	positive	fb;mb	0	0	0	0	0	2	0	0	0	0	0	0	0	0	0	0	0	1	1	1	0	0	0	0	0	0	N/A	N/A	N/A	N/A	0	1	N/A	N/A	N/A	N/A	0	0	N/A	N/A	N/A	N/A	0
Pre-existing VISTA data	chr2	105913339	105914487	hs863	positive	mb	0	0	0	2	0	2	0	0	0	0	0	0	0	0	0	0	0	1	0	1	0	0	0	0	N/A	0	N/A	N/A	N/A	N/A	N/A	1	N/A	N/A	N/A	N/A	N/A	0	N/A	N/A	N/A	N/A	N/A
Pre-existing VISTA data	chr2	113595385	113596088	mm1101	negative	NA	2	2	0	3	1	1	0	0	0	0	0	0	0	0	1	0	1	1	0	0	0	0	0	0	N/A	N/A	N/A	N/A	N/A	N/A	N/A	N/A	N/A	N/A	N/A	N/A	N/A	N/A	N/A	N/A	N/A	N/A	N/A
Pre-existing VISTA data	chr2	113691542	113692645	hs910	negative	NA	0	0	0	0	0	0	0	0	0	0	0	0	0	0	0	0	0	0	0	0	0	0	0	0	N/A	N/A	N/A	N/A	N/A	N/A	N/A	N/A	N/A	N/A	N/A	N/A	N/A	N/A	N/A	N/A	N/A	N/A	N/A
Pre-existing VISTA data	chr2	114086050	114090201	mm1073	negative	NA	0	0	0	0	0	0	0	0	0	0	0	0	0	0	0	0	0	0	0	0	0	0	0	0	N/A	N/A	N/A	N/A	N/A	N/A	N/A	N/A	N/A	N/A	N/A	N/A	N/A	N/A	N/A	N/A	N/A	N/A	N/A
Pre-existing VISTA data	chr2	114123391	114123882	mm182	positive	ht	0	0	1	0	0	0	0	0	2	0	0	0	0	0	0	0	0	0	0	0	0	0	0	1	N/A	N/A	N/A	N/A	N/A	0	N/A	N/A	N/A	N/A	N/A	0	N/A	N/A	N/A	N/A	N/A	1	N/A
Pre-existing VISTA data	chr2	114411448	114413017	hs776	negative	NA	0	0	0	0	0	0	0	0	0	0	0	0	0	0	0	0	0	0	0	0	0	0	0	0	N/A	N/A	N/A	N/A	N/A	N/A	N/A	N/A	N/A	N/A	N/A	N/A	N/A	N/A	N/A	N/A	N/A	N/A	N/A
Pre-existing VISTA data	chr2	114739394	114740295	hs354	negative	NA	0	0	0	0	0	0	0	0	0	0	0	0	0	0	0	0	0	0	0	0	0	0	0	0	N/A	N/A	N/A	N/A	N/A	N/A	N/A	N/A	N/A	N/A	N/A	N/A	N/A	N/A	N/A	N/A	N/A	N/A	N/A
Pre-existing VISTA data	chr2	114807682	114808819	mm1099	positive	ht;other	0	0	0	0	0	0	0	0	0	0	0	0	0	0	1	0	0	0	0	0	0	0	0	1	N/A	N/A	N/A	N/A	N/A	0	N/A	N/A	N/A	N/A	N/A	0	N/A	N/A	N/A	N/A	N/A	0	N/A
Pre-existing VISTA data	chr2	114853008	114854502	mm1100	negative	NA	3	2	0	4	1	2	0	0	0	0	0	0	0	0	0	0	0	0	0	0	0	0	0	0	N/A	N/A	N/A	N/A	N/A	N/A	N/A	N/A	N/A	N/A	N/A	N/A	N/A	N/A	N/A	N/A	N/A	N/A	N/A
Pre-existing VISTA data	chr2	115537683	115539290	hs355	positive	hb;nt	0	0	0	5	0	0	0	0	0	1	0	0	0	1	0	0	2	0	0	0	1	0	0	0	N/A	N/A	0	N/A	N/A	N/A	N/A	N/A	0	N/A	N/A	N/A	N/A	N/A	1	N/A	N/A	N/A	N/A
Pre-existing VISTA data	chr2	115656961	115658248	hs828	positive	hb	0	3	0	2	1	0	0	1	0	2	0	0	0	3	0	0	0	0	0	0	1	0	0	0	N/A	N/A	0	N/A	N/A	N/A	N/A	N/A	0	N/A	N/A	N/A	N/A	N/A	1	N/A	N/A	N/A	N/A
Pre-existing VISTA data	chr2	115658284	115659712	hs812	negative	NA	1	1	0	0	0	0	0	1	0	2	0	0	0	2	0	0	1	0	0	0	0	0	0	0	N/A	N/A	N/A	N/A	N/A	N/A	N/A	N/A	N/A	N/A	N/A	N/A	N/A	N/A	N/A	N/A	N/A	N/A	N/A
Pre-existing VISTA data	chr2	115669513	115669885	hs1871	negative	NA	0	0	0	0	0	0	0	0	0	0	0	0	0	0	0	0	0	0	0	0	0	0	0	0	N/A	N/A	N/A	N/A	N/A	N/A	N/A	N/A	N/A	N/A	N/A	N/A	N/A	N/A	N/A	N/A	N/A	N/A	N/A
Pre-existing VISTA data	chr2	115867987	115870501	mm669	negative	NA	1	1	0	2	2	0	0	0	1	0	0	0	0	1	2	2	3	0	0	0	0	0	0	0	N/A	N/A	N/A	N/A	N/A	N/A	N/A	N/A	N/A	N/A	N/A	N/A	N/A	N/A	N/A	N/A	N/A	N/A	N/A
Pre-existing VISTA data	chr2	115871242	115872482	hs489	negative	NA	0	0	0	0	0	0	0	0	0	0	0	0	0	0	0	0	0	0	0	0	0	0	0	0	N/A	N/A	N/A	N/A	N/A	N/A	N/A	N/A	N/A	N/A	N/A	N/A	N/A	N/A	N/A	N/A	N/A	N/A	N/A
Pre-existing VISTA data	chr2	115896428	115899400	hs1129	negative	NA	0	0	0	1	1	0	0	0	0	0	0	0	0	0	1	0	3	0	0	0	0	0	0	0	N/A	N/A	N/A	N/A	N/A	N/A	N/A	N/A	N/A	N/A	N/A	N/A	N/A	N/A	N/A	N/A	N/A	N/A	N/A
Pre-existing VISTA data	chr2	115919996	115921651	hs181	positive	mb	0	0	0	0	0	2	0	0	0	2	0	0	0	0	2	0	0	0	0	1	0	0	0	0	N/A	0	N/A	N/A	N/A	N/A	N/A	0	N/A	N/A	N/A	N/A	N/A	0	N/A	N/A	N/A	N/A	N/A
Pre-existing VISTA data	chr2	115962484	115963540	mm255	negative	NA	0	0	2	0	0	0	0	0	1	0	0	0	0	0	1	0	0	1	0	0	0	0	0	0	N/A	N/A	N/A	N/A	N/A	N/A	N/A	N/A	N/A	N/A	N/A	N/A	N/A	N/A	N/A	N/A	N/A	N/A	N/A
Pre-existing VISTA data	chr2	116018047	116020475	hs1178	negative	NA	3	5	0	5	2	6	1	1	1	1	1	1	1	2	1	3	1	1	0	0	0	0	0	0	N/A	N/A	N/A	N/A	N/A	N/A	N/A	N/A	N/A	N/A	N/A	N/A	N/A	N/A	N/A	N/A	N/A	N/A	N/A
Pre-existing VISTA data	chr2	116044885	116046285	hs1097	negative	NA	0	0	0	0	0	0	0	1	0	2	0	0	0	2	0	0	0	0	0	0	0	0	0	0	N/A	N/A	N/A	N/A	N/A	N/A	N/A	N/A	N/A	N/A	N/A	N/A	N/A	N/A	N/A	N/A	N/A	N/A	N/A
Pre-existing VISTA data	chr2	116200854	116202747	hs572	positive	hb;nt	0	2	0	5	0	3	0	0	0	2	0	0	0	0	0	0	0	0	0	0	1	0	0	0	N/A	N/A	0	N/A	N/A	N/A	N/A	N/A	0	N/A	N/A	N/A	N/A	N/A	1	N/A	N/A	N/A	N/A
Pre-existing VISTA data	chr2	116212624	116213751	hs356	negative	NA	0	0	0	0	0	0	0	0	0	0	0	0	0	0	0	0	0	0	0	0	0	0	0	0	N/A	N/A	N/A	N/A	N/A	N/A	N/A	N/A	N/A	N/A	N/A	N/A	N/A	N/A	N/A	N/A	N/A	N/A	N/A
Pre-existing VISTA data	chr2	116323401	116325066	hs599	positive	fb	0	1	0	0	0	0	0	1	0	0	0	0	0	1	0	0	0	1	1	0	0	0	0	0	1	N/A	N/A	N/A	N/A	N/A	0	N/A	N/A	N/A	N/A	N/A	0	N/A	N/A	N/A	N/A	N/A	0
Pre-existing VISTA data	chr2	116807731	116809252	hs830	positive	mb	0	5	0	0	0	4	0	0	0	0	0	2	0	1	0	0	0	2	0	1	0	0	0	0	N/A	1	N/A	N/A	N/A	N/A	N/A	0	N/A	N/A	N/A	N/A	N/A	0	N/A	N/A	N/A	N/A	N/A
Pre-existing VISTA data	chr2	117427079	117430606	mm1368	positive	fb	0	6	0	0	0	0	0	3	0	0	0	0	0	1	0	0	1	0	1	0	0	0	0	0	1	N/A	N/A	N/A	N/A	N/A	0	N/A	N/A	N/A	N/A	N/A	0	N/A	N/A	N/A	N/A	N/A	0
Pre-existing VISTA data	chr2	118532226	118534856	hs1611	positive	fb;hb;mb;som	4	5	2	5	4	4	2	2	1	2	2	2	1	4	2	3	2	3	1	1	1	0	0	0	1	1	1	N/A	N/A	N/A	0	0	0	N/A	N/A	N/A	0	0	0	N/A	N/A	N/A	0
Pre-existing VISTA data	chr2	121549994	121551630	hs1881	positive	ht	0	0	2	0	0	0	0	0	2	0	0	0	0	0	2	0	0	0	0	0	0	0	0	1	N/A	N/A	N/A	N/A	N/A	1	N/A	N/A	N/A	N/A	N/A	0	N/A	N/A	N/A	N/A	N/A	0	N/A
Pre-existing VISTA data	chr2	121794038	121798934	hs2577	negative	NA	0	0	0	0	0	0	0	0	0	0	0	0	0	0	0	0	0	0	0	0	0	0	0	0	N/A	N/A	N/A	N/A	N/A	N/A	N/A	N/A	N/A	N/A	N/A	N/A	N/A	N/A	N/A	N/A	N/A	N/A	N/A
Pre-existing VISTA data	chr2	124612596	124615762	hs1687	negative	NA	0	0	0	3	0	0	0	0	1	3	0	0	0	0	3	0	0	1	0	0	0	0	0	0	N/A	N/A	N/A	N/A	N/A	N/A	N/A	N/A	N/A	N/A	N/A	N/A	N/A	N/A	N/A	N/A	N/A	N/A	N/A
Pre-existing VISTA data	chr2	124920072	124920726	mm281	negative	NA	0	0	1	0	0	0	0	0	1	0	0	0	0	0	1	0	0	0	0	0	0	0	0	0	N/A	N/A	N/A	N/A	N/A	N/A	N/A	N/A	N/A	N/A	N/A	N/A	N/A	N/A	N/A	N/A	N/A	N/A	N/A
Pre-existing VISTA data	chr2	125491398	125493910	mm670	negative	NA	0	0	0	0	1	0	0	0	0	0	0	0	0	0	1	0	0	0	0	0	0	0	0	0	N/A	N/A	N/A	N/A	N/A	N/A	N/A	N/A	N/A	N/A	N/A	N/A	N/A	N/A	N/A	N/A	N/A	N/A	N/A
Pre-existing VISTA data	chr2	127251668	127254165	hs1919	positive	ht	0	0	0	0	0	0	0	0	2	0	0	0	0	0	2	0	0	0	0	0	0	0	0	1	N/A	N/A	N/A	N/A	N/A	0	N/A	N/A	N/A	N/A	N/A	0	N/A	N/A	N/A	N/A	N/A	0	N/A
Pre-existing VISTA data	chr2	128210735	128212570	mm1004	negative	NA	3	0	2	0	0	3	0	0	2	0	0	0	1	2	1	1	1	1	0	0	0	0	0	0	N/A	N/A	N/A	N/A	N/A	N/A	N/A	N/A	N/A	N/A	N/A	N/A	N/A	N/A	N/A	N/A	N/A	N/A	N/A
Pre-existing VISTA data	chr2	128712174	128715819	mm1476	positive	ba;drg;fm;lb	2	0	0	0	3	0	1	1	2	2	1	0	2	0	3	0	4	0	0	0	0	1	1	0	N/A	N/A	N/A	1	1	N/A	N/A	N/A	N/A	0	0	N/A	N/A	N/A	N/A	0	0	N/A	N/A
Pre-existing VISTA data	chr2	129038133	129040038	mm596	negative	NA	2	3	0	3	1	4	0	0	0	0	0	0	1	3	2	1	1	1	0	0	0	0	0	0	N/A	N/A	N/A	N/A	N/A	N/A	N/A	N/A	N/A	N/A	N/A	N/A	N/A	N/A	N/A	N/A	N/A	N/A	N/A
Pre-existing VISTA data	chr2	130351806	130352389	hs632	positive	fb;hb;mb;nt	0	2	0	2	0	0	0	0	0	0	0	0	0	0	0	0	0	0	1	1	1	0	0	0	0	0	0	N/A	N/A	N/A	0	0	0	N/A	N/A	N/A	0	0	0	N/A	N/A	N/A	0
Pre-existing VISTA data	chr2	130489313	130493856	mm1313	positive	fb	1	3	0	2	0	3	0	1	0	2	0	2	0	1	0	0	0	2	1	0	0	0	0	0	1	N/A	N/A	N/A	N/A	N/A	0	N/A	N/A	N/A	N/A	N/A	0	N/A	N/A	N/A	N/A	N/A	0
Pre-existing VISTA data	chr2	132426453	132429102	mm1391	positive	fb;ht;nose	0	3	0	0	0	0	0	1	1	0	0	0	0	0	1	0	0	0	1	0	0	1	0	1	0	N/A	N/A	0	N/A	0	0	N/A	N/A	0	N/A	0	1	N/A	N/A	0	N/A	0	0
Pre-existing VISTA data	chr2	137247707	137248975	hs1278	positive	lb;nose	1	0	0	0	1	0	0	0	0	0	0	0	0	1	0	0	2	0	0	0	0	1	1	0	N/A	N/A	N/A	0	0	N/A	N/A	N/A	N/A	0	1	N/A	N/A	N/A	N/A	0	0	N/A	N/A
Pre-existing VISTA data	chr2	137852330	137854841	mm671	positive	lb	0	0	2	0	1	0	0	0	0	0	0	0	0	0	0	0	2	0	0	0	0	0	1	0	N/A	N/A	N/A	N/A	0	N/A	N/A	N/A	N/A	N/A	1	N/A	N/A	N/A	N/A	N/A	0	N/A	N/A
Pre-existing VISTA data	chr2	144176905	144178287	hs2393	negative	NA	0	0	1	0	0	0	0	0	1	0	0	0	0	0	1	0	0	0	0	0	0	0	0	0	N/A	N/A	N/A	N/A	N/A	N/A	N/A	N/A	N/A	N/A	N/A	N/A	N/A	N/A	N/A	N/A	N/A	N/A	N/A
Pre-existing VISTA data	chr2	145888310	145888756	mm300	negative	NA	1	0	2	0	0	0	1	0	1	0	0	0	0	0	1	0	0	0	0	0	0	0	0	0	N/A	N/A	N/A	N/A	N/A	N/A	N/A	N/A	N/A	N/A	N/A	N/A	N/A	N/A	N/A	N/A	N/A	N/A	N/A
Pre-existing VISTA data	chr2	146324700	146325932	hs688	positive	hb;nt	1	5	0	4	0	4	0	1	0	1	0	1	0	0	0	1	0	2	0	0	1	0	0	0	N/A	N/A	1	N/A	N/A	N/A	N/A	N/A	0	N/A	N/A	N/A	N/A	N/A	0	N/A	N/A	N/A	N/A
Pre-existing VISTA data	chr2	146957765	146960813	hs914	positive	fb	5	4	3	4	3	4	0	2	0	1	0	1	0	1	0	0	0	2	1	0	0	0	0	0	1	N/A	N/A	N/A	N/A	N/A	0	N/A	N/A	N/A	N/A	N/A	0	N/A	N/A	N/A	N/A	N/A	0
Pre-existing VISTA data	chr2	147180289	147181581	hs1205	positive	hb;mb	2	3	0	3	0	2	0	1	0	1	0	3	0	0	0	0	0	2	0	1	1	0	0	0	N/A	1	0	N/A	N/A	N/A	N/A	0	0	N/A	N/A	N/A	N/A	0	1	N/A	N/A	N/A	N/A
Pre-existing VISTA data	chr2	152399090	152399726	mm271	positive	mb	4	1	1	6	1	9	1	1	1	1	1	1	0	0	1	0	0	1	0	1	0	0	0	0	N/A	1	N/A	N/A	N/A	N/A	N/A	0	N/A	N/A	N/A	N/A	N/A	0	N/A	N/A	N/A	N/A	N/A
Pre-existing VISTA data	chr2	152734876	152735572	hs480	positive	eye;fb;hb;mb;nt	1	2	1	2	1	1	1	1	1	1	1	1	1	1	2	0	1	2	1	1	1	0	0	0	1	1	0	N/A	N/A	N/A	0	0	0	N/A	N/A	N/A	0	0	1	N/A	N/A	N/A	0
Pre-existing VISTA data	chr2	152788734	152790859	hs2050	positive	bv	1	0	2	1	0	0	1	1	1	1	1	1	0	0	1	0	0	0	0	0	0	0	0	0	N/A	N/A	N/A	N/A	N/A	N/A	N/A	N/A	N/A	N/A	N/A	N/A	N/A	N/A	N/A	N/A	N/A	N/A	N/A
Pre-existing VISTA data	chr2	152817375	152818197	mm161	negative	NA	0	0	2	0	0	0	0	1	1	0	0	0	1	0	1	0	0	0	0	0	0	0	0	0	N/A	N/A	N/A	N/A	N/A	N/A	N/A	N/A	N/A	N/A	N/A	N/A	N/A	N/A	N/A	N/A	N/A	N/A	N/A
Pre-existing VISTA data	chr2	153481173	153484945	hs2225	positive	drg;fb;hb;mb;tri	1	4	0	2	0	3	0	2	1	2	0	2	2	1	1	2	1	1	1	1	1	0	0	0	1	1	1	N/A	N/A	N/A	0	0	0	N/A	N/A	N/A	0	0	0	N/A	N/A	N/A	0
Pre-existing VISTA data	chr2	153560293	153561940	mm346	negative	NA	2	2	4	2	2	4	0	1	1	1	0	1	2	1	1	2	2	2	0	0	0	0	0	0	N/A	N/A	N/A	N/A	N/A	N/A	N/A	N/A	N/A	N/A	N/A	N/A	N/A	N/A	N/A	N/A	N/A	N/A	N/A
Pre-existing VISTA data	chr2	153853643	153854369	hs2101	positive	cn;drg;eye;fb;fm;hb;mb;nt;tri	5	0	0	0	1	3	0	0	0	0	0	0	0	0	0	0	0	0	1	1	1	1	0	0	0	0	0	0	N/A	N/A	0	0	0	0	N/A	N/A	0	0	0	0	N/A	N/A	0
Pre-existing VISTA data	chr2	154390022	154391116	hs2173	positive	ht	1	0	2	0	0	0	0	0	1	0	0	0	0	0	1	0	0	0	0	0	0	0	0	1	N/A	N/A	N/A	N/A	N/A	1	N/A	N/A	N/A	N/A	N/A	0	N/A	N/A	N/A	N/A	N/A	0	N/A
Pre-existing VISTA data	chr2	154425425	154428462	mm1461	positive	fb;fm;hb;mb;nose;nt	5	3	0	2	2	2	2	2	1	1	0	2	0	3	1	1	2	3	1	1	1	1	0	0	1	1	1	0	N/A	N/A	0	0	0	0	N/A	N/A	0	0	0	1	N/A	N/A	0
Pre-existing VISTA data	chr2	155050093	155052094	mm59	negative	NA	3	3	4	3	3	4	1	2	1	2	2	1	0	1	2	1	2	2	0	0	0	0	0	0	N/A	N/A	N/A	N/A	N/A	N/A	N/A	N/A	N/A	N/A	N/A	N/A	N/A	N/A	N/A	N/A	N/A	N/A	N/A
Pre-existing VISTA data	chr2	155862262	155864149	hs1630	negative	NA	1	3	0	3	3	3	1	0	0	2	0	0	0	1	0	0	2	0	0	0	0	0	0	0	N/A	N/A	N/A	N/A	N/A	N/A	N/A	N/A	N/A	N/A	N/A	N/A	N/A	N/A	N/A	N/A	N/A	N/A	N/A
Pre-existing VISTA data	chr2	156652554	156653636	hs2626	negative	NA	0	0	1	0	0	0	0	0	0	0	0	0	0	0	0	0	0	0	0	0	0	0	0	0	N/A	N/A	N/A	N/A	N/A	N/A	N/A	N/A	N/A	N/A	N/A	N/A	N/A	N/A	N/A	N/A	N/A	N/A	N/A
Pre-existing VISTA data	chr2	156813200	156816143	mm1377	positive	som	1	0	0	0	0	1	1	1	1	1	1	0	0	0	2	1	1	3	0	0	0	0	0	0	N/A	N/A	N/A	N/A	N/A	N/A	N/A	N/A	N/A	N/A	N/A	N/A	N/A	N/A	N/A	N/A	N/A	N/A	N/A
Pre-existing VISTA data	chr2	158439040	158440388	hs659	negative	NA	0	0	0	0	0	0	0	0	0	0	0	0	0	0	0	0	0	0	0	0	0	0	0	0	N/A	N/A	N/A	N/A	N/A	N/A	N/A	N/A	N/A	N/A	N/A	N/A	N/A	N/A	N/A	N/A	N/A	N/A	N/A
Pre-existing VISTA data	chr2	158584548	158585289	hs2620	positive	hb;mb	0	0	2	1	0	1	0	0	0	0	0	0	0	0	1	0	0	0	0	1	1	0	0	0	N/A	0	0	N/A	N/A	N/A	N/A	0	0	N/A	N/A	N/A	N/A	0	0	N/A	N/A	N/A	N/A
Pre-existing VISTA data	chr2	159032227	159032977	hs1042	positive	nt	0	0	0	0	0	0	0	0	0	0	0	0	0	1	0	0	1	0	0	0	0	0	0	0	N/A	N/A	N/A	N/A	N/A	N/A	N/A	N/A	N/A	N/A	N/A	N/A	N/A	N/A	N/A	N/A	N/A	N/A	N/A
Pre-existing VISTA data	chr2	159480709	159482703	mm1115	negative	NA	0	0	0	0	0	0	0	0	0	0	0	0	0	0	0	0	0	0	0	0	0	0	0	0	N/A	N/A	N/A	N/A	N/A	N/A	N/A	N/A	N/A	N/A	N/A	N/A	N/A	N/A	N/A	N/A	N/A	N/A	N/A
Pre-existing VISTA data	chr2	159712427	159713415	hs1237	negative	NA	0	0	0	0	0	0	0	0	0	0	0	0	0	0	0	0	0	0	0	0	0	0	0	0	N/A	N/A	N/A	N/A	N/A	N/A	N/A	N/A	N/A	N/A	N/A	N/A	N/A	N/A	N/A	N/A	N/A	N/A	N/A
Pre-existing VISTA data	chr2	159985998	159987636	hs992	negative	NA	0	0	0	0	0	0	0	0	0	0	0	0	0	0	0	0	0	0	0	0	0	0	0	0	N/A	N/A	N/A	N/A	N/A	N/A	N/A	N/A	N/A	N/A	N/A	N/A	N/A	N/A	N/A	N/A	N/A	N/A	N/A
Pre-existing VISTA data	chr2	160244495	160245157	mm645	positive	hb;mb	0	0	0	0	0	1	0	0	0	0	0	0	0	0	1	0	0	1	0	1	1	0	0	0	N/A	0	0	N/A	N/A	N/A	N/A	1	0	N/A	N/A	N/A	N/A	0	0	N/A	N/A	N/A	N/A
Pre-existing VISTA data	chr2	160299416	160301134	hs1781	negative	NA	0	0	0	0	0	0	0	0	0	0	0	0	0	0	0	0	0	0	0	0	0	0	0	0	N/A	N/A	N/A	N/A	N/A	N/A	N/A	N/A	N/A	N/A	N/A	N/A	N/A	N/A	N/A	N/A	N/A	N/A	N/A
Pre-existing VISTA data	chr2	160382007	160382874	hs1086	positive	hb	0	0	0	0	0	0	0	0	0	0	0	0	0	0	0	0	0	0	0	0	1	0	0	0	N/A	N/A	0	N/A	N/A	N/A	N/A	N/A	0	N/A	N/A	N/A	N/A	N/A	0	N/A	N/A	N/A	N/A
Pre-existing VISTA data	chr2	160395707	160396677	hs1234	negative	NA	0	0	0	0	0	0	0	0	0	0	0	0	0	0	0	0	0	0	0	0	0	0	0	0	N/A	N/A	N/A	N/A	N/A	N/A	N/A	N/A	N/A	N/A	N/A	N/A	N/A	N/A	N/A	N/A	N/A	N/A	N/A
Pre-existing VISTA data	chr2	160415725	160417232	hs1590	negative	NA	0	1	0	0	0	0	0	0	0	0	0	0	0	0	0	0	0	0	0	0	0	0	0	0	N/A	N/A	N/A	N/A	N/A	N/A	N/A	N/A	N/A	N/A	N/A	N/A	N/A	N/A	N/A	N/A	N/A	N/A	N/A
Pre-existing VISTA data	chr2	160421994	160425459	hs1591	negative	NA	0	0	0	0	0	0	0	0	0	0	0	0	0	1	1	1	0	1	0	0	0	0	0	0	N/A	N/A	N/A	N/A	N/A	N/A	N/A	N/A	N/A	N/A	N/A	N/A	N/A	N/A	N/A	N/A	N/A	N/A	N/A
Pre-existing VISTA data	chr2	160451307	160452587	mm915	negative	NA	3	4	2	4	3	4	1	2	2	2	1	2	0	1	1	0	1	2	0	0	0	0	0	0	N/A	N/A	N/A	N/A	N/A	N/A	N/A	N/A	N/A	N/A	N/A	N/A	N/A	N/A	N/A	N/A	N/A	N/A	N/A
Pre-existing VISTA data	chr2	160492411	160494448	hs1592	negative	NA	0	0	0	0	0	0	0	0	0	0	0	0	0	0	0	0	0	0	0	0	0	0	0	0	N/A	N/A	N/A	N/A	N/A	N/A	N/A	N/A	N/A	N/A	N/A	N/A	N/A	N/A	N/A	N/A	N/A	N/A	N/A
Pre-existing VISTA data	chr2	160503619	160504635	hs1101	negative	NA	0	3	0	3	0	2	0	0	0	0	0	0	0	2	0	0	0	0	0	0	0	0	0	0	N/A	N/A	N/A	N/A	N/A	N/A	N/A	N/A	N/A	N/A	N/A	N/A	N/A	N/A	N/A	N/A	N/A	N/A	N/A
Pre-existing VISTA data	chr2	160513669	160514891	hs996	negative	NA	0	0	0	0	0	0	0	0	0	0	0	0	0	0	0	0	0	0	0	0	0	0	0	0	N/A	N/A	N/A	N/A	N/A	N/A	N/A	N/A	N/A	N/A	N/A	N/A	N/A	N/A	N/A	N/A	N/A	N/A	N/A
Pre-existing VISTA data	chr2	160515697	160517266	mm923	negative	NA	0	0	0	0	0	2	0	0	0	0	0	0	0	0	0	0	0	0	0	0	0	0	0	0	N/A	N/A	N/A	N/A	N/A	N/A	N/A	N/A	N/A	N/A	N/A	N/A	N/A	N/A	N/A	N/A	N/A	N/A	N/A
Pre-existing VISTA data	chr2	160578529	160580055	hs1593	negative	NA	0	3	0	3	3	4	0	0	0	0	0	0	0	0	0	0	0	0	0	0	0	0	0	0	N/A	N/A	N/A	N/A	N/A	N/A	N/A	N/A	N/A	N/A	N/A	N/A	N/A	N/A	N/A	N/A	N/A	N/A	N/A
Pre-existing VISTA data	chr2	163188662	163191536	mm1561	positive	eye;fb;lb	5	3	1	3	2	3	2	1	0	2	0	1	0	2	1	2	1	1	1	0	0	0	1	0	1	N/A	N/A	N/A	0	N/A	0	N/A	N/A	N/A	1	N/A	0	N/A	N/A	N/A	0	N/A	0
Pre-existing VISTA data	chr2	163685775	163686923	hs2373	negative	NA	0	0	2	0	0	0	0	0	1	0	0	0	0	0	1	0	0	0	0	0	0	0	0	0	N/A	N/A	N/A	N/A	N/A	N/A	N/A	N/A	N/A	N/A	N/A	N/A	N/A	N/A	N/A	N/A	N/A	N/A	N/A
Pre-existing VISTA data	chr2	165914100	165914687	hs2380	negative	NA	0	0	1	1	1	2	0	0	1	0	0	0	0	0	2	0	0	0	0	0	0	0	0	0	N/A	N/A	N/A	N/A	N/A	N/A	N/A	N/A	N/A	N/A	N/A	N/A	N/A	N/A	N/A	N/A	N/A	N/A	N/A
Pre-existing VISTA data	chr2	166019656	166023462	mm1346	positive	mb	2	2	0	1	0	3	2	1	2	1	0	1	1	4	3	1	1	1	0	1	0	0	0	0	N/A	1	N/A	N/A	N/A	N/A	N/A	0	N/A	N/A	N/A	N/A	N/A	0	N/A	N/A	N/A	N/A	N/A
Pre-existing VISTA data	chr2	166215188	166217391	mm1515	positive	hb;nt	3	0	0	4	0	2	1	0	0	2	0	1	1	2	1	1	1	2	0	0	1	0	0	0	N/A	N/A	1	N/A	N/A	N/A	N/A	N/A	0	N/A	N/A	N/A	N/A	N/A	0	N/A	N/A	N/A	N/A
Pre-existing VISTA data	chr2	166352868	166354821	mm343	negative	NA	2	1	0	0	0	0	0	0	0	0	0	0	0	0	1	1	2	1	0	0	0	0	0	0	N/A	N/A	N/A	N/A	N/A	N/A	N/A	N/A	N/A	N/A	N/A	N/A	N/A	N/A	N/A	N/A	N/A	N/A	N/A
Pre-existing VISTA data	chr2	166426403	166428660	mm1298	positive	eye;fb;fm;ht	3	0	2	0	3	0	1	0	1	0	1	0	0	0	1	0	2	3	1	0	0	1	0	1	0	N/A	N/A	0	N/A	1	0	N/A	N/A	0	N/A	0	0	N/A	N/A	1	N/A	0	0
Pre-existing VISTA data	chr2	166440623	166443127	mm673	positive	lb;nt	0	0	0	0	0	0	0	0	0	1	1	0	1	0	1	0	1	0	0	0	0	0	1	0	N/A	N/A	N/A	N/A	0	N/A	N/A	N/A	N/A	N/A	0	N/A	N/A	N/A	N/A	N/A	0	N/A	N/A
Pre-existing VISTA data	chr2	167324357	167326986	hs2045	negative	NA	0	0	0	0	0	0	0	0	0	0	0	0	0	1	1	0	0	2	0	0	0	0	0	0	N/A	N/A	N/A	N/A	N/A	N/A	N/A	N/A	N/A	N/A	N/A	N/A	N/A	N/A	N/A	N/A	N/A	N/A	N/A
Pre-existing VISTA data	chr2	167569880	167571241	mm368	negative	NA	0	0	0	0	0	0	0	0	1	0	1	0	0	0	1	0	0	0	0	0	0	0	0	0	N/A	N/A	N/A	N/A	N/A	N/A	N/A	N/A	N/A	N/A	N/A	N/A	N/A	N/A	N/A	N/A	N/A	N/A	N/A
Pre-existing VISTA data	chr2	167842376	167845654	mm22	negative	NA	0	0	0	0	1	0	0	0	1	0	0	0	0	0	4	0	0	0	0	0	0	0	0	0	N/A	N/A	N/A	N/A	N/A	N/A	N/A	N/A	N/A	N/A	N/A	N/A	N/A	N/A	N/A	N/A	N/A	N/A	N/A
Pre-existing VISTA data	chr2	168049063	168050870	hs1860	positive	mb	4	1	3	3	0	3	0	0	2	0	0	0	1	3	3	1	3	3	0	1	0	0	0	0	N/A	0	N/A	N/A	N/A	N/A	N/A	1	N/A	N/A	N/A	N/A	N/A	0	N/A	N/A	N/A	N/A	N/A
Pre-existing VISTA data	chr2	168693118	168695892	mm1375	positive	hb;nt	1	3	0	2	0	3	1	2	0	1	0	1	0	1	1	1	1	1	0	0	1	0	0	0	N/A	N/A	1	N/A	N/A	N/A	N/A	N/A	0	N/A	N/A	N/A	N/A	N/A	0	N/A	N/A	N/A	N/A
Pre-existing VISTA data	chr2	169599743	169601398	hs911	negative	NA	0	0	0	0	0	0	0	0	0	0	0	0	0	0	0	0	0	0	0	0	0	0	0	0	N/A	N/A	N/A	N/A	N/A	N/A	N/A	N/A	N/A	N/A	N/A	N/A	N/A	N/A	N/A	N/A	N/A	N/A	N/A
Pre-existing VISTA data	chr2	169609092	169612595	mm1064	positive	lb	1	1	0	0	0	0	1	0	0	0	1	0	0	1	0	0	2	1	0	0	0	0	1	0	N/A	N/A	N/A	N/A	0	N/A	N/A	N/A	N/A	N/A	0	N/A	N/A	N/A	N/A	N/A	0	N/A	N/A
Pre-existing VISTA data	chr2	169768392	169769549	hs610	negative	NA	0	0	0	0	0	0	0	0	0	0	0	0	0	0	0	0	0	0	0	0	0	0	0	0	N/A	N/A	N/A	N/A	N/A	N/A	N/A	N/A	N/A	N/A	N/A	N/A	N/A	N/A	N/A	N/A	N/A	N/A	N/A
Pre-existing VISTA data	chr2	170836028	170839441	mm1402	positive	ht	1	3	1	6	0	5	0	2	1	2	0	1	0	1	1	2	1	1	0	0	0	0	0	1	N/A	N/A	N/A	N/A	N/A	1	N/A	N/A	N/A	N/A	N/A	0	N/A	N/A	N/A	N/A	N/A	0	N/A
Pre-existing VISTA data	chr2	171633184	171636816	hs1492	negative	NA	1	0	0	0	2	0	0	0	2	0	2	0	0	0	0	0	3	1	0	0	0	0	0	0	N/A	N/A	N/A	N/A	N/A	N/A	N/A	N/A	N/A	N/A	N/A	N/A	N/A	N/A	N/A	N/A	N/A	N/A	N/A
Pre-existing VISTA data	chr2	171730380	171736633	hs1448	positive	lb;tail	0	0	0	0	3	0	0	0	0	0	3	0	0	0	0	0	1	0	0	0	0	0	1	0	N/A	N/A	N/A	N/A	1	N/A	N/A	N/A	N/A	N/A	0	N/A	N/A	N/A	N/A	N/A	0	N/A	N/A
Pre-existing VISTA data	chr2	172430533	172431364	mm286	negative	NA	0	0	1	0	0	0	0	0	2	0	0	0	0	0	2	0	0	0	0	0	0	0	0	0	N/A	N/A	N/A	N/A	N/A	N/A	N/A	N/A	N/A	N/A	N/A	N/A	N/A	N/A	N/A	N/A	N/A	N/A	N/A
Pre-existing VISTA data	chr2	172860271	172864132	hs2565	positive	ht	3	4	3	1	0	0	1	0	1	0	0	0	1	2	4	0	2	1	0	0	0	0	0	1	N/A	N/A	N/A	N/A	N/A	1	N/A	N/A	N/A	N/A	N/A	0	N/A	N/A	N/A	N/A	N/A	0	N/A
Pre-existing VISTA data	chr2	172861965	172864167	mm75	positive	ht	3	4	3	1	0	0	1	0	1	0	0	0	1	2	3	0	1	1	0	0	0	0	0	1	N/A	N/A	N/A	N/A	N/A	1	N/A	N/A	N/A	N/A	N/A	0	N/A	N/A	N/A	N/A	N/A	0	N/A
Pre-existing VISTA data	chr2	172865096	172865877	hs1934	negative	NA	0	0	0	0	0	0	0	0	1	0	0	0	0	0	1	0	0	0	0	0	0	0	0	0	N/A	N/A	N/A	N/A	N/A	N/A	N/A	N/A	N/A	N/A	N/A	N/A	N/A	N/A	N/A	N/A	N/A	N/A	N/A
Pre-existing VISTA data	chr2	173034797	173036838	mm92	positive	ht	0	0	2	0	0	0	0	2	1	0	0	0	0	0	3	0	0	0	0	0	0	0	0	1	N/A	N/A	N/A	N/A	N/A	1	N/A	N/A	N/A	N/A	N/A	0	N/A	N/A	N/A	N/A	N/A	0	N/A
Pre-existing VISTA data	chr2	173051928	173054094	hs1971	positive	ht	0	0	0	0	0	0	0	0	0	0	0	0	0	0	0	0	0	0	0	0	0	0	0	1	N/A	N/A	N/A	N/A	N/A	0	N/A	N/A	N/A	N/A	N/A	0	N/A	N/A	N/A	N/A	N/A	0	N/A
Pre-existing VISTA data	chr2	174856552	174860580	mm38	positive	fm;hb;nt	3	5	3	7	6	4	2	2	1	2	1	1	1	1	1	1	4	2	0	0	1	1	0	0	N/A	N/A	1	1	N/A	N/A	N/A	N/A	0	0	N/A	N/A	N/A	N/A	0	0	N/A	N/A	N/A
Pre-existing VISTA data	chr2	181764072	181765521	hs2609	positive	fb;hb;mb	0	5	0	3	0	2	0	1	0	1	0	1	0	0	0	0	0	1	1	1	1	0	0	0	0	1	0	N/A	N/A	N/A	0	0	0	N/A	N/A	N/A	1	0	1	N/A	N/A	N/A	0
Pre-existing VISTA data	chr3	4376462	4378146	hs891	positive	nt	0	0	0	1	0	1	0	0	0	0	0	0	0	0	0	0	0	0	0	0	0	0	0	0	N/A	N/A	N/A	N/A	N/A	N/A	N/A	N/A	N/A	N/A	N/A	N/A	N/A	N/A	N/A	N/A	N/A	N/A	N/A
Pre-existing VISTA data	chr3	4594084	4596058	hs1424	negative	NA	0	2	0	4	0	0	0	0	0	0	0	0	0	0	0	0	0	0	0	0	0	0	0	0	N/A	N/A	N/A	N/A	N/A	N/A	N/A	N/A	N/A	N/A	N/A	N/A	N/A	N/A	N/A	N/A	N/A	N/A	N/A
Pre-existing VISTA data	chr3	5223533	5226222	hs1318	positive	fb;mb	0	1	0	3	0	4	0	0	0	1	0	0	0	1	0	1	0	2	1	1	0	0	0	0	0	0	N/A	N/A	N/A	N/A	1	1	N/A	N/A	N/A	N/A	0	0	N/A	N/A	N/A	N/A	0
Pre-existing VISTA data	chr3	5329675	5330756	hs774	positive	lb	4	0	0	1	2	0	1	0	0	0	2	0	0	1	0	0	0	0	0	0	0	0	1	0	N/A	N/A	N/A	N/A	0	N/A	N/A	N/A	N/A	N/A	0	N/A	N/A	N/A	N/A	N/A	1	N/A	N/A
Pre-existing VISTA data	chr3	5348378	5351461	mm1577	positive	ba;hb	4	5	0	3	3	3	1	4	0	1	1	3	0	2	0	1	2	3	0	0	1	1	0	0	N/A	N/A	1	0	N/A	N/A	N/A	N/A	0	0	N/A	N/A	N/A	N/A	0	1	N/A	N/A	N/A
Pre-existing VISTA data	chr3	5386840	5389926	mm1541	positive	fb;nt	2	6	0	5	1	5	0	1	0	1	0	2	0	1	0	1	1	2	1	0	0	0	0	0	1	N/A	N/A	N/A	N/A	N/A	0	N/A	N/A	N/A	N/A	N/A	0	N/A	N/A	N/A	N/A	N/A	0
Pre-existing VISTA data	chr3	5387053	5389713	hs1681	positive	ba;drg;gen;lb;tail;tri	2	6	0	5	1	5	0	1	0	1	0	2	0	1	0	1	1	2	0	0	0	1	1	0	N/A	N/A	N/A	0	0	N/A	N/A	N/A	N/A	0	1	N/A	N/A	N/A	N/A	0	0	N/A	N/A
Pre-existing VISTA data	chr3	5754495	5756119	hs742	positive	eye;fb;hb	1	1	0	3	0	3	0	1	0	0	0	1	0	0	0	0	0	0	1	0	1	0	0	0	0	N/A	0	N/A	N/A	N/A	0	N/A	0	N/A	N/A	N/A	1	N/A	0	N/A	N/A	N/A	0
Pre-existing VISTA data	chr3	6181860	6184107	hs1422	positive	lb	0	0	0	0	0	0	0	0	0	0	0	0	0	0	0	0	0	0	0	0	0	0	1	0	N/A	N/A	N/A	N/A	0	N/A	N/A	N/A	N/A	N/A	0	N/A	N/A	N/A	N/A	N/A	0	N/A	N/A
Pre-existing VISTA data	chr3	6886389	6887953	hs801	negative	NA	0	2	0	4	0	0	0	0	0	0	0	0	0	0	0	0	0	0	0	0	0	0	0	0	N/A	N/A	N/A	N/A	N/A	N/A	N/A	N/A	N/A	N/A	N/A	N/A	N/A	N/A	N/A	N/A	N/A	N/A	N/A
Pre-existing VISTA data	chr3	8865054	8867293	hs1305	positive	cn;hb;mb;nt	1	3	0	3	0	3	0	2	1	1	0	1	0	1	1	1	0	3	0	1	1	0	0	0	N/A	1	1	N/A	N/A	N/A	N/A	0	0	N/A	N/A	N/A	N/A	0	0	N/A	N/A	N/A	N/A
Pre-existing VISTA data	chr3	9346754	9348294	mm551	positive	hb;mb;tail	4	2	2	3	3	5	0	0	1	1	0	1	1	1	1	0	1	1	0	1	1	0	0	0	N/A	1	0	N/A	N/A	N/A	N/A	0	0	N/A	N/A	N/A	N/A	0	1	N/A	N/A	N/A	N/A
Pre-existing VISTA data	chr3	16876169	16877886	hs1239	positive	nt	0	0	0	2	0	3	0	0	0	1	0	0	0	0	0	0	0	1	0	0	0	0	0	0	N/A	N/A	N/A	N/A	N/A	N/A	N/A	N/A	N/A	N/A	N/A	N/A	N/A	N/A	N/A	N/A	N/A	N/A	N/A
Pre-existing VISTA data	chr3	18057879	18058899	hs223	negative	NA	0	1	0	0	0	0	0	0	0	0	0	0	0	0	0	0	0	0	0	0	0	0	0	0	N/A	N/A	N/A	N/A	N/A	N/A	N/A	N/A	N/A	N/A	N/A	N/A	N/A	N/A	N/A	N/A	N/A	N/A	N/A
Pre-existing VISTA data	chr3	18341076	18342204	hs772	negative	NA	0	0	0	0	0	0	0	0	0	0	0	0	0	0	0	0	0	0	0	0	0	0	0	0	N/A	N/A	N/A	N/A	N/A	N/A	N/A	N/A	N/A	N/A	N/A	N/A	N/A	N/A	N/A	N/A	N/A	N/A	N/A
Pre-existing VISTA data	chr3	18378053	18379010	hs838	negative	NA	0	0	0	3	0	0	0	0	0	0	0	0	0	0	0	0	0	0	0	0	0	0	0	0	N/A	N/A	N/A	N/A	N/A	N/A	N/A	N/A	N/A	N/A	N/A	N/A	N/A	N/A	N/A	N/A	N/A	N/A	N/A
Pre-existing VISTA data	chr3	18713568	18714476	hs303	negative	NA	0	0	0	0	0	0	0	0	0	0	0	0	0	0	0	0	0	0	0	0	0	0	0	0	N/A	N/A	N/A	N/A	N/A	N/A	N/A	N/A	N/A	N/A	N/A	N/A	N/A	N/A	N/A	N/A	N/A	N/A	N/A
Pre-existing VISTA data	chr3	20144422	20146014	mm86	positive	ht	0	1	2	0	0	1	0	0	2	0	0	0	0	1	1	0	1	1	0	0	0	0	0	1	N/A	N/A	N/A	N/A	N/A	1	N/A	N/A	N/A	N/A	N/A	0	N/A	N/A	N/A	N/A	N/A	0	N/A
Pre-existing VISTA data	chr3	26001538	26005192	hs1712	negative	NA	0	3	0	1	0	1	0	0	0	0	0	0	0	0	0	0	0	0	0	0	0	0	0	0	N/A	N/A	N/A	N/A	N/A	N/A	N/A	N/A	N/A	N/A	N/A	N/A	N/A	N/A	N/A	N/A	N/A	N/A	N/A
Pre-existing VISTA data	chr3	28405226	28408188	hs2120	positive	som	0	0	0	0	0	0	0	0	0	0	0	0	0	0	0	1	0	0	0	0	0	0	0	0	N/A	N/A	N/A	N/A	N/A	N/A	N/A	N/A	N/A	N/A	N/A	N/A	N/A	N/A	N/A	N/A	N/A	N/A	N/A
Pre-existing VISTA data	chr3	28420259	28421936	hs2119	negative	NA	0	0	0	0	0	0	0	0	0	0	0	0	0	0	1	0	0	0	0	0	0	0	0	0	N/A	N/A	N/A	N/A	N/A	N/A	N/A	N/A	N/A	N/A	N/A	N/A	N/A	N/A	N/A	N/A	N/A	N/A	N/A
Pre-existing VISTA data	chr3	28429076	28433464	hs2118	negative	NA	0	0	0	0	0	0	0	0	0	0	0	0	0	0	1	0	0	0	0	0	0	0	0	0	N/A	N/A	N/A	N/A	N/A	N/A	N/A	N/A	N/A	N/A	N/A	N/A	N/A	N/A	N/A	N/A	N/A	N/A	N/A
Pre-existing VISTA data	chr3	28438281	28441948	hs2117	negative	NA	0	0	0	0	0	0	0	0	0	0	0	0	0	0	0	0	0	0	0	0	0	0	0	0	N/A	N/A	N/A	N/A	N/A	N/A	N/A	N/A	N/A	N/A	N/A	N/A	N/A	N/A	N/A	N/A	N/A	N/A	N/A
Pre-existing VISTA data	chr3	28491068	28491909	mm492	positive	mb	0	2	0	3	0	3	0	1	0	1	0	1	0	2	0	1	0	2	0	1	0	0	0	0	N/A	1	N/A	N/A	N/A	N/A	N/A	0	N/A	N/A	N/A	N/A	N/A	0	N/A	N/A	N/A	N/A	N/A
Pre-existing VISTA data	chr3	29979821	29980970	hs477	negative	NA	0	0	0	0	0	0	0	0	0	0	0	0	0	0	0	0	0	0	0	0	0	0	0	0	N/A	N/A	N/A	N/A	N/A	N/A	N/A	N/A	N/A	N/A	N/A	N/A	N/A	N/A	N/A	N/A	N/A	N/A	N/A
Pre-existing VISTA data	chr3	30104531	30109280	hs1433	positive	lb;tri	0	0	1	0	5	0	2	0	2	0	2	0	1	0	1	0	5	0	0	0	0	0	1	0	N/A	N/A	N/A	N/A	1	N/A	N/A	N/A	N/A	N/A	0	N/A	N/A	N/A	N/A	N/A	0	N/A	N/A
Pre-existing VISTA data	chr3	33882399	33883856	hs258	positive	eye;lb	0	0	0	0	0	0	0	0	0	0	0	0	0	0	0	0	0	0	0	0	0	0	1	0	N/A	N/A	N/A	N/A	0	N/A	N/A	N/A	N/A	N/A	0	N/A	N/A	N/A	N/A	N/A	0	N/A	N/A
Pre-existing VISTA data	chr3	33905208	33906178	hs655	positive	nose	3	5	0	2	0	1	0	1	0	1	0	0	0	2	0	0	1	0	0	0	0	1	0	0	N/A	N/A	N/A	0	N/A	N/A	N/A	N/A	N/A	0	N/A	N/A	N/A	N/A	N/A	0	N/A	N/A	N/A
Pre-existing VISTA data	chr3	34103626	34105807	hs192	positive	fb	0	2	0	2	0	2	0	1	0	0	0	0	0	1	0	0	0	2	1	0	0	0	0	0	1	N/A	N/A	N/A	N/A	N/A	0	N/A	N/A	N/A	N/A	N/A	0	N/A	N/A	N/A	N/A	N/A	0
Pre-existing VISTA data	chr3	35087535	35089765	hs1332	positive	fb;hb;mb;nt	3	4	0	5	0	3	1	1	0	1	0	1	0	2	0	0	1	3	1	1	1	0	0	0	1	1	0	N/A	N/A	N/A	0	0	0	N/A	N/A	N/A	0	0	1	N/A	N/A	N/A	0
Pre-existing VISTA data	chr3	35102310	35103771	mm639	negative	NA	0	4	0	2	0	3	0	1	0	2	0	2	0	1	0	0	0	2	0	0	0	0	0	0	N/A	N/A	N/A	N/A	N/A	N/A	N/A	N/A	N/A	N/A	N/A	N/A	N/A	N/A	N/A	N/A	N/A	N/A	N/A
Pre-existing VISTA data	chr3	35340407	35342017	mm640	negative	NA	3	4	2	4	2	3	1	1	1	1	0	1	1	1	1	0	1	2	0	0	0	0	0	0	N/A	N/A	N/A	N/A	N/A	N/A	N/A	N/A	N/A	N/A	N/A	N/A	N/A	N/A	N/A	N/A	N/A	N/A	N/A
Pre-existing VISTA data	chr3	35403697	35406710	mm996	positive	hb;mb;nt	2	4	0	6	3	6	1	1	0	1	0	1	1	3	1	0	1	1	0	1	1	0	0	0	N/A	1	0	N/A	N/A	N/A	N/A	0	0	N/A	N/A	N/A	N/A	0	1	N/A	N/A	N/A	N/A
Pre-existing VISTA data	chr3	36158854	36162657	hs86	negative	NA	0	0	0	0	0	0	0	0	0	0	0	0	0	0	0	0	0	0	0	0	0	0	0	0	N/A	N/A	N/A	N/A	N/A	N/A	N/A	N/A	N/A	N/A	N/A	N/A	N/A	N/A	N/A	N/A	N/A	N/A	N/A
Pre-existing VISTA data	chr3	37671899	37674076	hs1582	positive	fm;hb;mb	0	3	0	5	0	4	0	0	0	0	0	1	0	2	3	2	2	1	0	1	1	1	0	0	N/A	1	0	0	N/A	N/A	N/A	0	1	0	N/A	N/A	N/A	0	0	0	N/A	N/A	N/A
Pre-existing VISTA data	chr3	37842310	37847197	hs2592	negative	NA	0	0	0	0	0	0	0	0	0	0	0	0	0	0	2	0	1	0	0	0	0	0	0	0	N/A	N/A	N/A	N/A	N/A	N/A	N/A	N/A	N/A	N/A	N/A	N/A	N/A	N/A	N/A	N/A	N/A	N/A	N/A
Pre-existing VISTA data	chr3	37894699	37898826	hs1525	positive	ht;lb	3	3	1	3	2	4	1	1	1	1	1	3	0	1	1	0	2	1	0	0	0	0	1	1	N/A	N/A	N/A	N/A	1	1	N/A	N/A	N/A	N/A	0	0	N/A	N/A	N/A	N/A	0	0	N/A
Pre-existing VISTA data	chr3	37934421	37937092	mm1599	positive	eye;fb;hb;lb	0	0	0	0	2	0	0	0	0	0	2	0	1	0	1	0	2	0	1	0	1	0	1	0	0	N/A	0	N/A	1	N/A	0	N/A	0	N/A	0	N/A	0	N/A	0	N/A	0	N/A	0
Pre-existing VISTA data	chr3	39047259	39049329	hs1389	positive	ear;fb	0	3	0	0	0	0	0	1	0	0	0	0	0	1	0	0	1	0	1	0	0	0	0	0	1	N/A	N/A	N/A	N/A	N/A	0	N/A	N/A	N/A	N/A	N/A	0	N/A	N/A	N/A	N/A	N/A	0
Pre-existing VISTA data	chr3	40119574	40120620	mm554	positive	mb	0	3	0	1	0	1	0	0	0	0	0	0	1	2	1	1	1	2	0	1	0	0	0	0	N/A	0	N/A	N/A	N/A	N/A	N/A	1	N/A	N/A	N/A	N/A	N/A	0	N/A	N/A	N/A	N/A	N/A
Pre-existing VISTA data	chr3	40452072	40454343	hs2417	negative	NA	2	0	0	0	0	0	0	0	2	0	0	0	1	0	1	0	1	0	0	0	0	0	0	0	N/A	N/A	N/A	N/A	N/A	N/A	N/A	N/A	N/A	N/A	N/A	N/A	N/A	N/A	N/A	N/A	N/A	N/A	N/A
Pre-existing VISTA data	chr3	41157757	41159376	hs2412	negative	NA	0	0	3	0	0	0	0	0	1	0	0	0	0	0	1	0	0	0	0	0	0	0	0	0	N/A	N/A	N/A	N/A	N/A	N/A	N/A	N/A	N/A	N/A	N/A	N/A	N/A	N/A	N/A	N/A	N/A	N/A	N/A
Pre-existing VISTA data	chr3	51563819	51567199	hs2539	negative	NA	0	0	0	0	0	0	0	0	0	0	0	0	0	0	0	0	0	0	0	0	0	0	0	0	N/A	N/A	N/A	N/A	N/A	N/A	N/A	N/A	N/A	N/A	N/A	N/A	N/A	N/A	N/A	N/A	N/A	N/A	N/A
Pre-existing VISTA data	chr3	51725541	51729617	hs1953	negative	NA	2	2	3	2	0	3	0	1	3	2	0	3	0	0	3	1	2	2	0	0	0	0	0	0	N/A	N/A	N/A	N/A	N/A	N/A	N/A	N/A	N/A	N/A	N/A	N/A	N/A	N/A	N/A	N/A	N/A	N/A	N/A
Pre-existing VISTA data	chr3	51738853	51739856	mm1010	positive	drg;lb;nt	1	2	1	3	2	2	1	2	1	1	2	1	1	1	1	0	1	1	0	0	0	0	1	0	N/A	N/A	N/A	N/A	1	N/A	N/A	N/A	N/A	N/A	0	N/A	N/A	N/A	N/A	N/A	0	N/A	N/A
Pre-existing VISTA data	chr3	51778043	51779171	mm472	negative	NA	2	5	3	3	1	3	1	1	1	1	0	1	0	1	1	1	4	2	0	0	0	0	0	0	N/A	N/A	N/A	N/A	N/A	N/A	N/A	N/A	N/A	N/A	N/A	N/A	N/A	N/A	N/A	N/A	N/A	N/A	N/A
Pre-existing VISTA data	chr3	51787851	51791869	mm1452	positive	hb;mb;nt	2	3	2	4	1	3	1	1	2	2	1	2	0	4	2	4	2	2	0	1	1	0	0	0	N/A	1	1	N/A	N/A	N/A	N/A	0	0	N/A	N/A	N/A	N/A	0	0	N/A	N/A	N/A	N/A
Pre-existing VISTA data	chr3	51907570	51910645	mm1388	positive	ba;eye;fb;hb;ht;mb;nose	1	3	0	0	0	6	0	1	3	0	0	3	0	2	2	1	1	3	1	1	1	1	0	1	1	1	0	0	N/A	0	0	0	0	0	N/A	0	0	0	0	0	N/A	0	0
Pre-existing VISTA data	chr3	52401128	52402130	mm366	negative	NA	3	4	1	4	2	4	0	0	1	0	1	0	2	2	2	0	1	1	0	0	0	0	0	0	N/A	N/A	N/A	N/A	N/A	N/A	N/A	N/A	N/A	N/A	N/A	N/A	N/A	N/A	N/A	N/A	N/A	N/A	N/A
Pre-existing VISTA data	chr3	55753971	55757760	hs1333	positive	mb;nose	3	3	0	3	1	4	0	0	0	2	0	1	1	1	2	2	2	5	0	1	0	1	0	0	N/A	1	N/A	0	N/A	N/A	N/A	0	N/A	1	N/A	N/A	N/A	0	N/A	0	N/A	N/A	N/A
Pre-existing VISTA data	chr3	55964734	55966742	hs1330	positive	hb;mb;nt	0	1	0	1	0	1	0	0	0	0	0	0	0	1	0	0	0	0	0	1	1	0	0	0	N/A	0	0	N/A	N/A	N/A	N/A	0	0	N/A	N/A	N/A	N/A	0	0	N/A	N/A	N/A	N/A
Pre-existing VISTA data	chr3	60602214	60603664	mm163	negative	NA	0	0	1	5	0	0	0	0	2	0	0	0	0	0	1	0	0	0	0	0	0	0	0	0	N/A	N/A	N/A	N/A	N/A	N/A	N/A	N/A	N/A	N/A	N/A	N/A	N/A	N/A	N/A	N/A	N/A	N/A	N/A
Pre-existing VISTA data	chr3	63869818	63872427	mm1365	negative	NA	1	1	0	2	1	2	0	1	0	0	0	0	0	3	0	0	0	2	0	0	0	0	0	0	N/A	N/A	N/A	N/A	N/A	N/A	N/A	N/A	N/A	N/A	N/A	N/A	N/A	N/A	N/A	N/A	N/A	N/A	N/A
Pre-existing VISTA data	chr3	65926995	65930131	hs2232	negative	NA	3	7	4	7	3	6	1	1	1	2	0	1	0	3	3	0	2	3	0	0	0	0	0	0	N/A	N/A	N/A	N/A	N/A	N/A	N/A	N/A	N/A	N/A	N/A	N/A	N/A	N/A	N/A	N/A	N/A	N/A	N/A
Pre-existing VISTA data	chr3	65973872	65976364	mm1459	negative	NA	3	5	3	5	3	5	1	1	1	1	1	1	0	0	1	0	2	3	0	0	0	0	0	0	N/A	N/A	N/A	N/A	N/A	N/A	N/A	N/A	N/A	N/A	N/A	N/A	N/A	N/A	N/A	N/A	N/A	N/A	N/A
Pre-existing VISTA data	chr3	66045951	66048124	hs2571	positive	ht;mb	0	0	0	0	0	0	0	0	0	0	0	0	0	0	0	0	0	0	0	1	0	0	0	1	N/A	0	N/A	N/A	N/A	0	N/A	0	N/A	N/A	N/A	0	N/A	0	N/A	N/A	N/A	0	N/A
Pre-existing VISTA data	chr3	66400178	66402689	mm1842	negative	NA	1	0	1	0	3	0	0	0	0	0	1	0	0	0	0	0	2	0	0	0	0	0	0	0	N/A	N/A	N/A	N/A	N/A	N/A	N/A	N/A	N/A	N/A	N/A	N/A	N/A	N/A	N/A	N/A	N/A	N/A	N/A
Pre-existing VISTA data	chr3	66650279	66651384	mm2000	negative	NA	0	0	0	0	3	1	0	0	1	0	1	0	0	0	0	0	1	0	0	0	0	0	0	0	N/A	N/A	N/A	N/A	N/A	N/A	N/A	N/A	N/A	N/A	N/A	N/A	N/A	N/A	N/A	N/A	N/A	N/A	N/A
Pre-existing VISTA data	chr3	66683416	66685171	hs1284	negative	NA	0	0	0	5	0	0	0	0	0	0	1	0	0	0	0	0	1	0	0	0	0	0	0	0	N/A	N/A	N/A	N/A	N/A	N/A	N/A	N/A	N/A	N/A	N/A	N/A	N/A	N/A	N/A	N/A	N/A	N/A	N/A
Pre-existing VISTA data	chr3	66700786	66701918	hs638	positive	lb	0	0	0	0	0	0	0	0	0	0	0	0	0	0	0	0	0	0	0	0	0	0	1	0	N/A	N/A	N/A	N/A	0	N/A	N/A	N/A	N/A	N/A	0	N/A	N/A	N/A	N/A	N/A	0	N/A	N/A
Pre-existing VISTA data	chr3	66744501	66746109	hs1409	negative	NA	0	4	0	0	2	0	0	0	0	0	0	0	0	1	0	0	1	0	0	0	0	0	0	0	N/A	N/A	N/A	N/A	N/A	N/A	N/A	N/A	N/A	N/A	N/A	N/A	N/A	N/A	N/A	N/A	N/A	N/A	N/A
Pre-existing VISTA data	chr3	66934734	66937026	hs1251	positive	hb;mb;nt	0	0	0	3	0	0	0	0	0	0	0	0	0	0	0	0	0	0	0	1	1	0	0	0	N/A	0	0	N/A	N/A	N/A	N/A	0	0	N/A	N/A	N/A	N/A	0	0	N/A	N/A	N/A	N/A
Pre-existing VISTA data	chr3	66938322	66940117	hs1262	positive	hb;lb	0	0	0	1	2	0	0	0	0	0	0	0	0	0	0	0	1	0	0	0	1	0	1	0	N/A	N/A	0	N/A	0	N/A	N/A	N/A	0	N/A	1	N/A	N/A	N/A	0	N/A	0	N/A	N/A
Pre-existing VISTA data	chr3	67009376	67010623	hs602	negative	NA	0	0	0	0	0	0	0	0	0	0	0	0	0	0	0	0	0	0	0	0	0	0	0	0	N/A	N/A	N/A	N/A	N/A	N/A	N/A	N/A	N/A	N/A	N/A	N/A	N/A	N/A	N/A	N/A	N/A	N/A	N/A
Pre-existing VISTA data	chr3	67036006	67037651	hs636	positive	fb;lb	0	2	0	0	0	0	0	0	0	0	0	0	0	0	0	0	0	0	1	0	0	0	1	0	0	N/A	N/A	N/A	0	N/A	0	N/A	N/A	N/A	0	N/A	0	N/A	N/A	N/A	0	N/A	0
Pre-existing VISTA data	chr3	67070298	67071594	hs741	positive	lb	0	0	0	0	5	0	0	0	0	0	0	0	0	0	0	0	0	0	0	0	0	0	1	0	N/A	N/A	N/A	N/A	0	N/A	N/A	N/A	N/A	N/A	0	N/A	N/A	N/A	N/A	N/A	0	N/A	N/A
Pre-existing VISTA data	chr3	67146976	67147795	hs256	negative	NA	0	0	0	0	0	2	0	0	0	0	0	0	0	0	0	0	0	1	0	0	0	0	0	0	N/A	N/A	N/A	N/A	N/A	N/A	N/A	N/A	N/A	N/A	N/A	N/A	N/A	N/A	N/A	N/A	N/A	N/A	N/A
Pre-existing VISTA data	chr3	67170617	67171977	hs1254	negative	NA	0	0	0	0	0	0	0	0	0	0	0	0	0	0	0	0	0	0	0	0	0	0	0	0	N/A	N/A	N/A	N/A	N/A	N/A	N/A	N/A	N/A	N/A	N/A	N/A	N/A	N/A	N/A	N/A	N/A	N/A	N/A
Pre-existing VISTA data	chr3	67190935	67192590	hs257	negative	NA	0	0	0	0	0	0	0	0	0	0	0	0	0	0	0	0	0	0	0	0	0	0	0	0	N/A	N/A	N/A	N/A	N/A	N/A	N/A	N/A	N/A	N/A	N/A	N/A	N/A	N/A	N/A	N/A	N/A	N/A	N/A
Pre-existing VISTA data	chr3	67212683	67213884	hs1413	positive	fb;lb	0	3	0	0	0	2	0	0	0	0	0	0	0	1	0	0	0	1	1	0	0	0	1	0	0	N/A	N/A	N/A	0	N/A	1	N/A	N/A	N/A	0	N/A	0	N/A	N/A	N/A	0	N/A	0
Pre-existing VISTA data	chr3	67309673	67310443	hs832	negative	NA	0	0	0	2	0	2	0	0	0	0	0	0	0	0	0	0	0	0	0	0	0	0	0	0	N/A	N/A	N/A	N/A	N/A	N/A	N/A	N/A	N/A	N/A	N/A	N/A	N/A	N/A	N/A	N/A	N/A	N/A	N/A
Pre-existing VISTA data	chr3	67340650	67341402	hs784	negative	NA	0	0	0	0	0	0	0	0	0	0	0	0	0	0	0	0	0	0	0	0	0	0	0	0	N/A	N/A	N/A	N/A	N/A	N/A	N/A	N/A	N/A	N/A	N/A	N/A	N/A	N/A	N/A	N/A	N/A	N/A	N/A
Pre-existing VISTA data	chr3	67550195	67552228	hs1990	positive	pan	0	0	0	0	0	0	0	0	0	0	0	0	0	0	0	0	0	0	0	0	0	0	0	0	N/A	N/A	N/A	N/A	N/A	N/A	N/A	N/A	N/A	N/A	N/A	N/A	N/A	N/A	N/A	N/A	N/A	N/A	N/A
Pre-existing VISTA data	chr3	70311303	70313815	mm675	negative	NA	0	0	0	0	1	0	0	0	0	0	0	0	0	0	0	0	0	0	0	0	0	0	0	0	N/A	N/A	N/A	N/A	N/A	N/A	N/A	N/A	N/A	N/A	N/A	N/A	N/A	N/A	N/A	N/A	N/A	N/A	N/A
Pre-existing VISTA data	chr3	72475818	72479350	hs1982	negative	NA	0	0	0	0	0	0	0	0	0	0	0	0	0	0	0	0	0	0	0	0	0	0	0	0	N/A	N/A	N/A	N/A	N/A	N/A	N/A	N/A	N/A	N/A	N/A	N/A	N/A	N/A	N/A	N/A	N/A	N/A	N/A
Pre-existing VISTA data	chr3	76465721	76469421	mm1370	positive	fb;hb;mb	0	6	0	4	0	5	0	3	0	0	0	0	0	0	0	0	0	0	1	1	1	0	0	0	0	0	0	N/A	N/A	N/A	0	0	0	N/A	N/A	N/A	1	0	0	N/A	N/A	N/A	0
Pre-existing VISTA data	chr3	79989328	79992698	mm1052	positive	ba;ht	0	0	1	0	0	0	0	0	1	0	0	0	0	0	2	0	0	0	0	0	0	1	0	1	N/A	N/A	N/A	0	N/A	1	N/A	N/A	N/A	0	N/A	0	N/A	N/A	N/A	0	N/A	0	N/A
Pre-existing VISTA data	chr3	81782583	81784020	mm1572	negative	NA	2	2	0	1	2	3	0	0	0	0	1	0	0	0	0	0	1	0	0	0	0	0	0	0	N/A	N/A	N/A	N/A	N/A	N/A	N/A	N/A	N/A	N/A	N/A	N/A	N/A	N/A	N/A	N/A	N/A	N/A	N/A
Pre-existing VISTA data	chr3	82970876	82971669	hs1707	positive	pan	0	0	0	0	0	0	0	0	0	0	0	0	0	0	0	0	0	0	0	0	0	0	0	0	N/A	N/A	N/A	N/A	N/A	N/A	N/A	N/A	N/A	N/A	N/A	N/A	N/A	N/A	N/A	N/A	N/A	N/A	N/A
Pre-existing VISTA data	chr3	83006714	83007817	hs1706	positive	pan	0	0	0	0	0	0	0	0	0	0	0	0	0	0	0	0	0	0	0	0	0	0	0	0	N/A	N/A	N/A	N/A	N/A	N/A	N/A	N/A	N/A	N/A	N/A	N/A	N/A	N/A	N/A	N/A	N/A	N/A	N/A
Pre-existing VISTA data	chr3	84937097	84939202	hs1361	positive	fb;hb;mb;nt	2	3	0	2	0	4	0	2	0	2	0	3	0	1	1	1	0	2	1	1	1	0	0	0	1	1	1	N/A	N/A	N/A	0	0	0	N/A	N/A	N/A	0	0	0	N/A	N/A	N/A	0
Pre-existing VISTA data	chr3	86531947	86532261	hs1872	negative	NA	1	0	0	0	2	0	0	0	0	1	1	0	0	0	0	0	1	0	0	0	0	0	0	0	N/A	N/A	N/A	N/A	N/A	N/A	N/A	N/A	N/A	N/A	N/A	N/A	N/A	N/A	N/A	N/A	N/A	N/A	N/A
Pre-existing VISTA data	chr3	86556608	86557615	hs657	negative	NA	0	0	0	0	0	0	0	0	0	0	0	1	0	0	1	0	1	1	0	0	0	0	0	0	N/A	N/A	N/A	N/A	N/A	N/A	N/A	N/A	N/A	N/A	N/A	N/A	N/A	N/A	N/A	N/A	N/A	N/A	N/A
Pre-existing VISTA data	chr3	86699823	86700906	hs948	negative	NA	0	0	0	0	0	0	1	0	0	0	0	0	0	1	0	0	1	1	0	0	0	0	0	0	N/A	N/A	N/A	N/A	N/A	N/A	N/A	N/A	N/A	N/A	N/A	N/A	N/A	N/A	N/A	N/A	N/A	N/A	N/A
Pre-existing VISTA data	chr3	86849163	86851976	hs1614	positive	ba	3	0	0	0	0	0	3	0	0	0	1	0	0	1	1	1	2	1	0	0	0	1	0	0	N/A	N/A	N/A	0	N/A	N/A	N/A	N/A	N/A	0	N/A	N/A	N/A	N/A	N/A	1	N/A	N/A	N/A
Pre-existing VISTA data	chr3	87982679	87986876	hs1891	positive	ba;bv;ear;eye;ht;lb;mb;som	4	5	4	5	3	9	1	3	2	3	2	2	2	4	2	3	1	3	0	1	0	1	1	1	N/A	1	N/A	1	1	1	N/A	0	N/A	0	0	0	N/A	0	N/A	0	0	0	N/A
Pre-existing VISTA data	chr3	88138104	88141063	mm19	negative	NA	2	2	2	3	3	2	2	2	1	2	2	1	0	3	3	0	1	2	0	0	0	0	0	0	N/A	N/A	N/A	N/A	N/A	N/A	N/A	N/A	N/A	N/A	N/A	N/A	N/A	N/A	N/A	N/A	N/A	N/A	N/A
Pre-existing VISTA data	chr3	88238231	88239375	mm474	positive	nt	0	0	0	2	0	0	0	1	0	1	0	1	0	2	0	2	0	2	0	0	0	0	0	0	N/A	N/A	N/A	N/A	N/A	N/A	N/A	N/A	N/A	N/A	N/A	N/A	N/A	N/A	N/A	N/A	N/A	N/A	N/A
Pre-existing VISTA data	chr3	88509680	88514570	hs2129	positive	ht	3	2	2	3	1	1	1	1	3	1	3	1	2	5	5	2	5	5	0	0	0	0	0	1	N/A	N/A	N/A	N/A	N/A	1	N/A	N/A	N/A	N/A	N/A	0	N/A	N/A	N/A	N/A	N/A	0	N/A
Pre-existing VISTA data	chr3	88518216	88523366	hs2128	negative	NA	1	1	1	1	1	2	0	0	0	0	0	0	0	0	0	0	0	0	0	0	0	0	0	0	N/A	N/A	N/A	N/A	N/A	N/A	N/A	N/A	N/A	N/A	N/A	N/A	N/A	N/A	N/A	N/A	N/A	N/A	N/A
Pre-existing VISTA data	chr3	88525972	88528018	hs2127	negative	NA	2	2	0	2	1	1	1	1	1	1	1	1	1	3	3	1	2	2	0	0	0	0	0	0	N/A	N/A	N/A	N/A	N/A	N/A	N/A	N/A	N/A	N/A	N/A	N/A	N/A	N/A	N/A	N/A	N/A	N/A	N/A
Pre-existing VISTA data	chr3	89290189	89293211	mm1415	positive	lb	0	0	0	0	0	0	0	0	0	0	0	0	0	0	0	0	0	0	0	0	0	0	1	0	N/A	N/A	N/A	N/A	0	N/A	N/A	N/A	N/A	N/A	0	N/A	N/A	N/A	N/A	N/A	0	N/A	N/A
Pre-existing VISTA data	chr3	94793367	94794470	hs2341	negative	NA	0	1	0	0	0	2	0	1	0	0	0	0	0	1	1	0	0	1	0	0	0	0	0	0	N/A	N/A	N/A	N/A	N/A	N/A	N/A	N/A	N/A	N/A	N/A	N/A	N/A	N/A	N/A	N/A	N/A	N/A	N/A
Pre-existing VISTA data	chr3	97057799	97063531	hs2126	positive	ht	1	0	1	0	0	0	0	0	2	0	0	0	0	0	1	0	0	0	0	0	0	0	0	1	N/A	N/A	N/A	N/A	N/A	1	N/A	N/A	N/A	N/A	N/A	0	N/A	N/A	N/A	N/A	N/A	0	N/A
Pre-existing VISTA data	chr3	97941910	97942885	mm576	positive	hb;other	1	2	1	1	7	2	1	1	1	1	1	2	1	1	2	2	1	2	0	0	1	0	0	0	N/A	N/A	1	N/A	N/A	N/A	N/A	N/A	0	N/A	N/A	N/A	N/A	N/A	0	N/A	N/A	N/A	N/A
Pre-existing VISTA data	chr3	98092571	98095417	mm1392	negative	NA	0	2	0	0	0	3	0	0	1	0	0	0	0	1	3	0	1	2	0	0	0	0	0	0	N/A	N/A	N/A	N/A	N/A	N/A	N/A	N/A	N/A	N/A	N/A	N/A	N/A	N/A	N/A	N/A	N/A	N/A	N/A
Pre-existing VISTA data	chr3	98855050	98855630	mm250	negative	NA	0	1	1	0	0	0	0	0	2	0	0	0	0	0	0	0	0	0	0	0	0	0	0	0	N/A	N/A	N/A	N/A	N/A	N/A	N/A	N/A	N/A	N/A	N/A	N/A	N/A	N/A	N/A	N/A	N/A	N/A	N/A
Pre-existing VISTA data	chr3	99232930	99236556	mm890	negative	NA	4	4	1	5	4	5	0	0	0	0	1	0	1	1	2	1	2	0	0	0	0	0	0	0	N/A	N/A	N/A	N/A	N/A	N/A	N/A	N/A	N/A	N/A	N/A	N/A	N/A	N/A	N/A	N/A	N/A	N/A	N/A
Pre-existing VISTA data	chr3	99259780	99263564	mm888	positive	ba	0	2	0	0	0	2	0	0	0	0	3	0	0	0	0	0	4	0	0	0	0	1	0	0	N/A	N/A	N/A	0	N/A	N/A	N/A	N/A	N/A	0	N/A	N/A	N/A	N/A	N/A	0	N/A	N/A	N/A
Pre-existing VISTA data	chr3	99330606	99331527	hs499	negative	NA	0	0	0	0	0	0	0	0	0	0	0	0	0	0	0	0	0	0	0	0	0	0	0	0	N/A	N/A	N/A	N/A	N/A	N/A	N/A	N/A	N/A	N/A	N/A	N/A	N/A	N/A	N/A	N/A	N/A	N/A	N/A
Pre-existing VISTA data	chr3	99665315	99667145	hs1428	positive	lb;som	0	0	0	2	4	0	0	0	0	0	2	0	0	0	0	0	4	0	0	0	0	0	1	0	N/A	N/A	N/A	N/A	1	N/A	N/A	N/A	N/A	N/A	0	N/A	N/A	N/A	N/A	N/A	0	N/A	N/A
Pre-existing VISTA data	chr3	100437200	100440090	mm97	negative	NA	1	0	3	0	0	1	0	0	2	0	0	0	0	0	2	0	1	0	0	0	0	0	0	0	N/A	N/A	N/A	N/A	N/A	N/A	N/A	N/A	N/A	N/A	N/A	N/A	N/A	N/A	N/A	N/A	N/A	N/A	N/A
Pre-existing VISTA data	chr3	100482355	100482938	mm164	negative	NA	0	0	3	0	0	0	0	0	1	0	0	0	0	0	1	0	0	0	0	0	0	0	0	0	N/A	N/A	N/A	N/A	N/A	N/A	N/A	N/A	N/A	N/A	N/A	N/A	N/A	N/A	N/A	N/A	N/A	N/A	N/A
Pre-existing VISTA data	chr3	101394800	101399299	mm1505	positive	ba;fm;lb;som	4	2	1	0	4	0	1	2	2	3	1	1	4	3	1	2	3	6	0	0	0	1	1	0	N/A	N/A	N/A	1	1	N/A	N/A	N/A	N/A	0	0	N/A	N/A	N/A	N/A	0	0	N/A	N/A
Pre-existing VISTA data	chr3	101711746	101715355	mm1055	negative	NA	2	1	3	2	3	3	0	1	1	1	1	1	1	3	4	1	3	2	0	0	0	0	0	0	N/A	N/A	N/A	N/A	N/A	N/A	N/A	N/A	N/A	N/A	N/A	N/A	N/A	N/A	N/A	N/A	N/A	N/A	N/A
Pre-existing VISTA data	chr3	102062053	102063651	mm93	negative	NA	4	1	3	3	1	2	0	0	1	1	0	1	0	0	2	1	0	0	0	0	0	0	0	0	N/A	N/A	N/A	N/A	N/A	N/A	N/A	N/A	N/A	N/A	N/A	N/A	N/A	N/A	N/A	N/A	N/A	N/A	N/A
Pre-existing VISTA data	chr3	104540533	104542671	mm1537	positive	nt	4	2	1	4	4	3	2	1	1	1	2	1	1	0	1	0	1	2	0	0	0	0	0	0	N/A	N/A	N/A	N/A	N/A	N/A	N/A	N/A	N/A	N/A	N/A	N/A	N/A	N/A	N/A	N/A	N/A	N/A	N/A
Pre-existing VISTA data	chr3	104596934	104600599	mm143	positive	ht	0	0	1	0	0	0	0	0	2	0	0	0	0	0	4	0	0	0	0	0	0	0	0	1	N/A	N/A	N/A	N/A	N/A	1	N/A	N/A	N/A	N/A	N/A	0	N/A	N/A	N/A	N/A	N/A	0	N/A
Pre-existing VISTA data	chr3	104596978	104599983	hs1672	positive	ht	0	0	1	0	0	0	0	0	2	0	0	0	0	0	2	0	0	0	0	0	0	0	0	1	N/A	N/A	N/A	N/A	N/A	1	N/A	N/A	N/A	N/A	N/A	0	N/A	N/A	N/A	N/A	N/A	0	N/A
Pre-existing VISTA data	chr3	108389933	108392442	hs2263	positive	other	0	0	0	0	0	0	0	0	0	2	0	0	0	0	1	0	0	1	0	0	0	0	0	0	N/A	N/A	N/A	N/A	N/A	N/A	N/A	N/A	N/A	N/A	N/A	N/A	N/A	N/A	N/A	N/A	N/A	N/A	N/A
Pre-existing VISTA data	chr3	108409602	108412500	hs2216	positive	cn;drg;hb;tri	2	4	0	4	0	6	1	2	0	1	0	1	0	3	0	1	0	3	0	0	1	0	0	0	N/A	N/A	1	N/A	N/A	N/A	N/A	N/A	0	N/A	N/A	N/A	N/A	N/A	0	N/A	N/A	N/A	N/A
Pre-existing VISTA data	chr3	119361441	119362694	hs671	positive	fb	1	2	0	5	0	4	0	1	0	1	0	0	0	0	0	0	0	0	1	0	0	0	0	0	0	N/A	N/A	N/A	N/A	N/A	0	N/A	N/A	N/A	N/A	N/A	1	N/A	N/A	N/A	N/A	N/A	0
Pre-existing VISTA data	chr3	121276906	121281645	hs2322	negative	NA	0	0	0	0	0	0	0	0	0	0	0	0	0	0	0	0	0	0	0	0	0	0	0	0	N/A	N/A	N/A	N/A	N/A	N/A	N/A	N/A	N/A	N/A	N/A	N/A	N/A	N/A	N/A	N/A	N/A	N/A	N/A
Pre-existing VISTA data	chr3	121735096	121737629	mm1327	negative	NA	3	3	2	5	1	4	0	0	1	1	0	0	0	1	1	0	0	1	0	0	0	0	0	0	N/A	N/A	N/A	N/A	N/A	N/A	N/A	N/A	N/A	N/A	N/A	N/A	N/A	N/A	N/A	N/A	N/A	N/A	N/A
Pre-existing VISTA data	chr3	121953541	121954388	mm434	negative	NA	3	3	3	5	2	4	0	0	2	0	0	0	0	0	0	0	1	1	0	0	0	0	0	0	N/A	N/A	N/A	N/A	N/A	N/A	N/A	N/A	N/A	N/A	N/A	N/A	N/A	N/A	N/A	N/A	N/A	N/A	N/A
Pre-existing VISTA data	chr3	122032209	122035024	mm1360	negative	NA	0	0	0	0	0	0	0	0	1	0	0	0	0	0	1	0	0	0	0	0	0	0	0	0	N/A	N/A	N/A	N/A	N/A	N/A	N/A	N/A	N/A	N/A	N/A	N/A	N/A	N/A	N/A	N/A	N/A	N/A	N/A
Pre-existing VISTA data	chr3	122047471	122049247	mm435	positive	fb;fm;nose	4	0	0	4	6	2	1	0	1	1	1	0	1	1	1	1	2	1	1	0	0	1	0	0	0	N/A	N/A	1	N/A	N/A	0	N/A	N/A	0	N/A	N/A	0	N/A	N/A	0	N/A	N/A	0
Pre-existing VISTA data	chr3	122081239	122083553	hs2525	negative	NA	0	0	0	0	0	0	0	0	0	0	0	0	0	0	0	0	0	0	0	0	0	0	0	0	N/A	N/A	N/A	N/A	N/A	N/A	N/A	N/A	N/A	N/A	N/A	N/A	N/A	N/A	N/A	N/A	N/A	N/A	N/A
Pre-existing VISTA data	chr3	122292914	122294267	mm436	negative	NA	5	5	4	3	6	4	1	1	2	1	1	1	0	1	0	0	0	1	0	0	0	0	0	0	N/A	N/A	N/A	N/A	N/A	N/A	N/A	N/A	N/A	N/A	N/A	N/A	N/A	N/A	N/A	N/A	N/A	N/A	N/A
Pre-existing VISTA data	chr3	127626841	127627905	hs981	positive	fb;hb;mb	2	1	0	0	0	2	0	1	0	1	0	2	0	2	0	1	0	2	1	1	1	0	0	0	1	1	0	N/A	N/A	N/A	0	0	0	N/A	N/A	N/A	0	0	0	N/A	N/A	N/A	0
Pre-existing VISTA data	chr3	127705247	127707248	mm1549	positive	fb;nt	6	6	0	7	3	4	0	1	0	1	0	2	0	3	0	2	1	1	1	0	0	0	0	0	1	N/A	N/A	N/A	N/A	N/A	0	N/A	N/A	N/A	N/A	N/A	0	N/A	N/A	N/A	N/A	N/A	0
Pre-existing VISTA data	chr3	127913727	127915301	mm929	negative	NA	0	0	0	0	0	0	0	0	1	0	0	0	0	0	0	0	0	0	0	0	0	0	0	0	N/A	N/A	N/A	N/A	N/A	N/A	N/A	N/A	N/A	N/A	N/A	N/A	N/A	N/A	N/A	N/A	N/A	N/A	N/A
Pre-existing VISTA data	chr3	128230115	128231767	hs926	positive	other	0	0	0	0	0	0	0	0	0	0	0	0	0	0	1	0	0	0	0	0	0	0	0	0	N/A	N/A	N/A	N/A	N/A	N/A	N/A	N/A	N/A	N/A	N/A	N/A	N/A	N/A	N/A	N/A	N/A	N/A	N/A
Pre-existing VISTA data	chr3	128343086	128344790	hs928	negative	NA	0	0	0	0	0	0	0	0	0	0	0	0	0	0	0	0	0	0	0	0	0	0	0	0	N/A	N/A	N/A	N/A	N/A	N/A	N/A	N/A	N/A	N/A	N/A	N/A	N/A	N/A	N/A	N/A	N/A	N/A	N/A
Pre-existing VISTA data	chr3	128450190	128451286	hs559	positive	mb	0	0	0	0	0	0	0	0	0	0	0	0	0	0	0	0	0	0	0	1	0	0	0	0	N/A	0	N/A	N/A	N/A	N/A	N/A	0	N/A	N/A	N/A	N/A	N/A	0	N/A	N/A	N/A	N/A	N/A
Pre-existing VISTA data	chr3	128518772	128521313	mm930	negative	NA	0	2	1	5	0	3	0	0	0	0	0	0	0	0	1	0	0	0	0	0	0	0	0	0	N/A	N/A	N/A	N/A	N/A	N/A	N/A	N/A	N/A	N/A	N/A	N/A	N/A	N/A	N/A	N/A	N/A	N/A	N/A
Pre-existing VISTA data	chr3	128668526	128670001	hs931	negative	NA	0	0	0	4	0	0	0	0	0	0	0	0	0	0	0	0	0	0	0	0	0	0	0	0	N/A	N/A	N/A	N/A	N/A	N/A	N/A	N/A	N/A	N/A	N/A	N/A	N/A	N/A	N/A	N/A	N/A	N/A	N/A
Pre-existing VISTA data	chr3	128719110	128720732	hs927	negative	NA	0	0	0	0	0	2	0	0	0	0	0	0	0	0	0	0	0	1	0	0	0	0	0	0	N/A	N/A	N/A	N/A	N/A	N/A	N/A	N/A	N/A	N/A	N/A	N/A	N/A	N/A	N/A	N/A	N/A	N/A	N/A
Pre-existing VISTA data	chr3	128849382	128852008	hs424	negative	NA	0	0	0	0	0	0	0	0	0	0	0	0	0	0	0	0	0	1	0	0	0	0	0	0	N/A	N/A	N/A	N/A	N/A	N/A	N/A	N/A	N/A	N/A	N/A	N/A	N/A	N/A	N/A	N/A	N/A	N/A	N/A
Pre-existing VISTA data	chr3	128925921	128927117	hs929	negative	NA	0	0	0	0	0	0	0	0	0	0	0	0	0	0	0	0	0	0	0	0	0	0	0	0	N/A	N/A	N/A	N/A	N/A	N/A	N/A	N/A	N/A	N/A	N/A	N/A	N/A	N/A	N/A	N/A	N/A	N/A	N/A
Pre-existing VISTA data	chr3	129103805	129105710	hs930	positive	mb	0	0	0	0	0	6	0	0	0	0	0	0	0	0	0	0	0	2	0	1	0	0	0	0	N/A	0	N/A	N/A	N/A	N/A	N/A	1	N/A	N/A	N/A	N/A	N/A	0	N/A	N/A	N/A	N/A	N/A
Pre-existing VISTA data	chr3	129178432	129178935	hs500	negative	NA	0	0	0	0	0	0	0	0	0	0	0	0	0	0	0	0	0	0	0	0	0	0	0	0	N/A	N/A	N/A	N/A	N/A	N/A	N/A	N/A	N/A	N/A	N/A	N/A	N/A	N/A	N/A	N/A	N/A	N/A	N/A
Pre-existing VISTA data	chr3	129227194	129227767	hs507	negative	NA	0	0	0	0	0	0	0	0	0	0	0	0	0	0	1	0	0	0	0	0	0	0	0	0	N/A	N/A	N/A	N/A	N/A	N/A	N/A	N/A	N/A	N/A	N/A	N/A	N/A	N/A	N/A	N/A	N/A	N/A	N/A
Pre-existing VISTA data	chr3	130439555	130441737	hs2021	negative	NA	0	0	0	0	0	0	0	0	0	0	0	0	0	0	0	0	1	0	0	0	0	0	0	0	N/A	N/A	N/A	N/A	N/A	N/A	N/A	N/A	N/A	N/A	N/A	N/A	N/A	N/A	N/A	N/A	N/A	N/A	N/A
Pre-existing VISTA data	chr3	130737080	130738563	hs1050	positive	fb;other	0	2	0	0	0	2	0	0	0	0	0	0	0	0	0	0	1	0	1	0	0	0	0	0	0	N/A	N/A	N/A	N/A	N/A	0	N/A	N/A	N/A	N/A	N/A	0	N/A	N/A	N/A	N/A	N/A	0
Pre-existing VISTA data	chr3	130961754	130964427	hs1545	positive	fb;mb	1	7	0	7	1	7	0	2	0	1	0	1	0	3	1	1	0	4	1	1	0	0	0	0	1	1	N/A	N/A	N/A	N/A	0	0	N/A	N/A	N/A	N/A	0	0	N/A	N/A	N/A	N/A	0
Pre-existing VISTA data	chr3	131136337	131137858	hs918	negative	NA	3	3	0	3	1	3	2	1	0	0	1	1	0	3	2	0	2	2	0	0	0	0	0	0	N/A	N/A	N/A	N/A	N/A	N/A	N/A	N/A	N/A	N/A	N/A	N/A	N/A	N/A	N/A	N/A	N/A	N/A	N/A
Pre-existing VISTA data	chr3	134302377	134303703	hs260	positive	mb	3	3	0	3	0	4	0	1	0	1	0	1	0	0	0	0	1	1	0	1	0	0	0	0	N/A	1	N/A	N/A	N/A	N/A	N/A	0	N/A	N/A	N/A	N/A	N/A	0	N/A	N/A	N/A	N/A	N/A
Pre-existing VISTA data	chr3	137783221	137786437	mm4	positive	ht	1	4	0	4	0	4	0	2	2	2	0	2	0	2	2	1	0	1	0	0	0	0	0	1	N/A	N/A	N/A	N/A	N/A	0	N/A	N/A	N/A	N/A	N/A	0	N/A	N/A	N/A	N/A	N/A	0	N/A
Pre-existing VISTA data	chr3	138742671	138745155	hs2086	negative	NA	5	6	1	7	6	6	0	2	1	1	0	2	0	1	1	0	1	0	0	0	0	0	0	0	N/A	N/A	N/A	N/A	N/A	N/A	N/A	N/A	N/A	N/A	N/A	N/A	N/A	N/A	N/A	N/A	N/A	N/A	N/A
Pre-existing VISTA data	chr3	141111698	141113448	hs1691	negative	NA	1	1	0	3	1	1	0	0	0	0	0	0	0	0	0	0	0	1	0	0	0	0	0	0	N/A	N/A	N/A	N/A	N/A	N/A	N/A	N/A	N/A	N/A	N/A	N/A	N/A	N/A	N/A	N/A	N/A	N/A	N/A
Pre-existing VISTA data	chr3	142237411	142239504	hs1438	positive	lb;mb	0	1	0	0	2	0	0	0	0	0	0	0	0	1	0	0	0	0	0	1	0	0	1	0	N/A	0	N/A	N/A	0	N/A	N/A	0	N/A	N/A	0	N/A	N/A	0	N/A	N/A	0	N/A	N/A
Pre-existing VISTA data	chr3	142427887	142431989	mm1018	positive	ht	0	2	1	0	0	0	0	0	1	0	0	0	0	0	3	0	0	0	0	0	0	0	0	1	N/A	N/A	N/A	N/A	N/A	1	N/A	N/A	N/A	N/A	N/A	0	N/A	N/A	N/A	N/A	N/A	0	N/A
Pre-existing VISTA data	chr3	143100891	143102627	hs327	positive	hb	2	2	1	3	3	2	0	1	0	1	0	0	0	1	1	0	0	0	0	0	1	0	0	0	N/A	N/A	0	N/A	N/A	N/A	N/A	N/A	0	N/A	N/A	N/A	N/A	N/A	1	N/A	N/A	N/A	N/A
Pre-existing VISTA data	chr3	143134004	143135363	hs988	negative	NA	0	0	0	0	0	0	0	0	0	0	0	0	0	0	0	0	0	0	0	0	0	0	0	0	N/A	N/A	N/A	N/A	N/A	N/A	N/A	N/A	N/A	N/A	N/A	N/A	N/A	N/A	N/A	N/A	N/A	N/A	N/A
Pre-existing VISTA data	chr3	143160906	143162289	hs1068	negative	NA	0	0	0	0	0	0	0	0	0	0	0	0	0	0	0	0	0	0	0	0	0	0	0	0	N/A	N/A	N/A	N/A	N/A	N/A	N/A	N/A	N/A	N/A	N/A	N/A	N/A	N/A	N/A	N/A	N/A	N/A	N/A
Pre-existing VISTA data	chr3	143332584	143334248	hs1107	positive	drg	0	0	0	0	0	0	0	0	0	0	0	0	0	0	0	0	0	0	0	0	0	0	0	0	N/A	N/A	N/A	N/A	N/A	N/A	N/A	N/A	N/A	N/A	N/A	N/A	N/A	N/A	N/A	N/A	N/A	N/A	N/A
Pre-existing VISTA data	chr3	143377756	143379148	hs1216	negative	NA	1	1	0	1	0	1	0	0	0	0	0	0	0	0	0	0	0	0	0	0	0	0	0	0	N/A	N/A	N/A	N/A	N/A	N/A	N/A	N/A	N/A	N/A	N/A	N/A	N/A	N/A	N/A	N/A	N/A	N/A	N/A
Pre-existing VISTA data	chr3	143411022	143412241	hs878	positive	lb;tail	0	3	0	0	0	0	0	0	0	0	0	0	0	0	0	0	0	0	0	0	0	0	1	0	N/A	N/A	N/A	N/A	0	N/A	N/A	N/A	N/A	N/A	0	N/A	N/A	N/A	N/A	N/A	0	N/A	N/A
Pre-existing VISTA data	chr3	143433865	143435040	hs1135	negative	NA	0	0	0	0	0	0	0	0	0	0	0	0	0	0	0	0	0	0	0	0	0	0	0	0	N/A	N/A	N/A	N/A	N/A	N/A	N/A	N/A	N/A	N/A	N/A	N/A	N/A	N/A	N/A	N/A	N/A	N/A	N/A
Pre-existing VISTA data	chr3	143454149	143455385	hs1200	negative	NA	0	0	0	0	0	0	0	0	0	0	0	0	0	0	0	0	0	0	0	0	0	0	0	0	N/A	N/A	N/A	N/A	N/A	N/A	N/A	N/A	N/A	N/A	N/A	N/A	N/A	N/A	N/A	N/A	N/A	N/A	N/A
Pre-existing VISTA data	chr3	143496222	143498959	hs1198	positive	other	0	0	0	0	0	0	0	0	0	0	0	0	0	0	0	0	0	0	0	0	0	0	0	0	N/A	N/A	N/A	N/A	N/A	N/A	N/A	N/A	N/A	N/A	N/A	N/A	N/A	N/A	N/A	N/A	N/A	N/A	N/A
Pre-existing VISTA data	chr3	143613890	143615871	hs1055	negative	NA	0	0	0	0	0	0	0	0	0	0	0	0	0	0	0	0	0	0	0	0	0	0	0	0	N/A	N/A	N/A	N/A	N/A	N/A	N/A	N/A	N/A	N/A	N/A	N/A	N/A	N/A	N/A	N/A	N/A	N/A	N/A
Pre-existing VISTA data	chr3	143822294	143823649	hs1058	negative	NA	0	0	0	0	0	0	0	0	0	0	0	0	0	0	0	0	0	0	0	0	0	0	0	0	N/A	N/A	N/A	N/A	N/A	N/A	N/A	N/A	N/A	N/A	N/A	N/A	N/A	N/A	N/A	N/A	N/A	N/A	N/A
Pre-existing VISTA data	chr3	143913930	143915289	hs1002	positive	ht	0	2	0	0	3	0	0	0	1	0	0	0	0	2	1	0	2	0	0	0	0	0	0	1	N/A	N/A	N/A	N/A	N/A	0	N/A	N/A	N/A	N/A	N/A	0	N/A	N/A	N/A	N/A	N/A	0	N/A
Pre-existing VISTA data	chr3	143946946	143948486	hs1217	positive	nt	0	5	0	2	0	2	0	0	0	0	0	0	0	0	0	0	0	1	0	0	0	0	0	0	N/A	N/A	N/A	N/A	N/A	N/A	N/A	N/A	N/A	N/A	N/A	N/A	N/A	N/A	N/A	N/A	N/A	N/A	N/A
Pre-existing VISTA data	chr3	143982651	143983372	hs323	negative	NA	0	0	0	0	0	0	0	0	0	0	0	0	0	0	0	0	0	0	0	0	0	0	0	0	N/A	N/A	N/A	N/A	N/A	N/A	N/A	N/A	N/A	N/A	N/A	N/A	N/A	N/A	N/A	N/A	N/A	N/A	N/A
Pre-existing VISTA data	chr3	143985055	143986395	hs1161	positive	fb	0	4	0	2	0	0	0	0	0	0	0	0	0	0	0	0	0	0	1	0	0	0	0	0	0	N/A	N/A	N/A	N/A	N/A	0	N/A	N/A	N/A	N/A	N/A	0	N/A	N/A	N/A	N/A	N/A	0
Pre-existing VISTA data	chr3	144173688	144175124	hs174	positive	fb;lb	0	6	0	0	0	1	0	0	0	0	0	0	0	1	0	0	0	0	1	0	0	0	1	0	0	N/A	N/A	N/A	0	N/A	1	N/A	N/A	N/A	0	N/A	0	N/A	N/A	N/A	0	N/A	0
Pre-existing VISTA data	chr3	144173814	144174950	hs322	positive	fb	0	6	0	0	0	1	0	0	0	0	0	0	0	0	0	0	0	0	1	0	0	0	0	0	0	N/A	N/A	N/A	N/A	N/A	0	N/A	N/A	N/A	N/A	N/A	0	N/A	N/A	N/A	N/A	N/A	0
Pre-existing VISTA data	chr3	144194509	144196428	hs1134	negative	NA	0	0	0	0	0	0	0	0	0	1	0	0	0	0	0	0	0	0	0	0	0	0	0	0	N/A	N/A	N/A	N/A	N/A	N/A	N/A	N/A	N/A	N/A	N/A	N/A	N/A	N/A	N/A	N/A	N/A	N/A	N/A
Pre-existing VISTA data	chr3	144203013	144204542	hs809	positive	ba;cn	4	4	0	4	0	3	3	2	2	2	2	1	0	0	0	0	0	0	0	0	0	1	0	0	N/A	N/A	N/A	0	N/A	N/A	N/A	N/A	N/A	0	N/A	N/A	N/A	N/A	N/A	1	N/A	N/A	N/A
Pre-existing VISTA data	chr3	145964098	145964929	mm311	positive	mb	3	5	1	5	1	4	0	0	1	0	0	0	0	1	1	0	1	1	0	1	0	0	0	0	N/A	0	N/A	N/A	N/A	N/A	N/A	1	N/A	N/A	N/A	N/A	N/A	0	N/A	N/A	N/A	N/A	N/A
Pre-existing VISTA data	chr3	147443793	147444828	hs445	negative	NA	0	0	0	2	0	4	0	0	0	0	0	0	0	0	0	0	0	1	0	0	0	0	0	0	N/A	N/A	N/A	N/A	N/A	N/A	N/A	N/A	N/A	N/A	N/A	N/A	N/A	N/A	N/A	N/A	N/A	N/A	N/A
Pre-existing VISTA data	chr3	147862341	147863082	hs444	negative	NA	0	0	0	0	0	0	0	0	0	0	0	0	0	0	0	0	0	0	0	0	0	0	0	0	N/A	N/A	N/A	N/A	N/A	N/A	N/A	N/A	N/A	N/A	N/A	N/A	N/A	N/A	N/A	N/A	N/A	N/A	N/A
Pre-existing VISTA data	chr3	147918638	147919411	hs443	negative	NA	0	0	0	0	0	0	0	0	0	0	0	0	0	0	0	0	0	0	0	0	0	0	0	0	N/A	N/A	N/A	N/A	N/A	N/A	N/A	N/A	N/A	N/A	N/A	N/A	N/A	N/A	N/A	N/A	N/A	N/A	N/A
Pre-existing VISTA data	chr3	147965988	147967091	hs441	negative	NA	0	0	0	0	0	1	0	0	0	0	0	1	0	0	0	0	1	3	0	0	0	0	0	0	N/A	N/A	N/A	N/A	N/A	N/A	N/A	N/A	N/A	N/A	N/A	N/A	N/A	N/A	N/A	N/A	N/A	N/A	N/A
Pre-existing VISTA data	chr3	148032365	148033372	hs440	negative	NA	0	0	0	0	0	0	0	0	0	0	0	0	0	0	0	0	0	0	0	0	0	0	0	0	N/A	N/A	N/A	N/A	N/A	N/A	N/A	N/A	N/A	N/A	N/A	N/A	N/A	N/A	N/A	N/A	N/A	N/A	N/A
Pre-existing VISTA data	chr3	148060566	148061230	hs439	negative	NA	0	0	0	0	0	0	0	0	0	0	0	0	0	0	0	0	0	0	0	0	0	0	0	0	N/A	N/A	N/A	N/A	N/A	N/A	N/A	N/A	N/A	N/A	N/A	N/A	N/A	N/A	N/A	N/A	N/A	N/A	N/A
Pre-existing VISTA data	chr3	148588610	148589434	hs438	negative	NA	0	0	0	0	0	0	0	0	0	0	0	0	0	0	0	0	0	0	0	0	0	0	0	0	N/A	N/A	N/A	N/A	N/A	N/A	N/A	N/A	N/A	N/A	N/A	N/A	N/A	N/A	N/A	N/A	N/A	N/A	N/A
Pre-existing VISTA data	chr3	148589814	148590455	hs437	negative	NA	0	0	0	0	0	0	0	0	0	0	0	0	0	0	0	0	0	0	0	0	0	0	0	0	N/A	N/A	N/A	N/A	N/A	N/A	N/A	N/A	N/A	N/A	N/A	N/A	N/A	N/A	N/A	N/A	N/A	N/A	N/A
Pre-existing VISTA data	chr3	148699788	148700480	hs436	negative	NA	0	0	0	0	0	0	0	0	0	0	0	0	0	0	0	0	0	0	0	0	0	0	0	0	N/A	N/A	N/A	N/A	N/A	N/A	N/A	N/A	N/A	N/A	N/A	N/A	N/A	N/A	N/A	N/A	N/A	N/A	N/A
Pre-existing VISTA data	chr3	149497335	149500398	mm1076	negative	NA	0	0	0	0	0	0	0	0	0	0	0	0	0	0	0	0	1	0	0	0	0	0	0	0	N/A	N/A	N/A	N/A	N/A	N/A	N/A	N/A	N/A	N/A	N/A	N/A	N/A	N/A	N/A	N/A	N/A	N/A	N/A
Pre-existing VISTA data	chr3	151383190	151390026	hs1989	positive	lb	0	0	0	0	0	0	0	0	0	0	0	0	0	0	0	0	0	0	0	0	0	0	1	0	N/A	N/A	N/A	N/A	0	N/A	N/A	N/A	N/A	N/A	0	N/A	N/A	N/A	N/A	N/A	0	N/A	N/A
Pre-existing VISTA data	chr3	152028521	152029928	mm2010	positive	ht	0	0	2	0	0	0	0	0	0	0	0	0	0	0	1	0	0	0	0	0	0	0	0	1	N/A	N/A	N/A	N/A	N/A	0	N/A	N/A	N/A	N/A	N/A	1	N/A	N/A	N/A	N/A	N/A	0	N/A
Pre-existing VISTA data	chr3	152303122	152305848	mm72	positive	ht;som	0	0	1	0	0	1	0	0	1	0	0	0	0	0	3	0	0	0	0	0	0	0	0	1	N/A	N/A	N/A	N/A	N/A	1	N/A	N/A	N/A	N/A	N/A	0	N/A	N/A	N/A	N/A	N/A	0	N/A
Pre-existing VISTA data	chr4	5796828	5800336	mm718	positive	other	6	5	3	4	6	6	1	1	0	1	0	1	0	2	0	0	0	2	0	0	0	0	0	0	N/A	N/A	N/A	N/A	N/A	N/A	N/A	N/A	N/A	N/A	N/A	N/A	N/A	N/A	N/A	N/A	N/A	N/A	N/A
Pre-existing VISTA data	chr4	5962000	5963794	hs1364	positive	fb;nose	2	3	0	5	0	1	0	1	0	0	0	0	0	2	0	0	0	1	1	0	0	1	0	0	1	N/A	N/A	0	N/A	N/A	0	N/A	N/A	0	N/A	N/A	0	N/A	N/A	0	N/A	N/A	0
Pre-existing VISTA data	chr4	6745235	6747477	hs2029	negative	NA	0	0	2	0	0	0	0	0	0	0	0	0	0	0	0	0	0	0	0	0	0	0	0	0	N/A	N/A	N/A	N/A	N/A	N/A	N/A	N/A	N/A	N/A	N/A	N/A	N/A	N/A	N/A	N/A	N/A	N/A	N/A
Pre-existing VISTA data	chr4	6912469	6914779	hs1326	positive	fb	0	2	0	3	0	2	0	2	0	1	0	0	0	0	0	0	0	0	1	0	0	0	0	0	0	N/A	N/A	N/A	N/A	N/A	0	N/A	N/A	N/A	N/A	N/A	1	N/A	N/A	N/A	N/A	N/A	0
Pre-existing VISTA data	chr4	7567411	7568542	hs756	negative	NA	0	1	0	3	3	0	0	0	0	0	0	0	0	0	0	0	0	0	0	0	0	0	0	0	N/A	N/A	N/A	N/A	N/A	N/A	N/A	N/A	N/A	N/A	N/A	N/A	N/A	N/A	N/A	N/A	N/A	N/A	N/A
Pre-existing VISTA data	chr4	13786474	13789661	hs1599	positive	ba;fb;fm;lb	2	0	0	0	2	0	1	0	1	0	0	0	0	0	3	0	3	0	1	0	0	1	1	0	0	N/A	N/A	0	0	N/A	0	N/A	N/A	0	1	N/A	0	N/A	N/A	1	0	N/A	0
Pre-existing VISTA data	chr4	13831421	13834010	mm129	negative	NA	1	0	1	0	1	0	0	0	1	0	1	0	0	0	3	0	2	0	0	0	0	0	0	0	N/A	N/A	N/A	N/A	N/A	N/A	N/A	N/A	N/A	N/A	N/A	N/A	N/A	N/A	N/A	N/A	N/A	N/A	N/A
Pre-existing VISTA data	chr4	13831423	13834046	hs1658	positive	ba;ht;som	1	0	1	0	1	0	0	0	1	0	1	0	0	0	3	0	2	0	0	0	0	1	0	1	N/A	N/A	N/A	0	N/A	1	N/A	N/A	N/A	0	N/A	0	N/A	N/A	N/A	0	N/A	0	N/A
Pre-existing VISTA data	chr4	14024600	14026426	hs669	positive	mb	0	0	0	2	0	0	0	0	0	0	0	0	0	0	0	0	0	0	0	1	0	0	0	0	N/A	0	N/A	N/A	N/A	N/A	N/A	0	N/A	N/A	N/A	N/A	N/A	0	N/A	N/A	N/A	N/A	N/A
Pre-existing VISTA data	chr4	14273213	14278418	hs1601	positive	nose	1	0	0	0	5	0	2	0	0	0	2	0	0	0	0	0	2	0	0	0	0	1	0	0	N/A	N/A	N/A	0	N/A	N/A	N/A	N/A	N/A	0	N/A	N/A	N/A	N/A	N/A	1	N/A	N/A	N/A
Pre-existing VISTA data	chr4	22300832	22303031	hs530	negative	NA	0	4	0	3	0	3	0	0	0	0	0	0	0	0	0	0	0	1	0	0	0	0	0	0	N/A	N/A	N/A	N/A	N/A	N/A	N/A	N/A	N/A	N/A	N/A	N/A	N/A	N/A	N/A	N/A	N/A	N/A	N/A
Pre-existing VISTA data	chr4	22835083	22836758	hs1085	positive	fb;mb;nt	2	4	2	3	0	2	0	1	0	1	0	1	0	1	0	0	0	1	1	1	0	0	0	0	1	1	N/A	N/A	N/A	N/A	0	0	N/A	N/A	N/A	N/A	0	0	N/A	N/A	N/A	N/A	0
Pre-existing VISTA data	chr4	22927134	22928714	hs1014	negative	NA	0	0	0	1	0	0	0	0	0	0	0	0	0	1	0	0	0	0	0	0	0	0	0	0	N/A	N/A	N/A	N/A	N/A	N/A	N/A	N/A	N/A	N/A	N/A	N/A	N/A	N/A	N/A	N/A	N/A	N/A	N/A
Pre-existing VISTA data	chr4	22946231	22947173	hs290	negative	NA	0	0	0	3	0	1	0	0	0	2	0	0	0	1	0	0	0	0	0	0	0	0	0	0	N/A	N/A	N/A	N/A	N/A	N/A	N/A	N/A	N/A	N/A	N/A	N/A	N/A	N/A	N/A	N/A	N/A	N/A	N/A
Pre-existing VISTA data	chr4	23049133	23051887	hs1081	positive	hb	0	0	0	3	0	2	0	0	0	1	0	0	0	0	0	0	0	0	0	0	1	0	0	0	N/A	N/A	0	N/A	N/A	N/A	N/A	N/A	0	N/A	N/A	N/A	N/A	N/A	1	N/A	N/A	N/A	N/A
Pre-existing VISTA data	chr4	23145544	23147653	hs1159	negative	NA	0	0	0	0	0	0	0	0	0	0	0	0	0	0	0	0	0	0	0	0	0	0	0	0	N/A	N/A	N/A	N/A	N/A	N/A	N/A	N/A	N/A	N/A	N/A	N/A	N/A	N/A	N/A	N/A	N/A	N/A	N/A
Pre-existing VISTA data	chr4	23147678	23148836	hs1128	positive	fb	0	2	0	2	0	0	0	0	0	0	0	0	0	0	0	0	0	0	1	0	0	0	0	0	0	N/A	N/A	N/A	N/A	N/A	0	N/A	N/A	N/A	N/A	N/A	0	N/A	N/A	N/A	N/A	N/A	0
Pre-existing VISTA data	chr4	23172985	23174318	hs288	negative	NA	1	2	0	2	0	0	0	0	0	0	0	0	0	0	0	0	0	1	0	0	0	0	0	0	N/A	N/A	N/A	N/A	N/A	N/A	N/A	N/A	N/A	N/A	N/A	N/A	N/A	N/A	N/A	N/A	N/A	N/A	N/A
Pre-existing VISTA data	chr4	23341020	23341753	hs284	positive	nt	0	1	0	2	0	1	0	0	0	0	0	0	0	0	0	0	0	0	0	0	0	0	0	0	N/A	N/A	N/A	N/A	N/A	N/A	N/A	N/A	N/A	N/A	N/A	N/A	N/A	N/A	N/A	N/A	N/A	N/A	N/A
Pre-existing VISTA data	chr4	23504397	23505744	hs1106	negative	NA	0	1	0	0	0	0	0	0	0	0	0	0	0	0	0	0	0	0	0	0	0	0	0	0	N/A	N/A	N/A	N/A	N/A	N/A	N/A	N/A	N/A	N/A	N/A	N/A	N/A	N/A	N/A	N/A	N/A	N/A	N/A
Pre-existing VISTA data	chr4	23590042	23592040	hs1233	positive	nt;other	0	0	0	2	0	1	0	0	0	0	0	1	0	0	0	0	0	1	0	0	0	0	0	0	N/A	N/A	N/A	N/A	N/A	N/A	N/A	N/A	N/A	N/A	N/A	N/A	N/A	N/A	N/A	N/A	N/A	N/A	N/A
Pre-existing VISTA data	chr4	23601771	23603173	hs563	positive	hb	2	3	0	6	0	4	0	1	0	1	0	1	0	1	0	0	0	2	0	0	1	0	0	0	N/A	N/A	0	N/A	N/A	N/A	N/A	N/A	0	N/A	N/A	N/A	N/A	N/A	1	N/A	N/A	N/A	N/A
Pre-existing VISTA data	chr4	23636061	23637409	hs567	positive	mb	0	2	0	3	0	3	0	1	0	1	0	1	0	0	0	0	0	1	0	1	0	0	0	0	N/A	1	N/A	N/A	N/A	N/A	N/A	0	N/A	N/A	N/A	N/A	N/A	0	N/A	N/A	N/A	N/A	N/A
Pre-existing VISTA data	chr4	23713405	23714931	hs985	negative	NA	0	0	0	0	0	0	0	0	0	0	0	0	0	0	0	0	0	0	0	0	0	0	0	0	N/A	N/A	N/A	N/A	N/A	N/A	N/A	N/A	N/A	N/A	N/A	N/A	N/A	N/A	N/A	N/A	N/A	N/A	N/A
Pre-existing VISTA data	chr4	23731836	23733243	hs283	negative	NA	0	0	0	1	0	0	0	0	0	0	0	0	0	0	0	0	0	0	0	0	0	0	0	0	N/A	N/A	N/A	N/A	N/A	N/A	N/A	N/A	N/A	N/A	N/A	N/A	N/A	N/A	N/A	N/A	N/A	N/A	N/A
Pre-existing VISTA data	chr4	23810469	23812145	hs995	negative	NA	0	0	0	0	0	0	0	0	0	0	0	0	0	0	0	0	0	0	0	0	0	0	0	0	N/A	N/A	N/A	N/A	N/A	N/A	N/A	N/A	N/A	N/A	N/A	N/A	N/A	N/A	N/A	N/A	N/A	N/A	N/A
Pre-existing VISTA data	chr4	23831527	23833072	hs1054	negative	NA	0	0	0	0	0	0	0	0	0	0	0	0	0	0	0	0	0	0	0	0	0	0	0	0	N/A	N/A	N/A	N/A	N/A	N/A	N/A	N/A	N/A	N/A	N/A	N/A	N/A	N/A	N/A	N/A	N/A	N/A	N/A
Pre-existing VISTA data	chr4	23869808	23871832	hs1220	positive	ba	0	0	0	0	0	0	0	0	0	0	0	0	0	0	0	0	0	0	0	0	0	1	0	0	N/A	N/A	N/A	0	N/A	N/A	N/A	N/A	N/A	0	N/A	N/A	N/A	N/A	N/A	0	N/A	N/A	N/A
Pre-existing VISTA data	chr4	23983452	23984308	hs282	positive	hb;mb	1	3	0	2	0	2	0	1	1	2	0	2	0	0	0	0	0	1	0	1	1	0	0	0	N/A	1	0	N/A	N/A	N/A	N/A	0	0	N/A	N/A	N/A	N/A	0	1	N/A	N/A	N/A	N/A
Pre-existing VISTA data	chr4	24018817	24020246	hs1035	positive	fb;lb	1	3	0	0	2	0	0	1	0	0	0	0	0	1	0	0	0	0	1	0	0	0	1	0	1	N/A	N/A	N/A	0	N/A	0	N/A	N/A	N/A	0	N/A	0	N/A	N/A	N/A	0	N/A	0
Pre-existing VISTA data	chr4	24151152	24152087	hs1059	negative	NA	0	0	0	0	0	0	0	0	0	0	0	0	0	0	0	0	0	0	0	0	0	0	0	0	N/A	N/A	N/A	N/A	N/A	N/A	N/A	N/A	N/A	N/A	N/A	N/A	N/A	N/A	N/A	N/A	N/A	N/A	N/A
Pre-existing VISTA data	chr4	24212230	24215244	hs1564	positive	fb;other	0	3	0	0	0	2	0	2	0	0	0	0	0	0	0	0	0	0	1	0	0	0	0	0	0	N/A	N/A	N/A	N/A	N/A	0	N/A	N/A	N/A	N/A	N/A	1	N/A	N/A	N/A	N/A	N/A	0
Pre-existing VISTA data	chr4	24216913	24220803	mm1345	negative	NA	1	3	0	5	0	4	0	2	0	0	0	0	0	3	0	0	0	0	0	0	0	0	0	0	N/A	N/A	N/A	N/A	N/A	N/A	N/A	N/A	N/A	N/A	N/A	N/A	N/A	N/A	N/A	N/A	N/A	N/A	N/A
Pre-existing VISTA data	chr4	24428853	24430298	hs978	positive	fb	1	5	0	5	0	5	0	2	0	1	0	0	0	0	0	0	0	1	1	0	0	0	0	0	0	N/A	N/A	N/A	N/A	N/A	0	N/A	N/A	N/A	N/A	N/A	1	N/A	N/A	N/A	N/A	N/A	0
Pre-existing VISTA data	chr4	24669206	24670331	hs676	positive	ba;ear;fb;hb	0	2	0	2	0	0	0	0	0	0	0	0	0	1	0	0	0	0	1	0	1	1	0	0	0	N/A	0	0	N/A	N/A	1	N/A	0	0	N/A	N/A	0	N/A	0	0	N/A	N/A	0
Pre-existing VISTA data	chr4	28862692	28863916	hs1737	negative	NA	3	0	0	0	1	0	0	0	0	0	0	0	0	0	0	0	1	0	0	0	0	0	0	0	N/A	N/A	N/A	N/A	N/A	N/A	N/A	N/A	N/A	N/A	N/A	N/A	N/A	N/A	N/A	N/A	N/A	N/A	N/A
Pre-existing VISTA data	chr4	32301905	32305410	mm720	positive	cn;drg;hb;som;tri	6	4	4	7	4	7	1	1	1	3	1	2	2	4	2	3	3	2	0	0	1	0	0	0	N/A	N/A	1	N/A	N/A	N/A	N/A	N/A	0	N/A	N/A	N/A	N/A	N/A	0	N/A	N/A	N/A	N/A
Pre-existing VISTA data	chr4	32530395	32532759	mm510	positive	hb;nt	2	3	0	6	2	6	1	1	1	1	1	2	1	3	2	4	3	1	0	0	1	0	0	0	N/A	N/A	1	N/A	N/A	N/A	N/A	N/A	0	N/A	N/A	N/A	N/A	N/A	0	N/A	N/A	N/A	N/A
Pre-existing VISTA data	chr4	41675552	41678471	mm2008	negative	NA	0	0	0	1	0	1	0	2	1	2	0	0	1	3	2	2	0	2	0	0	0	0	0	0	N/A	N/A	N/A	N/A	N/A	N/A	N/A	N/A	N/A	N/A	N/A	N/A	N/A	N/A	N/A	N/A	N/A	N/A	N/A
Pre-existing VISTA data	chr4	44830264	44831018	hs310	negative	NA	0	0	0	0	0	0	0	0	0	0	0	0	0	0	0	0	0	0	0	0	0	0	0	0	N/A	N/A	N/A	N/A	N/A	N/A	N/A	N/A	N/A	N/A	N/A	N/A	N/A	N/A	N/A	N/A	N/A	N/A	N/A
Pre-existing VISTA data	chr4	44851633	44852605	hs901	positive	hb;mb	1	1	0	1	0	1	0	0	0	0	0	0	0	1	0	0	0	0	0	1	1	0	0	0	N/A	0	0	N/A	N/A	N/A	N/A	0	0	N/A	N/A	N/A	N/A	0	0	N/A	N/A	N/A	N/A
Pre-existing VISTA data	chr4	44917362	44918981	hs620	negative	NA	0	0	0	2	0	2	0	0	0	1	0	1	0	1	0	1	0	1	0	0	0	0	0	0	N/A	N/A	N/A	N/A	N/A	N/A	N/A	N/A	N/A	N/A	N/A	N/A	N/A	N/A	N/A	N/A	N/A	N/A	N/A
Pre-existing VISTA data	chr4	45505841	45507105	hs2062	positive	ht	3	0	3	0	2	0	1	0	1	0	0	0	1	1	1	0	1	0	0	0	0	0	0	1	N/A	N/A	N/A	N/A	N/A	1	N/A	N/A	N/A	N/A	N/A	0	N/A	N/A	N/A	N/A	N/A	0	N/A
Pre-existing VISTA data	chr4	45828483	45831469	hs1390	positive	lb;tail	2	3	0	4	0	2	0	1	0	1	0	1	0	2	1	2	0	1	0	0	0	0	1	0	N/A	N/A	N/A	N/A	0	N/A	N/A	N/A	N/A	N/A	0	N/A	N/A	N/A	N/A	N/A	0	N/A	N/A
Pre-existing VISTA data	chr4	46291488	46292507	hs1595	positive	fm;other	0	0	0	0	0	2	0	0	0	0	0	0	0	0	0	0	0	1	0	0	0	1	0	0	N/A	N/A	N/A	0	N/A	N/A	N/A	N/A	N/A	0	N/A	N/A	N/A	N/A	N/A	0	N/A	N/A	N/A
Pre-existing VISTA data	chr4	46352450	46353518	hs1596	positive	fm	0	0	0	0	0	0	0	0	0	0	0	0	0	1	0	0	1	2	0	0	0	1	0	0	N/A	N/A	N/A	0	N/A	N/A	N/A	N/A	N/A	0	N/A	N/A	N/A	N/A	N/A	0	N/A	N/A	N/A
Pre-existing VISTA data	chr4	46366953	46371368	hs1717	positive	fb	1	5	1	1	0	1	0	2	0	0	0	0	0	2	3	0	1	0	1	0	0	0	0	0	1	N/A	N/A	N/A	N/A	N/A	0	N/A	N/A	N/A	N/A	N/A	0	N/A	N/A	N/A	N/A	N/A	0
Pre-existing VISTA data	chr4	46366953	46368597	hs1597	positive	fb	0	4	0	0	0	0	0	2	0	0	0	0	0	1	1	0	0	0	1	0	0	0	0	0	1	N/A	N/A	N/A	N/A	N/A	0	N/A	N/A	N/A	N/A	N/A	0	N/A	N/A	N/A	N/A	N/A	0
Pre-existing VISTA data	chr4	52089412	52092529	mm1071	negative	NA	0	0	0	0	0	0	0	0	0	0	0	0	0	0	0	0	0	0	0	0	0	0	0	0	N/A	N/A	N/A	N/A	N/A	N/A	N/A	N/A	N/A	N/A	N/A	N/A	N/A	N/A	N/A	N/A	N/A	N/A	N/A
Pre-existing VISTA data	chr4	54469465	54472653	hs1606	negative	NA	4	0	1	1	5	1	3	0	0	0	2	0	0	0	1	0	1	0	0	0	0	0	0	0	N/A	N/A	N/A	N/A	N/A	N/A	N/A	N/A	N/A	N/A	N/A	N/A	N/A	N/A	N/A	N/A	N/A	N/A	N/A
Pre-existing VISTA data	chr4	54611225	54614736	mm814	positive	fb;nt	0	3	0	5	0	5	0	3	0	1	0	2	0	3	0	0	0	2	1	0	0	0	0	0	1	N/A	N/A	N/A	N/A	N/A	0	N/A	N/A	N/A	N/A	N/A	0	N/A	N/A	N/A	N/A	N/A	0
Pre-existing VISTA data	chr4	54651391	54653981	hs1398	negative	NA	4	3	0	4	0	4	2	1	0	1	1	1	0	2	0	2	1	2	0	0	0	0	0	0	N/A	N/A	N/A	N/A	N/A	N/A	N/A	N/A	N/A	N/A	N/A	N/A	N/A	N/A	N/A	N/A	N/A	N/A	N/A
Pre-existing VISTA data	chr4	57536399	57540225	mm1344	positive	ht	0	0	2	0	0	0	0	0	2	0	1	0	0	0	4	0	2	0	0	0	0	0	0	1	N/A	N/A	N/A	N/A	N/A	1	N/A	N/A	N/A	N/A	N/A	0	N/A	N/A	N/A	N/A	N/A	0	N/A
Pre-existing VISTA data	chr4	57542380	57546353	mm27	positive	lb	2	3	0	2	2	1	1	1	3	1	2	1	1	2	2	1	0	1	0	0	0	0	1	0	N/A	N/A	N/A	N/A	0	N/A	N/A	N/A	N/A	N/A	0	N/A	N/A	N/A	N/A	N/A	1	N/A	N/A
Pre-existing VISTA data	chr4	57845560	57847767	mm261	positive	bv	4	1	1	3	3	2	2	2	1	1	1	1	2	2	3	0	3	3	0	0	0	0	0	0	N/A	N/A	N/A	N/A	N/A	N/A	N/A	N/A	N/A	N/A	N/A	N/A	N/A	N/A	N/A	N/A	N/A	N/A	N/A
Pre-existing VISTA data	chr4	58668273	58672430	hs1447	positive	lb	7	5	0	1	4	1	3	4	0	0	3	0	1	4	0	0	5	0	0	0	0	0	1	0	N/A	N/A	N/A	N/A	1	N/A	N/A	N/A	N/A	N/A	0	N/A	N/A	N/A	N/A	N/A	0	N/A	N/A
Pre-existing VISTA data	chr4	62611142	62615332	mm1311	negative	NA	2	3	0	2	0	0	1	1	0	1	0	0	0	3	4	1	2	1	0	0	0	0	0	0	N/A	N/A	N/A	N/A	N/A	N/A	N/A	N/A	N/A	N/A	N/A	N/A	N/A	N/A	N/A	N/A	N/A	N/A	N/A
Pre-existing VISTA data	chr4	63056997	63058386	hs641	positive	fb;lb;other	1	3	0	4	3	3	0	1	0	2	2	1	0	1	1	0	3	1	1	0	0	0	1	0	1	N/A	N/A	N/A	1	N/A	0	N/A	N/A	N/A	0	N/A	0	N/A	N/A	N/A	0	N/A	0
Pre-existing VISTA data	chr4	64437750	64439209	hs1625	positive	ba;fb	2	0	0	0	1	0	2	0	0	0	1	0	0	0	0	0	1	0	1	0	0	1	0	0	0	N/A	N/A	0	N/A	N/A	0	N/A	N/A	0	N/A	N/A	0	N/A	N/A	1	N/A	N/A	0
Pre-existing VISTA data	chr4	65237234	65239737	mm774	positive	fb;hb;mb	1	3	0	2	0	2	0	1	1	1	0	2	1	1	1	0	1	2	1	1	1	0	0	0	1	1	0	N/A	N/A	N/A	0	0	0	N/A	N/A	N/A	0	0	1	N/A	N/A	N/A	0
Pre-existing VISTA data	chr4	66894391	66895290	mm279	positive	fm	1	0	2	0	0	0	0	0	1	0	0	0	0	0	2	0	0	0	0	0	0	1	0	0	N/A	N/A	N/A	0	N/A	N/A	N/A	N/A	N/A	0	N/A	N/A	N/A	N/A	N/A	0	N/A	N/A	N/A
Pre-existing VISTA data	chr4	70810016	70811660	hs1211	negative	NA	0	2	0	0	0	2	0	0	0	0	0	0	0	0	0	0	0	0	0	0	0	0	0	0	N/A	N/A	N/A	N/A	N/A	N/A	N/A	N/A	N/A	N/A	N/A	N/A	N/A	N/A	N/A	N/A	N/A	N/A	N/A
Pre-existing VISTA data	chr4	71130903	71132135	hs974	positive	other	2	1	0	4	2	3	0	0	0	0	0	0	0	0	0	0	0	0	0	0	0	0	0	0	N/A	N/A	N/A	N/A	N/A	N/A	N/A	N/A	N/A	N/A	N/A	N/A	N/A	N/A	N/A	N/A	N/A	N/A	N/A
Pre-existing VISTA data	chr4	71466275	71467327	hs1228	negative	NA	0	0	0	0	0	0	0	0	0	0	0	0	0	0	0	0	0	0	0	0	0	0	0	0	N/A	N/A	N/A	N/A	N/A	N/A	N/A	N/A	N/A	N/A	N/A	N/A	N/A	N/A	N/A	N/A	N/A	N/A	N/A
Pre-existing VISTA data	chr4	71483745	71484988	hs240	positive	fb	0	3	0	4	0	2	0	1	0	0	0	0	0	1	0	0	1	0	1	0	0	0	0	0	1	N/A	N/A	N/A	N/A	N/A	0	N/A	N/A	N/A	N/A	N/A	0	N/A	N/A	N/A	N/A	N/A	0
Pre-existing VISTA data	chr4	71839682	71841070	hs722	positive	hb;tri	0	0	0	4	0	3	0	0	0	0	0	0	0	0	0	0	0	0	0	0	1	0	0	0	N/A	N/A	0	N/A	N/A	N/A	N/A	N/A	0	N/A	N/A	N/A	N/A	N/A	0	N/A	N/A	N/A	N/A
Pre-existing VISTA data	chr4	72068925	72069795	hs1118	positive	ba;fb	0	0	0	0	2	0	0	0	0	0	0	0	0	0	0	0	1	0	1	0	0	1	0	0	0	N/A	N/A	0	N/A	N/A	0	N/A	N/A	0	N/A	N/A	0	N/A	N/A	0	N/A	N/A	0
Pre-existing VISTA data	chr4	72166326	72168960	hs1359	positive	fb;hb;mb;nt	3	4	0	6	0	5	0	2	0	2	0	2	0	2	0	1	1	3	1	1	1	0	0	0	1	1	1	N/A	N/A	N/A	0	0	0	N/A	N/A	N/A	0	0	0	N/A	N/A	N/A	0
Pre-existing VISTA data	chr4	72196486	72197365	hs556	positive	hb;mb;nt	0	0	0	0	0	0	0	0	0	1	0	0	0	1	0	0	0	1	0	1	1	0	0	0	N/A	0	0	N/A	N/A	N/A	N/A	0	0	N/A	N/A	N/A	N/A	0	0	N/A	N/A	N/A	N/A
Pre-existing VISTA data	chr4	72381988	72383115	hs583	negative	NA	2	1	0	3	0	2	0	0	0	0	0	1	0	2	0	0	0	2	0	0	0	0	0	0	N/A	N/A	N/A	N/A	N/A	N/A	N/A	N/A	N/A	N/A	N/A	N/A	N/A	N/A	N/A	N/A	N/A	N/A	N/A
Pre-existing VISTA data	chr4	72766131	72767260	hs752	positive	drg;nt;tri	0	0	0	1	0	1	0	0	0	0	0	0	0	0	0	0	0	0	0	0	0	0	0	0	N/A	N/A	N/A	N/A	N/A	N/A	N/A	N/A	N/A	N/A	N/A	N/A	N/A	N/A	N/A	N/A	N/A	N/A	N/A
Pre-existing VISTA data	chr4	72799665	72800540	hs800	positive	drg	0	0	0	4	1	0	0	0	0	0	0	0	0	0	0	0	0	0	0	0	0	0	0	0	N/A	N/A	N/A	N/A	N/A	N/A	N/A	N/A	N/A	N/A	N/A	N/A	N/A	N/A	N/A	N/A	N/A	N/A	N/A
Pre-existing VISTA data	chr4	73488433	73489492	hs618	positive	nt	0	2	0	3	3	1	0	0	0	0	0	0	0	0	0	0	0	0	0	0	0	0	0	0	N/A	N/A	N/A	N/A	N/A	N/A	N/A	N/A	N/A	N/A	N/A	N/A	N/A	N/A	N/A	N/A	N/A	N/A	N/A
Pre-existing VISTA data	chr4	75700792	75701396	hs304	positive	fb;mb	0	0	0	0	0	1	0	0	0	0	0	0	0	0	0	0	0	0	1	1	0	0	0	0	0	0	N/A	N/A	N/A	N/A	0	0	N/A	N/A	N/A	N/A	0	0	N/A	N/A	N/A	N/A	0
Pre-existing VISTA data	chr4	76327007	76328434	hs1744	negative	NA	0	0	0	1	0	2	0	0	1	1	0	0	1	0	1	0	1	1	0	0	0	0	0	0	N/A	N/A	N/A	N/A	N/A	N/A	N/A	N/A	N/A	N/A	N/A	N/A	N/A	N/A	N/A	N/A	N/A	N/A	N/A
Pre-existing VISTA data	chr4	81468206	81469386	hs1986	negative	NA	0	0	0	0	0	0	0	0	0	0	0	0	0	0	0	0	0	0	0	0	0	0	0	0	N/A	N/A	N/A	N/A	N/A	N/A	N/A	N/A	N/A	N/A	N/A	N/A	N/A	N/A	N/A	N/A	N/A	N/A	N/A
Pre-existing VISTA data	chr4	81960419	81961865	hs852	positive	fb;fm	0	2	0	0	0	0	0	0	0	0	0	0	0	0	0	0	0	0	1	0	0	1	0	0	0	N/A	N/A	0	N/A	N/A	0	N/A	N/A	0	N/A	N/A	0	N/A	N/A	0	N/A	N/A	0
Pre-existing VISTA data	chr4	82153581	82154380	hs305	positive	lb	0	0	0	0	2	0	0	0	0	0	0	0	0	0	0	0	1	0	0	0	0	0	1	0	N/A	N/A	N/A	N/A	0	N/A	N/A	N/A	N/A	N/A	1	N/A	N/A	N/A	N/A	N/A	0	N/A	N/A
Pre-existing VISTA data	chr4	82915376	82918271	mm56	positive	fb	0	3	0	4	0	2	0	2	0	1	0	1	0	4	0	1	0	3	1	0	0	0	0	0	1	N/A	N/A	N/A	N/A	N/A	0	N/A	N/A	N/A	N/A	N/A	0	N/A	N/A	N/A	N/A	N/A	0
Pre-existing VISTA data	chr4	83794852	83795171	hs306	negative	NA	0	2	0	4	0	4	0	0	0	1	0	0	1	0	0	0	0	1	0	0	0	0	0	0	N/A	N/A	N/A	N/A	N/A	N/A	N/A	N/A	N/A	N/A	N/A	N/A	N/A	N/A	N/A	N/A	N/A	N/A	N/A
Pre-existing VISTA data	chr4	84529016	84529746	hs307	positive	hb	3	2	0	3	0	3	0	0	0	0	0	0	0	1	0	0	0	1	0	0	1	0	0	0	N/A	N/A	0	N/A	N/A	N/A	N/A	N/A	0	N/A	N/A	N/A	N/A	N/A	0	N/A	N/A	N/A	N/A
Pre-existing VISTA data	chr4	84986008	84988497	hs529	positive	hb	0	0	0	0	0	0	0	0	0	0	0	0	0	0	0	0	0	0	0	0	1	0	0	0	N/A	N/A	0	N/A	N/A	N/A	N/A	N/A	0	N/A	N/A	N/A	N/A	N/A	0	N/A	N/A	N/A	N/A
Pre-existing VISTA data	chr4	84995827	84996432	hs308	negative	NA	0	3	0	0	0	0	0	0	0	0	0	0	0	0	0	0	0	0	0	0	0	0	0	0	N/A	N/A	N/A	N/A	N/A	N/A	N/A	N/A	N/A	N/A	N/A	N/A	N/A	N/A	N/A	N/A	N/A	N/A	N/A
Pre-existing VISTA data	chr4	85941328	85944432	hs2537	positive	ht;nt	0	0	0	0	0	0	0	0	0	0	0	0	0	0	0	0	0	0	0	0	0	0	0	1	N/A	N/A	N/A	N/A	N/A	0	N/A	N/A	N/A	N/A	N/A	0	N/A	N/A	N/A	N/A	N/A	0	N/A
Pre-existing VISTA data	chr4	89388207	89393783	mm371	negative	NA	0	0	0	0	0	0	0	0	0	0	0	0	0	0	0	0	0	0	0	0	0	0	0	0	N/A	N/A	N/A	N/A	N/A	N/A	N/A	N/A	N/A	N/A	N/A	N/A	N/A	N/A	N/A	N/A	N/A	N/A	N/A
Pre-existing VISTA data	chr4	89392536	89396083	hs1518	negative	NA	0	0	0	0	0	0	0	0	0	0	0	0	0	0	0	0	0	0	0	0	0	0	0	0	N/A	N/A	N/A	N/A	N/A	N/A	N/A	N/A	N/A	N/A	N/A	N/A	N/A	N/A	N/A	N/A	N/A	N/A	N/A
Pre-existing VISTA data	chr4	89393250	89400067	mm372	negative	NA	0	0	0	0	0	0	0	0	0	0	0	0	0	0	0	0	0	0	0	0	0	0	0	0	N/A	N/A	N/A	N/A	N/A	N/A	N/A	N/A	N/A	N/A	N/A	N/A	N/A	N/A	N/A	N/A	N/A	N/A	N/A
Pre-existing VISTA data	chr4	89399830	89406701	mm373	negative	NA	0	0	0	0	0	0	0	0	0	0	0	0	0	0	0	0	0	0	0	0	0	0	0	0	N/A	N/A	N/A	N/A	N/A	N/A	N/A	N/A	N/A	N/A	N/A	N/A	N/A	N/A	N/A	N/A	N/A	N/A	N/A
Pre-existing VISTA data	chr4	89405459	89406480	hs1519	negative	NA	0	0	0	0	0	0	0	0	0	0	0	0	0	0	0	0	0	0	0	0	0	0	0	0	N/A	N/A	N/A	N/A	N/A	N/A	N/A	N/A	N/A	N/A	N/A	N/A	N/A	N/A	N/A	N/A	N/A	N/A	N/A
Pre-existing VISTA data	chr4	89405811	89410925	mm374	negative	NA	0	0	0	0	0	0	0	0	0	0	0	0	0	0	0	0	0	0	0	0	0	0	0	0	N/A	N/A	N/A	N/A	N/A	N/A	N/A	N/A	N/A	N/A	N/A	N/A	N/A	N/A	N/A	N/A	N/A	N/A	N/A
Pre-existing VISTA data	chr4	89410604	89417157	mm375	negative	NA	0	0	0	0	0	0	0	0	0	0	0	0	0	0	0	0	0	0	0	0	0	0	0	0	N/A	N/A	N/A	N/A	N/A	N/A	N/A	N/A	N/A	N/A	N/A	N/A	N/A	N/A	N/A	N/A	N/A	N/A	N/A
Pre-existing VISTA data	chr4	89416710	89421138	mm376	negative	NA	0	0	0	0	0	0	0	0	0	0	0	0	0	0	0	0	0	0	0	0	0	0	0	0	N/A	N/A	N/A	N/A	N/A	N/A	N/A	N/A	N/A	N/A	N/A	N/A	N/A	N/A	N/A	N/A	N/A	N/A	N/A
Pre-existing VISTA data	chr4	89421045	89425353	mm468	negative	NA	0	0	0	0	0	0	0	0	0	0	0	0	0	0	0	0	0	0	0	0	0	0	0	0	N/A	N/A	N/A	N/A	N/A	N/A	N/A	N/A	N/A	N/A	N/A	N/A	N/A	N/A	N/A	N/A	N/A	N/A	N/A
Pre-existing VISTA data	chr4	89425336	89432294	mm377	negative	NA	0	2	1	0	1	1	0	0	2	0	0	0	0	0	0	0	0	0	0	0	0	0	0	0	N/A	N/A	N/A	N/A	N/A	N/A	N/A	N/A	N/A	N/A	N/A	N/A	N/A	N/A	N/A	N/A	N/A	N/A	N/A
Pre-existing VISTA data	chr4	89426410	89429101	mm10	positive	ht	0	2	1	0	1	1	0	0	2	0	0	0	0	0	0	0	0	0	0	0	0	0	0	1	N/A	N/A	N/A	N/A	N/A	0	N/A	N/A	N/A	N/A	N/A	0	N/A	N/A	N/A	N/A	N/A	1	N/A
Pre-existing VISTA data	chr4	89427311	89429204	hs1520	negative	NA	0	2	1	0	1	1	0	0	2	0	0	0	0	0	0	0	0	0	0	0	0	0	0	0	N/A	N/A	N/A	N/A	N/A	N/A	N/A	N/A	N/A	N/A	N/A	N/A	N/A	N/A	N/A	N/A	N/A	N/A	N/A
Pre-existing VISTA data	chr4	89431158	89434211	hs1521	negative	NA	0	0	0	0	0	0	0	0	0	0	0	0	0	0	0	0	0	0	0	0	0	0	0	0	N/A	N/A	N/A	N/A	N/A	N/A	N/A	N/A	N/A	N/A	N/A	N/A	N/A	N/A	N/A	N/A	N/A	N/A	N/A
Pre-existing VISTA data	chr4	89431715	89439478	mm378	negative	NA	0	0	0	0	0	0	0	0	0	0	0	0	0	0	0	0	0	0	0	0	0	0	0	0	N/A	N/A	N/A	N/A	N/A	N/A	N/A	N/A	N/A	N/A	N/A	N/A	N/A	N/A	N/A	N/A	N/A	N/A	N/A
Pre-existing VISTA data	chr4	89439183	89446556	mm379	negative	NA	0	0	0	0	0	0	0	0	0	0	0	0	0	0	2	0	1	0	0	0	0	0	0	0	N/A	N/A	N/A	N/A	N/A	N/A	N/A	N/A	N/A	N/A	N/A	N/A	N/A	N/A	N/A	N/A	N/A	N/A	N/A
Pre-existing VISTA data	chr4	89444756	89447133	hs1696	negative	NA	0	1	0	0	0	0	0	0	0	0	0	0	0	0	2	0	1	0	0	0	0	0	0	0	N/A	N/A	N/A	N/A	N/A	N/A	N/A	N/A	N/A	N/A	N/A	N/A	N/A	N/A	N/A	N/A	N/A	N/A	N/A
Pre-existing VISTA data	chr4	89446081	89452900	mm380	negative	NA	0	2	0	0	0	2	0	0	0	0	0	0	0	0	1	0	1	0	0	0	0	0	0	0	N/A	N/A	N/A	N/A	N/A	N/A	N/A	N/A	N/A	N/A	N/A	N/A	N/A	N/A	N/A	N/A	N/A	N/A	N/A
Pre-existing VISTA data	chr4	89452131	89455541	mm381	negative	NA	0	0	0	0	0	0	0	0	0	0	0	0	0	0	0	0	0	0	0	0	0	0	0	0	N/A	N/A	N/A	N/A	N/A	N/A	N/A	N/A	N/A	N/A	N/A	N/A	N/A	N/A	N/A	N/A	N/A	N/A	N/A
Pre-existing VISTA data	chr4	89455334	89460083	mm469	negative	NA	0	0	0	0	0	0	0	0	0	0	0	0	0	0	0	0	0	0	0	0	0	0	0	0	N/A	N/A	N/A	N/A	N/A	N/A	N/A	N/A	N/A	N/A	N/A	N/A	N/A	N/A	N/A	N/A	N/A	N/A	N/A
Pre-existing VISTA data	chr4	89457896	89460037	hs1695	negative	NA	0	0	0	0	0	0	0	0	0	0	0	0	0	0	0	0	0	0	0	0	0	0	0	0	N/A	N/A	N/A	N/A	N/A	N/A	N/A	N/A	N/A	N/A	N/A	N/A	N/A	N/A	N/A	N/A	N/A	N/A	N/A
Pre-existing VISTA data	chr4	89468921	89471433	mm677	negative	NA	1	2	1	1	1	4	0	0	1	0	0	0	0	0	0	0	0	0	0	0	0	0	0	0	N/A	N/A	N/A	N/A	N/A	N/A	N/A	N/A	N/A	N/A	N/A	N/A	N/A	N/A	N/A	N/A	N/A	N/A	N/A
Pre-existing VISTA data	chr4	90437297	90438340	hs643	positive	fb;hb	0	3	0	3	0	4	0	0	0	0	0	0	0	0	0	0	0	0	1	0	1	0	0	0	0	N/A	0	N/A	N/A	N/A	0	N/A	0	N/A	N/A	N/A	0	N/A	0	N/A	N/A	N/A	0
Pre-existing VISTA data	chr4	91027481	91028588	hs309	positive	cn	0	0	0	0	0	0	0	0	0	0	0	0	0	0	0	0	0	0	0	0	0	0	0	0	N/A	N/A	N/A	N/A	N/A	N/A	N/A	N/A	N/A	N/A	N/A	N/A	N/A	N/A	N/A	N/A	N/A	N/A	N/A
Pre-existing VISTA data	chr4	95317404	95319020	hs1485	positive	lb	3	3	2	0	1	1	3	0	1	0	1	0	0	1	2	0	2	0	0	0	0	0	1	0	N/A	N/A	N/A	N/A	1	N/A	N/A	N/A	N/A	N/A	0	N/A	N/A	N/A	N/A	N/A	0	N/A	N/A
Pre-existing VISTA data	chr4	95317528	95318734	mm308	positive	ht	3	3	2	0	1	0	2	0	1	0	1	0	0	1	2	0	2	0	0	0	0	0	0	1	N/A	N/A	N/A	N/A	N/A	1	N/A	N/A	N/A	N/A	N/A	0	N/A	N/A	N/A	N/A	N/A	0	N/A
Pre-existing VISTA data	chr4	95821063	95823802	hs1609	negative	NA	2	0	0	0	1	0	1	0	0	0	1	0	0	0	0	0	2	0	0	0	0	0	0	0	N/A	N/A	N/A	N/A	N/A	N/A	N/A	N/A	N/A	N/A	N/A	N/A	N/A	N/A	N/A	N/A	N/A	N/A	N/A
Pre-existing VISTA data	chr4	97377584	97378598	hs683	negative	NA	0	1	0	1	0	0	0	0	0	0	0	0	0	0	0	0	0	0	0	0	0	0	0	0	N/A	N/A	N/A	N/A	N/A	N/A	N/A	N/A	N/A	N/A	N/A	N/A	N/A	N/A	N/A	N/A	N/A	N/A	N/A
Pre-existing VISTA data	chr4	97647211	97651215	mm1308	negative	NA	2	3	0	3	2	3	3	3	0	1	0	1	0	3	1	0	3	2	0	0	0	0	0	0	N/A	N/A	N/A	N/A	N/A	N/A	N/A	N/A	N/A	N/A	N/A	N/A	N/A	N/A	N/A	N/A	N/A	N/A	N/A
Pre-existing VISTA data	chr4	97745130	97746737	mm993	negative	NA	4	5	2	5	2	3	0	0	0	0	0	0	0	1	0	0	0	1	0	0	0	0	0	0	N/A	N/A	N/A	N/A	N/A	N/A	N/A	N/A	N/A	N/A	N/A	N/A	N/A	N/A	N/A	N/A	N/A	N/A	N/A
Pre-existing VISTA data	chr4	98107608	98110094	hs1309	positive	fb;ht;lb;mb;nose	2	4	1	4	1	4	3	2	1	1	1	2	1	2	3	2	2	2	1	1	0	1	1	1	1	1	N/A	1	1	1	0	0	N/A	0	0	0	0	0	N/A	0	0	0	0
Pre-existing VISTA data	chr4	98221559	98224627	hs1484	positive	fb;lb	2	0	0	0	3	0	2	0	0	1	2	0	0	0	0	0	2	0	1	0	0	0	1	0	0	N/A	N/A	N/A	1	N/A	0	N/A	N/A	N/A	0	N/A	0	N/A	N/A	N/A	0	N/A	0
Pre-existing VISTA data	chr4	98242381	98245050	hs1450	positive	fb;hb;mb;nt	4	4	1	3	2	3	2	3	1	1	2	1	0	1	0	0	2	1	1	1	1	0	0	0	1	1	0	N/A	N/A	N/A	0	0	0	N/A	N/A	N/A	0	0	1	N/A	N/A	N/A	0
Pre-existing VISTA data	chr4	99294410	99295982	hs311	positive	nt	0	0	0	0	0	0	0	1	0	1	0	0	0	1	0	0	0	0	0	0	0	0	0	0	N/A	N/A	N/A	N/A	N/A	N/A	N/A	N/A	N/A	N/A	N/A	N/A	N/A	N/A	N/A	N/A	N/A	N/A	N/A
Pre-existing VISTA data	chr4	99353163	99354624	hs168	positive	drg	0	0	0	4	0	0	0	0	0	0	0	0	0	2	0	0	1	2	0	0	0	0	0	0	N/A	N/A	N/A	N/A	N/A	N/A	N/A	N/A	N/A	N/A	N/A	N/A	N/A	N/A	N/A	N/A	N/A	N/A	N/A
Pre-existing VISTA data	chr4	99374141	99375600	hs169	positive	nt	0	0	0	4	0	0	0	0	0	0	0	0	0	0	0	0	0	0	0	0	0	0	0	0	N/A	N/A	N/A	N/A	N/A	N/A	N/A	N/A	N/A	N/A	N/A	N/A	N/A	N/A	N/A	N/A	N/A	N/A	N/A
Pre-existing VISTA data	chr4	99573881	99574763	hs764	positive	hb;nt	2	1	0	2	0	1	0	0	0	0	0	0	0	0	0	0	0	1	0	0	1	0	0	0	N/A	N/A	0	N/A	N/A	N/A	N/A	N/A	0	N/A	N/A	N/A	N/A	N/A	0	N/A	N/A	N/A	N/A
Pre-existing VISTA data	chr4	105100116	105101229	mm1176	positive	ht	0	0	2	0	0	0	0	0	2	0	0	0	0	0	1	0	0	0	0	0	0	0	0	1	N/A	N/A	N/A	N/A	N/A	1	N/A	N/A	N/A	N/A	N/A	0	N/A	N/A	N/A	N/A	N/A	0	N/A
Pre-existing VISTA data	chr4	105427473	105428608	mm1174	negative	NA	0	0	0	0	0	0	0	0	0	0	0	0	0	0	0	0	1	0	0	0	0	0	0	0	N/A	N/A	N/A	N/A	N/A	N/A	N/A	N/A	N/A	N/A	N/A	N/A	N/A	N/A	N/A	N/A	N/A	N/A	N/A
Pre-existing VISTA data	chr4	105860013	105863947	hs1622	positive	ba;fm;lb	3	0	0	0	2	0	3	0	0	0	1	0	1	0	0	0	4	0	0	0	0	1	1	0	N/A	N/A	N/A	1	1	N/A	N/A	N/A	N/A	0	0	N/A	N/A	N/A	N/A	0	0	N/A	N/A
Pre-existing VISTA data	chr4	106864211	106867389	hs1487	positive	lb	3	2	1	3	3	3	1	1	1	1	1	1	2	2	1	2	1	1	0	0	0	0	1	0	N/A	N/A	N/A	N/A	1	N/A	N/A	N/A	N/A	N/A	0	N/A	N/A	N/A	N/A	N/A	0	N/A	N/A
Pre-existing VISTA data	chr4	107602051	107604613	mm330	negative	NA	0	0	0	0	0	0	0	0	0	0	0	0	0	0	0	0	1	0	0	0	0	0	0	0	N/A	N/A	N/A	N/A	N/A	N/A	N/A	N/A	N/A	N/A	N/A	N/A	N/A	N/A	N/A	N/A	N/A	N/A	N/A
Pre-existing VISTA data	chr4	107983302	107987253	hs2585	positive	lb;nt	3	0	0	0	3	0	1	0	0	0	3	0	1	0	0	0	1	0	0	0	0	0	1	0	N/A	N/A	N/A	N/A	1	N/A	N/A	N/A	N/A	N/A	0	N/A	N/A	N/A	N/A	N/A	0	N/A	N/A
Pre-existing VISTA data	chr4	108361017	108364528	mm1490	positive	ba;fm;gen;hb;lb;mb;nose;nt;som	4	3	3	3	4	4	1	3	2	2	2	3	1	4	2	3	2	3	0	1	1	1	1	0	N/A	1	1	1	1	N/A	N/A	0	0	0	0	N/A	N/A	0	0	0	0	N/A	N/A
Pre-existing VISTA data	chr4	109762244	109763772	hs200	positive	fb;lb	0	3	0	1	1	2	0	1	0	0	0	1	0	0	0	0	0	1	1	0	0	0	1	0	0	N/A	N/A	N/A	0	N/A	0	N/A	N/A	N/A	0	N/A	1	N/A	N/A	N/A	0	N/A	0
Pre-existing VISTA data	chr4	109805979	109807019	hs197	negative	NA	0	0	0	0	0	1	0	0	0	0	0	0	0	1	0	0	0	1	0	0	0	0	0	0	N/A	N/A	N/A	N/A	N/A	N/A	N/A	N/A	N/A	N/A	N/A	N/A	N/A	N/A	N/A	N/A	N/A	N/A	N/A
Pre-existing VISTA data	chr4	109858711	109860444	hs194	positive	mb	0	2	0	0	0	4	0	1	2	0	0	1	0	1	2	0	0	3	0	1	0	0	0	0	N/A	1	N/A	N/A	N/A	N/A	N/A	0	N/A	N/A	N/A	N/A	N/A	0	N/A	N/A	N/A	N/A	N/A
Pre-existing VISTA data	chr4	109882013	109883284	hs247	negative	NA	0	0	0	0	0	0	0	0	0	0	0	0	0	0	0	0	0	1	0	0	0	0	0	0	N/A	N/A	N/A	N/A	N/A	N/A	N/A	N/A	N/A	N/A	N/A	N/A	N/A	N/A	N/A	N/A	N/A	N/A	N/A
Pre-existing VISTA data	chr4	111552851	111553447	hs295	negative	NA	0	0	0	0	0	0	0	0	0	0	0	0	0	0	0	0	0	0	0	0	0	0	0	0	N/A	N/A	N/A	N/A	N/A	N/A	N/A	N/A	N/A	N/A	N/A	N/A	N/A	N/A	N/A	N/A	N/A	N/A	N/A
Pre-existing VISTA data	chr4	117390982	117392315	hs280	positive	lb	1	2	1	3	3	2	0	0	0	2	1	0	1	1	2	2	2	1	0	0	0	0	1	0	N/A	N/A	N/A	N/A	1	N/A	N/A	N/A	N/A	N/A	0	N/A	N/A	N/A	N/A	N/A	0	N/A	N/A
Pre-existing VISTA data	chr4	117646906	117647607	hs277	positive	mb	0	0	0	0	0	0	0	2	0	2	0	2	0	2	1	1	1	1	0	1	0	0	0	0	N/A	0	N/A	N/A	N/A	N/A	N/A	0	N/A	N/A	N/A	N/A	N/A	0	N/A	N/A	N/A	N/A	N/A
Pre-existing VISTA data	chr4	117828755	117831600	hs1857	positive	mb	2	3	3	2	1	3	0	0	2	0	0	0	1	0	1	0	0	1	0	1	0	0	0	0	N/A	0	N/A	N/A	N/A	N/A	N/A	1	N/A	N/A	N/A	N/A	N/A	0	N/A	N/A	N/A	N/A	N/A
Pre-existing VISTA data	chr4	119019152	119020076	mm165	positive	eye;ht	2	3	3	1	0	3	0	1	1	0	0	0	0	2	1	0	1	2	0	0	0	0	0	1	N/A	N/A	N/A	N/A	N/A	1	N/A	N/A	N/A	N/A	N/A	0	N/A	N/A	N/A	N/A	N/A	0	N/A
Pre-existing VISTA data	chr4	119238784	119240193	mm586	negative	NA	3	2	0	2	3	2	0	0	0	1	0	0	0	0	0	0	0	0	0	0	0	0	0	0	N/A	N/A	N/A	N/A	N/A	N/A	N/A	N/A	N/A	N/A	N/A	N/A	N/A	N/A	N/A	N/A	N/A	N/A	N/A
Pre-existing VISTA data	chr4	120391602	120393946	mm145	positive	ht;other	0	0	2	0	0	0	0	0	1	0	0	0	0	0	1	0	1	0	0	0	0	0	0	1	N/A	N/A	N/A	N/A	N/A	1	N/A	N/A	N/A	N/A	N/A	0	N/A	N/A	N/A	N/A	N/A	0	N/A
Pre-existing VISTA data	chr4	120391667	120396252	hs1674	negative	NA	0	0	2	0	0	0	0	0	1	0	0	0	0	0	2	0	1	0	0	0	0	0	0	0	N/A	N/A	N/A	N/A	N/A	N/A	N/A	N/A	N/A	N/A	N/A	N/A	N/A	N/A	N/A	N/A	N/A	N/A	N/A
Pre-existing VISTA data	chr4	123604866	123606671	hs1999	negative	NA	0	0	0	0	0	0	0	0	0	0	0	0	0	0	2	0	0	0	0	0	0	0	0	0	N/A	N/A	N/A	N/A	N/A	N/A	N/A	N/A	N/A	N/A	N/A	N/A	N/A	N/A	N/A	N/A	N/A	N/A	N/A
Pre-existing VISTA data	chr4	123948792	123949704	hs850	negative	NA	0	0	0	0	0	0	0	0	0	0	0	0	0	0	0	0	0	0	0	0	0	0	0	0	N/A	N/A	N/A	N/A	N/A	N/A	N/A	N/A	N/A	N/A	N/A	N/A	N/A	N/A	N/A	N/A	N/A	N/A	N/A
Pre-existing VISTA data	chr4	123990360	123991796	hs1139	positive	hb	3	3	0	4	0	5	0	0	0	2	0	1	0	2	1	0	1	1	0	0	1	0	0	0	N/A	N/A	0	N/A	N/A	N/A	N/A	N/A	0	N/A	N/A	N/A	N/A	N/A	1	N/A	N/A	N/A	N/A
Pre-existing VISTA data	chr4	124035337	124036862	hs1031	positive	nose	1	4	0	3	0	4	0	1	0	1	0	1	0	2	0	0	1	3	0	0	0	1	0	0	N/A	N/A	N/A	0	N/A	N/A	N/A	N/A	N/A	0	N/A	N/A	N/A	N/A	N/A	0	N/A	N/A	N/A
Pre-existing VISTA data	chr4	124359244	124361243	hs1546	positive	fb	0	4	0	0	0	3	0	1	0	0	0	0	0	1	0	0	0	2	1	0	0	0	0	0	1	N/A	N/A	N/A	N/A	N/A	0	N/A	N/A	N/A	N/A	N/A	0	N/A	N/A	N/A	N/A	N/A	0
Pre-existing VISTA data	chr4	124375081	124376310	hs1045	negative	NA	0	0	0	0	0	0	0	0	0	0	0	0	0	1	0	0	0	0	0	0	0	0	0	0	N/A	N/A	N/A	N/A	N/A	N/A	N/A	N/A	N/A	N/A	N/A	N/A	N/A	N/A	N/A	N/A	N/A	N/A	N/A
Pre-existing VISTA data	chr4	124395349	124396094	hs270	negative	NA	1	2	0	0	0	0	0	0	0	0	0	0	0	0	1	0	1	0	0	0	0	0	0	0	N/A	N/A	N/A	N/A	N/A	N/A	N/A	N/A	N/A	N/A	N/A	N/A	N/A	N/A	N/A	N/A	N/A	N/A	N/A
Pre-existing VISTA data	chr4	124401702	124403018	hs1098	negative	NA	0	0	0	0	0	0	0	0	0	0	0	0	0	0	0	0	1	0	0	0	0	0	0	0	N/A	N/A	N/A	N/A	N/A	N/A	N/A	N/A	N/A	N/A	N/A	N/A	N/A	N/A	N/A	N/A	N/A	N/A	N/A
Pre-existing VISTA data	chr4	124455077	124456356	hs1008	negative	NA	0	0	0	0	0	0	0	0	0	0	0	0	1	1	0	2	1	1	0	0	0	0	0	0	N/A	N/A	N/A	N/A	N/A	N/A	N/A	N/A	N/A	N/A	N/A	N/A	N/A	N/A	N/A	N/A	N/A	N/A	N/A
Pre-existing VISTA data	chr4	124458305	124460392	hs2088	positive	ear	0	0	0	0	0	1	0	0	0	0	0	0	0	0	0	0	0	0	0	0	0	0	0	0	N/A	N/A	N/A	N/A	N/A	N/A	N/A	N/A	N/A	N/A	N/A	N/A	N/A	N/A	N/A	N/A	N/A	N/A	N/A
Pre-existing VISTA data	chr4	124477456	124479255	hs1001	positive	fb;hb;mb;nt	3	4	0	4	0	5	0	1	0	1	0	2	1	2	0	2	1	2	1	1	1	0	0	0	1	1	1	N/A	N/A	N/A	0	0	0	N/A	N/A	N/A	0	0	0	N/A	N/A	N/A	0
Pre-existing VISTA data	chr4	124520131	124521362	hs790	negative	NA	0	0	0	0	0	0	0	0	0	0	0	0	0	0	0	0	0	0	0	0	0	0	0	0	N/A	N/A	N/A	N/A	N/A	N/A	N/A	N/A	N/A	N/A	N/A	N/A	N/A	N/A	N/A	N/A	N/A	N/A	N/A
Pre-existing VISTA data	chr4	124526300	124527139	hs1179	negative	NA	0	0	0	0	0	2	0	0	0	0	0	0	0	1	0	1	1	2	0	0	0	0	0	0	N/A	N/A	N/A	N/A	N/A	N/A	N/A	N/A	N/A	N/A	N/A	N/A	N/A	N/A	N/A	N/A	N/A	N/A	N/A
Pre-existing VISTA data	chr4	124551045	124552186	hs1124	negative	NA	0	0	0	0	0	0	0	0	0	0	0	0	0	0	0	0	0	0	0	0	0	0	0	0	N/A	N/A	N/A	N/A	N/A	N/A	N/A	N/A	N/A	N/A	N/A	N/A	N/A	N/A	N/A	N/A	N/A	N/A	N/A
Pre-existing VISTA data	chr4	124615408	124616811	hs238	positive	nt	0	0	0	3	0	2	0	0	0	2	0	1	0	0	0	1	2	2	0	0	0	0	0	0	N/A	N/A	N/A	N/A	N/A	N/A	N/A	N/A	N/A	N/A	N/A	N/A	N/A	N/A	N/A	N/A	N/A	N/A	N/A
Pre-existing VISTA data	chr4	124671950	124672944	hs1105	negative	NA	2	4	0	3	0	3	0	0	0	2	0	0	1	1	1	1	2	1	0	0	0	0	0	0	N/A	N/A	N/A	N/A	N/A	N/A	N/A	N/A	N/A	N/A	N/A	N/A	N/A	N/A	N/A	N/A	N/A	N/A	N/A
Pre-existing VISTA data	chr4	128714851	128716975	hs1388	positive	fb;mb;nt;other	3	5	0	4	2	3	1	1	1	1	1	1	2	4	1	2	1	2	1	1	0	0	0	0	1	1	N/A	N/A	N/A	N/A	0	0	N/A	N/A	N/A	N/A	0	0	N/A	N/A	N/A	N/A	0
Pre-existing VISTA data	chr4	128804346	128805790	hs917	negative	NA	1	2	0	0	0	4	1	1	2	2	2	1	2	1	1	2	1	1	0	0	0	0	0	0	N/A	N/A	N/A	N/A	N/A	N/A	N/A	N/A	N/A	N/A	N/A	N/A	N/A	N/A	N/A	N/A	N/A	N/A	N/A
Pre-existing VISTA data	chr4	129713466	129714338	hs645	positive	other	0	0	0	0	0	0	0	0	0	0	0	0	0	0	0	0	0	0	0	0	0	0	0	0	N/A	N/A	N/A	N/A	N/A	N/A	N/A	N/A	N/A	N/A	N/A	N/A	N/A	N/A	N/A	N/A	N/A	N/A	N/A
Pre-existing VISTA data	chr4	131483171	131485713	mm1297	positive	other	2	0	0	0	3	1	1	1	0	2	1	1	2	2	2	0	2	0	0	0	0	0	0	0	N/A	N/A	N/A	N/A	N/A	N/A	N/A	N/A	N/A	N/A	N/A	N/A	N/A	N/A	N/A	N/A	N/A	N/A	N/A
Pre-existing VISTA data	chr4	132032112	132036152	mm1387	positive	fb	1	3	0	2	0	0	0	2	0	1	0	0	0	1	0	0	1	0	1	0	0	0	0	0	1	N/A	N/A	N/A	N/A	N/A	0	N/A	N/A	N/A	N/A	N/A	0	N/A	N/A	N/A	N/A	N/A	0
Pre-existing VISTA data	chr4	132075515	132079227	mm80	positive	bv	2	3	3	3	2	3	0	1	1	0	0	0	0	2	4	0	0	2	0	0	0	0	0	0	N/A	N/A	N/A	N/A	N/A	N/A	N/A	N/A	N/A	N/A	N/A	N/A	N/A	N/A	N/A	N/A	N/A	N/A	N/A
Pre-existing VISTA data	chr4	133116595	133118424	mm334	negative	NA	0	0	2	0	2	0	1	1	1	2	1	1	3	2	2	1	2	2	0	0	0	0	0	0	N/A	N/A	N/A	N/A	N/A	N/A	N/A	N/A	N/A	N/A	N/A	N/A	N/A	N/A	N/A	N/A	N/A	N/A	N/A
Pre-existing VISTA data	chr4	133729051	133730306	hs569	positive	ht	3	4	2	3	2	3	1	1	1	1	1	1	1	3	1	2	1	2	0	0	0	0	0	1	N/A	N/A	N/A	N/A	N/A	1	N/A	N/A	N/A	N/A	N/A	0	N/A	N/A	N/A	N/A	N/A	0	N/A
Pre-existing VISTA data	chr4	134292610	134294288	hs2271	positive	ht	0	0	3	0	0	0	0	0	1	0	0	0	0	0	2	0	0	0	0	0	0	0	0	1	N/A	N/A	N/A	N/A	N/A	1	N/A	N/A	N/A	N/A	N/A	0	N/A	N/A	N/A	N/A	N/A	0	N/A
Pre-existing VISTA data	chr4	134470099	134473977	hs2043	negative	NA	0	0	0	0	0	0	0	1	0	2	0	1	0	4	0	0	0	1	0	0	0	0	0	0	N/A	N/A	N/A	N/A	N/A	N/A	N/A	N/A	N/A	N/A	N/A	N/A	N/A	N/A	N/A	N/A	N/A	N/A	N/A
Pre-existing VISTA data	chr4	135205847	135207207	mm23	negative	NA	2	3	0	2	1	2	0	0	0	0	0	0	1	1	0	0	1	1	0	0	0	0	0	0	N/A	N/A	N/A	N/A	N/A	N/A	N/A	N/A	N/A	N/A	N/A	N/A	N/A	N/A	N/A	N/A	N/A	N/A	N/A
Pre-existing VISTA data	chr4	135256965	135260789	mm1332	negative	NA	0	0	0	0	0	0	0	1	2	1	1	1	0	2	4	0	2	2	0	0	0	0	0	0	N/A	N/A	N/A	N/A	N/A	N/A	N/A	N/A	N/A	N/A	N/A	N/A	N/A	N/A	N/A	N/A	N/A	N/A	N/A
Pre-existing VISTA data	chr4	136754321	136758801	mm1494	positive	mb;nose	3	2	1	4	1	3	1	1	0	1	0	2	3	3	2	5	3	2	0	1	0	1	0	0	N/A	1	N/A	1	N/A	N/A	N/A	0	N/A	0	N/A	N/A	N/A	0	N/A	0	N/A	N/A	N/A
Pre-existing VISTA data	chr4	139597440	139601336	mm1506	positive	bv;lb	1	0	2	3	2	3	1	1	1	3	1	2	1	5	3	4	4	2	0	0	0	0	1	0	N/A	N/A	N/A	N/A	1	N/A	N/A	N/A	N/A	N/A	0	N/A	N/A	N/A	N/A	N/A	0	N/A	N/A
Pre-existing VISTA data	chr4	139830774	139832375	hs1702	positive	mb	0	0	0	0	0	0	1	0	0	1	0	1	0	3	0	0	0	2	0	1	0	0	0	0	N/A	0	N/A	N/A	N/A	N/A	N/A	0	N/A	N/A	N/A	N/A	N/A	0	N/A	N/A	N/A	N/A	N/A
Pre-existing VISTA data	chr4	140010917	140012273	mm484	negative	NA	0	1	0	0	0	1	0	0	0	0	0	0	0	1	0	0	0	0	0	0	0	0	0	0	N/A	N/A	N/A	N/A	N/A	N/A	N/A	N/A	N/A	N/A	N/A	N/A	N/A	N/A	N/A	N/A	N/A	N/A	N/A
Pre-existing VISTA data	chr4	140218146	140219643	mm8	negative	NA	1	3	0	5	0	4	0	1	0	1	0	2	0	2	0	4	1	1	0	0	0	0	0	0	N/A	N/A	N/A	N/A	N/A	N/A	N/A	N/A	N/A	N/A	N/A	N/A	N/A	N/A	N/A	N/A	N/A	N/A	N/A
Pre-existing VISTA data	chr4	141536760	141537859	mm316	negative	NA	4	2	0	2	1	2	1	1	1	1	2	1	0	0	0	0	0	0	0	0	0	0	0	0	N/A	N/A	N/A	N/A	N/A	N/A	N/A	N/A	N/A	N/A	N/A	N/A	N/A	N/A	N/A	N/A	N/A	N/A	N/A
Pre-existing VISTA data	chr4	147962283	147964277	hs2125	positive	ht	0	0	3	0	0	0	0	0	2	0	0	0	0	0	2	0	0	0	0	0	0	0	0	1	N/A	N/A	N/A	N/A	N/A	1	N/A	N/A	N/A	N/A	N/A	0	N/A	N/A	N/A	N/A	N/A	0	N/A
Pre-existing VISTA data	chr4	147965244	147969830	hs2124	negative	NA	0	0	2	0	0	0	0	0	3	0	0	0	0	0	2	0	0	0	0	0	0	0	0	0	N/A	N/A	N/A	N/A	N/A	N/A	N/A	N/A	N/A	N/A	N/A	N/A	N/A	N/A	N/A	N/A	N/A	N/A	N/A
Pre-existing VISTA data	chr4	147999924	148001560	hs2123	positive	ht	0	0	1	3	0	4	0	0	2	2	0	1	0	0	1	0	0	1	0	0	0	0	0	1	N/A	N/A	N/A	N/A	N/A	1	N/A	N/A	N/A	N/A	N/A	0	N/A	N/A	N/A	N/A	N/A	0	N/A
Pre-existing VISTA data	chr4	148053605	148058620	hs2272	negative	NA	1	0	0	0	0	0	0	0	0	0	0	0	0	0	0	0	0	0	0	0	0	0	0	0	N/A	N/A	N/A	N/A	N/A	N/A	N/A	N/A	N/A	N/A	N/A	N/A	N/A	N/A	N/A	N/A	N/A	N/A	N/A
Pre-existing VISTA data	chr4	148293009	148293706	hs2638	negative	NA	0	0	0	0	0	0	0	0	0	0	0	0	0	0	0	0	0	0	0	0	0	0	0	0	N/A	N/A	N/A	N/A	N/A	N/A	N/A	N/A	N/A	N/A	N/A	N/A	N/A	N/A	N/A	N/A	N/A	N/A	N/A
Pre-existing VISTA data	chr4	148708124	148709197	hs241	positive	cn	0	0	0	0	0	0	0	0	0	0	0	0	0	1	1	0	0	2	0	0	0	0	0	0	N/A	N/A	N/A	N/A	N/A	N/A	N/A	N/A	N/A	N/A	N/A	N/A	N/A	N/A	N/A	N/A	N/A	N/A	N/A
Pre-existing VISTA data	chr4	148744314	148744862	hs417	negative	NA	0	0	0	0	0	0	0	0	0	1	0	0	0	0	0	1	0	0	0	0	0	0	0	0	N/A	N/A	N/A	N/A	N/A	N/A	N/A	N/A	N/A	N/A	N/A	N/A	N/A	N/A	N/A	N/A	N/A	N/A	N/A
Pre-existing VISTA data	chr4	148808781	148809417	hs408	positive	fb	0	0	0	0	0	0	0	0	0	0	0	0	0	0	2	0	1	0	1	0	0	0	0	0	0	N/A	N/A	N/A	N/A	N/A	0	N/A	N/A	N/A	N/A	N/A	0	N/A	N/A	N/A	N/A	N/A	0
Pre-existing VISTA data	chr4	148855952	148860332	hs2094	positive	hb	3	4	1	3	3	6	0	2	1	3	0	2	1	3	6	5	1	4	0	0	1	0	0	0	N/A	N/A	1	N/A	N/A	N/A	N/A	N/A	0	N/A	N/A	N/A	N/A	N/A	0	N/A	N/A	N/A	N/A
Pre-existing VISTA data	chr4	148859470	148860956	mm1532	positive	cn;hb	2	4	1	3	2	4	0	1	0	2	0	2	1	2	2	3	1	2	0	0	1	0	0	0	N/A	N/A	1	N/A	N/A	N/A	N/A	N/A	0	N/A	N/A	N/A	N/A	N/A	0	N/A	N/A	N/A	N/A
Pre-existing VISTA data	chr4	148876108	148876660	hs389	positive	ht	0	0	0	0	0	0	0	1	2	0	0	0	0	1	2	0	0	0	0	0	0	0	0	1	N/A	N/A	N/A	N/A	N/A	0	N/A	N/A	N/A	N/A	N/A	0	N/A	N/A	N/A	N/A	N/A	0	N/A
Pre-existing VISTA data	chr4	148897228	148898218	hs361	negative	NA	0	0	0	0	0	0	0	0	0	0	0	0	0	0	1	0	1	0	0	0	0	0	0	0	N/A	N/A	N/A	N/A	N/A	N/A	N/A	N/A	N/A	N/A	N/A	N/A	N/A	N/A	N/A	N/A	N/A	N/A	N/A
Pre-existing VISTA data	chr4	148921504	148922573	hs289	positive	nt	1	4	1	3	0	2	0	1	1	2	1	1	1	2	2	1	2	2	0	0	0	0	0	0	N/A	N/A	N/A	N/A	N/A	N/A	N/A	N/A	N/A	N/A	N/A	N/A	N/A	N/A	N/A	N/A	N/A	N/A	N/A
Pre-existing VISTA data	chr4	148984733	148987251	mm1566	positive	nose	3	0	1	0	2	2	1	0	2	1	2	0	1	3	1	2	1	2	0	0	0	1	0	0	N/A	N/A	N/A	1	N/A	N/A	N/A	N/A	N/A	0	N/A	N/A	N/A	N/A	N/A	0	N/A	N/A	N/A
Pre-existing VISTA data	chr4	149044049	149045134	hs677	negative	NA	0	0	0	0	0	0	0	0	0	0	0	0	0	0	0	0	0	0	0	0	0	0	0	0	N/A	N/A	N/A	N/A	N/A	N/A	N/A	N/A	N/A	N/A	N/A	N/A	N/A	N/A	N/A	N/A	N/A	N/A	N/A
Pre-existing VISTA data	chr4	149892945	149894384	hs1615	positive	ba;fb;fm;nose;som	2	1	0	2	1	2	1	1	2	1	1	0	1	1	1	0	2	0	1	0	0	1	0	0	1	N/A	N/A	1	N/A	N/A	0	N/A	N/A	0	N/A	N/A	0	N/A	N/A	0	N/A	N/A	0
Pre-existing VISTA data	chr4	150824120	150825822	hs1833	positive	ba;eye;fm;lb;nose;nt	0	0	0	0	0	0	2	0	2	0	1	0	1	1	3	1	1	1	0	0	0	1	1	0	N/A	N/A	N/A	0	0	N/A	N/A	N/A	N/A	0	0	N/A	N/A	N/A	N/A	0	0	N/A	N/A
Pre-existing VISTA data	chr4	154329035	154332718	hs2512	negative	NA	3	2	1	2	0	3	1	0	2	0	3	0	1	0	4	1	3	0	0	0	0	0	0	0	N/A	N/A	N/A	N/A	N/A	N/A	N/A	N/A	N/A	N/A	N/A	N/A	N/A	N/A	N/A	N/A	N/A	N/A	N/A
Pre-existing VISTA data	chr4	154393166	154397126	hs1912	positive	ht	1	0	3	0	0	1	0	0	2	1	2	0	2	2	3	2	4	4	0	0	0	0	0	1	N/A	N/A	N/A	N/A	N/A	1	N/A	N/A	N/A	N/A	N/A	0	N/A	N/A	N/A	N/A	N/A	0	N/A
Pre-existing VISTA data	chr4	154409862	154413003	hs2274	negative	NA	1	4	1	0	0	0	0	0	2	0	0	0	3	1	3	2	3	3	0	0	0	0	0	0	N/A	N/A	N/A	N/A	N/A	N/A	N/A	N/A	N/A	N/A	N/A	N/A	N/A	N/A	N/A	N/A	N/A	N/A	N/A
Pre-existing VISTA data	chr4	154415047	154418357	hs2275	negative	NA	0	0	0	0	1	0	1	0	0	0	2	0	0	0	0	0	2	0	0	0	0	0	0	0	N/A	N/A	N/A	N/A	N/A	N/A	N/A	N/A	N/A	N/A	N/A	N/A	N/A	N/A	N/A	N/A	N/A	N/A	N/A
Pre-existing VISTA data	chr4	154456294	154457168	hs705	positive	hb	0	0	0	0	0	0	0	0	0	0	0	0	0	1	0	0	0	0	0	0	1	0	0	0	N/A	N/A	0	N/A	N/A	N/A	N/A	N/A	0	N/A	N/A	N/A	N/A	N/A	0	N/A	N/A	N/A	N/A
Pre-existing VISTA data	chr4	154471427	154474118	mm1087	positive	fb;hb;lb;mb;nt	1	4	0	4	0	6	0	2	0	2	0	2	1	3	2	4	2	3	1	1	1	0	1	0	1	1	1	N/A	0	N/A	0	0	0	N/A	0	N/A	0	0	0	N/A	0	N/A	0
Pre-existing VISTA data	chr4	154593393	154596395	mm1560	negative	NA	0	2	0	3	3	2	1	1	0	1	1	1	3	3	4	2	1	1	0	0	0	0	0	0	N/A	N/A	N/A	N/A	N/A	N/A	N/A	N/A	N/A	N/A	N/A	N/A	N/A	N/A	N/A	N/A	N/A	N/A	N/A
Pre-existing VISTA data	chr4	154707414	154711162	mm1492	positive	fm;lb	0	0	0	0	4	0	0	0	0	0	1	0	1	1	0	0	2	0	0	0	0	1	1	0	N/A	N/A	N/A	0	1	N/A	N/A	N/A	N/A	0	0	N/A	N/A	N/A	N/A	0	0	N/A	N/A
Pre-existing VISTA data	chr4	154771104	154772345	mm1088	positive	ba;fb;lb	3	3	0	0	2	0	0	0	0	0	2	0	2	1	0	0	2	0	1	0	0	1	1	0	0	N/A	N/A	0	1	N/A	1	N/A	N/A	1	0	N/A	0	N/A	N/A	0	0	N/A	0
Pre-existing VISTA data	chr4	154786740	154788702	mm1089	negative	NA	3	0	0	0	1	0	0	0	1	0	0	0	1	0	2	0	3	0	0	0	0	0	0	0	N/A	N/A	N/A	N/A	N/A	N/A	N/A	N/A	N/A	N/A	N/A	N/A	N/A	N/A	N/A	N/A	N/A	N/A	N/A
Pre-existing VISTA data	chr4	154801900	154803150	mm1090	positive	ba;fm;lb;nose	2	0	0	0	0	0	2	0	0	0	2	0	2	1	1	0	1	2	0	0	0	1	1	0	N/A	N/A	N/A	1	0	N/A	N/A	N/A	N/A	0	0	N/A	N/A	N/A	N/A	0	0	N/A	N/A
Pre-existing VISTA data	chr4	155234678	155236167	mm318	positive	ht	4	4	3	3	0	4	1	1	1	2	1	2	3	3	1	2	1	1	0	0	0	0	0	1	N/A	N/A	N/A	N/A	N/A	1	N/A	N/A	N/A	N/A	N/A	0	N/A	N/A	N/A	N/A	N/A	0	N/A
Pre-existing VISTA data	chr5	4833307	4835698	hs1631	positive	som	2	4	0	4	2	3	1	1	1	1	1	1	0	1	2	0	1	2	0	0	0	0	0	0	N/A	N/A	N/A	N/A	N/A	N/A	N/A	N/A	N/A	N/A	N/A	N/A	N/A	N/A	N/A	N/A	N/A	N/A	N/A
Pre-existing VISTA data	chr5	4856900	4859896	hs1633	positive	fb	3	2	0	3	1	3	0	0	0	0	0	0	0	1	0	0	1	1	1	0	0	0	0	0	0	N/A	N/A	N/A	N/A	N/A	1	N/A	N/A	N/A	N/A	N/A	0	N/A	N/A	N/A	N/A	N/A	0
Pre-existing VISTA data	chr5	4867060	4869936	hs1628	positive	fb	0	5	0	2	0	6	0	3	0	0	0	4	0	2	1	2	0	3	1	0	0	0	0	0	1	N/A	N/A	N/A	N/A	N/A	0	N/A	N/A	N/A	N/A	N/A	0	N/A	N/A	N/A	N/A	N/A	0
Pre-existing VISTA data	chr5	4875240	4879651	hs1627	positive	ear;eye;fb;lb;mb	3	6	0	4	0	4	0	1	0	1	0	1	1	1	0	0	1	2	1	1	0	0	1	0	1	1	N/A	N/A	0	N/A	0	0	N/A	N/A	0	N/A	0	0	N/A	N/A	0	N/A	0
Pre-existing VISTA data	chr5	5007239	5009906	mm49	positive	mb	2	4	0	0	0	6	0	0	0	0	0	0	0	1	0	0	0	2	0	1	0	0	0	0	N/A	0	N/A	N/A	N/A	N/A	N/A	1	N/A	N/A	N/A	N/A	N/A	0	N/A	N/A	N/A	N/A	N/A
Pre-existing VISTA data	chr5	12505540	12509076	mm832	positive	ba;ear;nose	0	0	3	2	0	2	0	0	1	0	0	0	0	0	1	0	0	0	0	0	0	1	0	0	N/A	N/A	N/A	0	N/A	N/A	N/A	N/A	N/A	0	N/A	N/A	N/A	N/A	N/A	0	N/A	N/A	N/A
Pre-existing VISTA data	chr5	15966034	15967426	hs2419	positive	ba;eye;lb;som	0	0	1	0	0	0	0	0	1	0	0	0	0	0	0	0	0	0	0	0	0	1	1	0	N/A	N/A	N/A	0	0	N/A	N/A	N/A	N/A	0	0	N/A	N/A	N/A	N/A	0	0	N/A	N/A
Pre-existing VISTA data	chr5	16778222	16779671	mm1576	positive	lb	3	0	0	0	2	0	1	0	0	0	1	0	0	0	0	0	0	0	0	0	0	0	1	0	N/A	N/A	N/A	N/A	0	N/A	N/A	N/A	N/A	N/A	0	N/A	N/A	N/A	N/A	N/A	1	N/A	N/A
Pre-existing VISTA data	chr5	20079135	20082788	mm43	positive	ba;fm	4	0	0	0	0	0	0	0	0	0	0	0	0	0	0	0	0	0	0	0	0	1	0	0	N/A	N/A	N/A	0	N/A	N/A	N/A	N/A	N/A	0	N/A	N/A	N/A	N/A	N/A	0	N/A	N/A	N/A
Pre-existing VISTA data	chr5	20493777	20494889	mm389	positive	ear	0	0	0	0	0	0	0	0	0	0	0	0	0	0	0	0	0	0	0	0	0	0	0	0	N/A	N/A	N/A	N/A	N/A	N/A	N/A	N/A	N/A	N/A	N/A	N/A	N/A	N/A	N/A	N/A	N/A	N/A	N/A
Pre-existing VISTA data	chr5	20950024	20950986	mm390	negative	NA	0	3	0	0	0	0	1	0	1	1	0	0	0	0	0	0	0	1	0	0	0	0	0	0	N/A	N/A	N/A	N/A	N/A	N/A	N/A	N/A	N/A	N/A	N/A	N/A	N/A	N/A	N/A	N/A	N/A	N/A	N/A
Pre-existing VISTA data	chr5	21329157	21331111	mm186	positive	ht	0	1	4	3	0	2	0	0	1	0	0	0	0	1	3	0	0	1	0	0	0	0	0	1	N/A	N/A	N/A	N/A	N/A	1	N/A	N/A	N/A	N/A	N/A	0	N/A	N/A	N/A	N/A	N/A	0	N/A
Pre-existing VISTA data	chr5	21495902	21497355	mm391	negative	NA	1	0	0	0	1	0	1	0	0	0	1	0	0	0	0	0	1	0	0	0	0	0	0	0	N/A	N/A	N/A	N/A	N/A	N/A	N/A	N/A	N/A	N/A	N/A	N/A	N/A	N/A	N/A	N/A	N/A	N/A	N/A
Pre-existing VISTA data	chr5	21731578	21734432	mm1463	positive	fb	1	5	0	5	0	5	1	1	1	1	0	1	0	2	0	0	0	3	1	0	0	0	0	0	1	N/A	N/A	N/A	N/A	N/A	0	N/A	N/A	N/A	N/A	N/A	0	N/A	N/A	N/A	N/A	N/A	0
Pre-existing VISTA data	chr5	24335724	24339256	hs2192	positive	ht	1	2	3	3	1	1	0	0	2	2	0	0	0	0	1	3	0	1	0	0	0	0	0	1	N/A	N/A	N/A	N/A	N/A	1	N/A	N/A	N/A	N/A	N/A	0	N/A	N/A	N/A	N/A	N/A	0	N/A
Pre-existing VISTA data	chr5	24341637	24345753	hs1908	negative	NA	3	4	2	3	0	3	2	1	1	2	0	1	1	3	1	5	1	2	0	0	0	0	0	0	N/A	N/A	N/A	N/A	N/A	N/A	N/A	N/A	N/A	N/A	N/A	N/A	N/A	N/A	N/A	N/A	N/A	N/A	N/A
Pre-existing VISTA data	chr5	24494492	24495998	mm1191	positive	lb	0	0	0	0	0	0	0	0	0	0	0	0	0	0	0	0	0	0	0	0	0	0	1	0	N/A	N/A	N/A	N/A	0	N/A	N/A	N/A	N/A	N/A	0	N/A	N/A	N/A	N/A	N/A	0	N/A	N/A
Pre-existing VISTA data	chr5	24730557	24731843	mm394	positive	eye;mb	2	2	3	3	2	2	1	0	3	1	1	0	0	1	2	1	2	1	0	1	0	0	0	0	N/A	0	N/A	N/A	N/A	N/A	N/A	1	N/A	N/A	N/A	N/A	N/A	0	N/A	N/A	N/A	N/A	N/A
Pre-existing VISTA data	chr5	24960615	24961768	hs2193	positive	ht	0	0	0	0	0	0	0	0	0	0	0	0	0	0	0	0	0	0	0	0	0	0	0	1	N/A	N/A	N/A	N/A	N/A	0	N/A	N/A	N/A	N/A	N/A	0	N/A	N/A	N/A	N/A	N/A	0	N/A
Pre-existing VISTA data	chr5	24963695	24965031	hs2194	positive	ht;lb	0	0	0	0	0	0	0	0	0	0	0	0	0	0	0	0	0	0	0	0	0	0	1	1	N/A	N/A	N/A	N/A	0	0	N/A	N/A	N/A	N/A	0	0	N/A	N/A	N/A	N/A	0	0	N/A
Pre-existing VISTA data	chr5	24973279	24974340	hs2196	negative	NA	0	0	0	0	0	0	0	0	0	0	0	0	0	0	1	0	1	0	0	0	0	0	0	0	N/A	N/A	N/A	N/A	N/A	N/A	N/A	N/A	N/A	N/A	N/A	N/A	N/A	N/A	N/A	N/A	N/A	N/A	N/A
Pre-existing VISTA data	chr5	25000812	25002636	hs2198	negative	NA	0	0	0	0	0	0	0	0	0	0	0	0	0	0	1	0	1	0	0	0	0	0	0	0	N/A	N/A	N/A	N/A	N/A	N/A	N/A	N/A	N/A	N/A	N/A	N/A	N/A	N/A	N/A	N/A	N/A	N/A	N/A
Pre-existing VISTA data	chr5	25005603	25008254	hs2199	positive	mb	1	1	1	2	4	2	0	0	2	0	0	0	0	0	2	0	0	0	0	1	0	0	0	0	N/A	0	N/A	N/A	N/A	N/A	N/A	0	N/A	N/A	N/A	N/A	N/A	0	N/A	N/A	N/A	N/A	N/A
Pre-existing VISTA data	chr5	25008594	25011541	hs2200	positive	mb	4	3	3	5	2	5	0	0	1	0	0	0	0	4	2	0	1	1	0	1	0	0	0	0	N/A	0	N/A	N/A	N/A	N/A	N/A	1	N/A	N/A	N/A	N/A	N/A	0	N/A	N/A	N/A	N/A	N/A
Pre-existing VISTA data	chr5	28178922	28180422	hs1418	positive	hb;mb	0	0	0	0	0	4	0	0	0	0	0	1	0	0	0	0	0	2	0	1	1	0	0	0	N/A	1	0	N/A	N/A	N/A	N/A	0	0	N/A	N/A	N/A	N/A	0	0	N/A	N/A	N/A	N/A
Pre-existing VISTA data	chr5	28403754	28404882	hs1268	positive	lb	0	0	0	0	0	0	0	0	0	0	0	0	0	0	1	0	0	0	0	0	0	0	1	0	N/A	N/A	N/A	N/A	0	N/A	N/A	N/A	N/A	N/A	0	N/A	N/A	N/A	N/A	N/A	0	N/A	N/A
Pre-existing VISTA data	chr5	29314880	29315667	hs2496	positive	lb	0	0	0	0	1	0	0	0	0	0	0	0	0	0	0	0	0	0	0	0	0	0	1	0	N/A	N/A	N/A	N/A	0	N/A	N/A	N/A	N/A	N/A	0	N/A	N/A	N/A	N/A	N/A	0	N/A	N/A
Pre-existing VISTA data	chr5	29314880	29315667	mm1189	positive	lb	0	0	0	0	1	0	0	0	0	0	0	0	0	0	0	0	0	0	0	0	0	0	1	0	N/A	N/A	N/A	N/A	0	N/A	N/A	N/A	N/A	N/A	0	N/A	N/A	N/A	N/A	N/A	0	N/A	N/A
Pre-existing VISTA data	chr5	30614019	30616922	hs1885	negative	NA	0	0	2	1	0	1	0	0	2	0	0	0	0	0	3	0	0	0	0	0	0	0	0	0	N/A	N/A	N/A	N/A	N/A	N/A	N/A	N/A	N/A	N/A	N/A	N/A	N/A	N/A	N/A	N/A	N/A	N/A	N/A
Pre-existing VISTA data	chr5	32065702	32067139	hs1664	negative	NA	0	0	0	0	0	0	0	0	1	0	0	0	0	0	1	0	0	0	0	0	0	0	0	0	N/A	N/A	N/A	N/A	N/A	N/A	N/A	N/A	N/A	N/A	N/A	N/A	N/A	N/A	N/A	N/A	N/A	N/A	N/A
Pre-existing VISTA data	chr5	32065703	32067172	mm135	negative	NA	0	0	0	0	0	0	0	0	1	0	0	0	0	0	1	0	0	0	0	0	0	0	0	0	N/A	N/A	N/A	N/A	N/A	N/A	N/A	N/A	N/A	N/A	N/A	N/A	N/A	N/A	N/A	N/A	N/A	N/A	N/A
Pre-existing VISTA data	chr5	33575293	33575875	hs526	positive	fb	0	0	0	0	0	0	0	0	0	0	0	0	0	0	0	0	0	0	1	0	0	0	0	0	0	N/A	N/A	N/A	N/A	N/A	0	N/A	N/A	N/A	N/A	N/A	0	N/A	N/A	N/A	N/A	N/A	0
Pre-existing VISTA data	chr5	34326150	34327556	mm1015	negative	NA	2	3	2	3	0	3	0	0	0	0	0	0	1	1	0	1	1	2	0	0	0	0	0	0	N/A	N/A	N/A	N/A	N/A	N/A	N/A	N/A	N/A	N/A	N/A	N/A	N/A	N/A	N/A	N/A	N/A	N/A	N/A
[truncated: 1,049 more rows]
[truncated: 29 more columns]
