# Supplementary material for: Uncovering hidden enhancers through unbiased in vivo testing
Source: Nat Commun. 2025 Aug 8;16:7313. doi: 10.1038/s41467-025-62497-0 (PMC12331988; doi:10.1038/s41467-025-62497-0)
Supplement: Supplementary file 5 — Supplementary Data 3 [file 41467_2025_62497_MOESM5_ESM.xlsx]

## Sheet: Sheet1
Supplementary Data 3. Tissue-specific H3K27ac peak counts across the two loci tested by tiling for enhancer activity.
Chromosome	Start (mm10)	End (mm10)	Peak ID
chr9	63726550	63726767	smad3-6_forebrain_1
chr9	63750284	63750584	smad3-6_forebrain_2
chr9	63803081	63803952	smad3-6_forebrain_3
chr9	63958607	63961013	smad3-6_forebrain_4
chr9	63965116	63966263	smad3-6_forebrain_5
chr9	63973357	63976505	smad3-6_forebrain_6
chr9	63979405	63981266	smad3-6_forebrain_7
chr9	63998102	63998341	smad3-6_forebrain_8
chr9	64045612	64045866	smad3-6_forebrain_9
chr9	64057937	64058780	smad3-6_forebrain_10
chr9	64066676	64067379	smad3-6_forebrain_11
chr9	63750797	63751077	smad3-6_midbrain_1
chr9	63878861	63880288	smad3-6_midbrain_2
chr9	63922622	63922868	smad3-6_midbrain_3
chr9	63959436	63960939	smad3-6_midbrain_4
chr9	64057956	64058438	smad3-6_midbrain_5
chr9	64066639	64067229	smad3-6_midbrain_6
chr9	63715978	63716450	smad3-6_hindbrain_1
chr9	63879904	63880391	smad3-6_hindbrain_2
chr9	63959442	63961038	smad3-6_hindbrain_3
chr9	64045211	64045719	smad3-6_hindbrain_4
chr9	64049721	64050212	smad3-6_hindbrain_5
chr9	64058574	64058797	smad3-6_hindbrain_6
chr9	64066382	64067553	smad3-6_hindbrain_7
chr9	63697926	63698205	smad3-6_craniofacial_1
chr9	63716584	63717165	smad3-6_craniofacial_2
chr9	63726440	63726872	smad3-6_craniofacial_3
chr9	63749000	63749383	smad3-6_craniofacial_4
chr9	63771723	63772602	smad3-6_craniofacial_5
chr9	63779909	63781192	smad3-6_craniofacial_6
chr9	63896092	63896424	smad3-6_craniofacial_7
chr9	63941630	63943144	smad3-6_craniofacial_8
chr9	63958692	63961155	smad3-6_craniofacial_9
chr9	63970884	63974810	smad3-6_craniofacial_10
chr9	63979718	63981328	smad3-6_craniofacial_11
chr9	64045082	64045754	smad3-6_craniofacial_12
chr9	64049674	64050367	smad3-6_craniofacial_13
chr9	64057792	64059839	smad3-6_craniofacial_14
chr9	64066668	64067537	smad3-6_craniofacial_15
chr9	64084683	64086523	smad3-6_craniofacial_16
chr9	63697466	63697688	smad3-6_limb_1
chr9	63701812	63702071	smad3-6_limb_2
chr9	63737619	63738254	smad3-6_limb_3
chr9	63746338	63749661	smad3-6_limb_4
chr9	63772045	63772615	smad3-6_limb_5
chr9	63779875	63780875	smad3-6_limb_6
chr9	63786288	63786657	smad3-6_limb_7
chr9	63802860	63803888	smad3-6_limb_8
chr9	63836780	63837082	smad3-6_limb_9
chr9	63896107	63897026	smad3-6_limb_10
chr9	63927583	63927817	smad3-6_limb_11
chr9	63958079	63961434	smad3-6_limb_12
chr9	63968666	63968869	smad3-6_limb_13
chr9	63973468	63975045	smad3-6_limb_14
chr9	63979750	63981531	smad3-6_limb_15
chr9	63992882	63993250	smad3-6_limb_16
chr9	64045043	64045765	smad3-6_limb_17
chr9	64049057	64050976	smad3-6_limb_18
chr9	64057794	64060556	smad3-6_limb_19
chr9	64066919	64067251	smad3-6_limb_20
chr9	63672936	63673302	smad3-6_heart_1
chr9	63677225	63678748	smad3-6_heart_2
chr9	63685500	63687755	smad3-6_heart_3
chr9	63692186	63692615	smad3-6_heart_4
chr9	63696640	63699128	smad3-6_heart_5
chr9	63704106	63707455	smad3-6_heart_6
chr9	63711419	63727984	smad3-6_heart_7
chr9	63732879	63734277	smad3-6_heart_8
chr9	63738857	63739082	smad3-6_heart_9
chr9	63742046	63751162	smad3-6_heart_10
chr9	63779898	63780829	smad3-6_heart_11
chr9	63785228	63785454	smad3-6_heart_12
chr9	63791597	63791975	smad3-6_heart_13
chr9	63803047	63803598	smad3-6_heart_14
chr9	63877001	63878147	smad3-6_heart_15
chr9	63895686	63897427	smad3-6_heart_16
chr9	63916500	63930108	smad3-6_heart_17
chr9	63936830	63937650	smad3-6_heart_18
chr9	63941230	63943767	smad3-6_heart_19
chr9	64000345	64001042	smad3-6_heart_20
chr9	64029760	64031081	smad3-6_heart_21
chr9	64040117	64061530	smad3-6_heart_22
chr9	64064532	64071298	smad3-6_heart_23
chr9	64075022	64080975	smad3-6_heart_24
chr9	64083528	64089329	smad3-6_heart_25
chr9	64093616	64094963	smad3-6_heart_26
chr13	15394688	15395294	gli3_forebrain_1
chr13	15479312	15479633	gli3_forebrain_2
chr13	15485686	15487797	gli3_forebrain_3
chr13	15517024	15517455	gli3_forebrain_4
chr13	15555749	15557297	gli3_forebrain_5
chr13	15602024	15603254	gli3_forebrain_6
chr13	15617567	15625314	gli3_forebrain_7
chr13	15706611	15709033	gli3_forebrain_8
chr13	15759485	15759904	gli3_forebrain_9
chr13	15484727	15487585	gli3_midbrain_1
chr13	15541210	15545380	gli3_midbrain_2
chr13	15556376	15556912	gli3_midbrain_3
chr13	15602073	15604266	gli3_midbrain_4
chr13	15618344	15618697	gli3_midbrain_5
chr13	15624436	15625033	gli3_midbrain_6
chr13	15707230	15708344	gli3_midbrain_7
chr13	15759433	15759727	gli3_midbrain_8
chr13	15011716	15011955	gli3_hindbrain_1
chr13	15484878	15487084	gli3_hindbrain_2
chr13	15517258	15517632	gli3_hindbrain_3
chr13	15541229	15544343	gli3_hindbrain_4
chr13	15577227	15577683	gli3_hindbrain_5
chr13	15602649	15602892	gli3_hindbrain_6
chr13	15624043	15624829	gli3_hindbrain_7
chr13	15670212	15670747	gli3_hindbrain_8
chr13	15758976	15759947	gli3_hindbrain_9
chr13	15053111	15053383	gli3_craniofacial_1
chr13	15590182	15590460	gli3_craniofacial_2
chr13	15052610	15053924	gli3_limb_1
chr13	15212606	15213147	gli3_limb_2
chr13	15394910	15395396	gli3_limb_3
chr13	15487304	15487569	gli3_limb_4
chr13	15543578	15544169	gli3_limb_5
chr13	15549182	15551291	gli3_limb_6
chr13	15560581	15560861	gli3_limb_7
chr13	15577231	15577682	gli3_limb_8
chr13	15590323	15590809	gli3_limb_9
chr13	15665585	15665940	gli3_heart_1
