# Supplementary material for: Uncovering hidden enhancers through unbiased in vivo testing
Source: Nat Commun. 2025 Aug 8;16:7313. doi: 10.1038/s41467-025-62497-0 (PMC12331988; doi:10.1038/s41467-025-62497-0)
Supplement: Supplementary file 8 — Source Data [file 41467_2025_62497_MOESM8_ESM.xlsx]

## Sheet: Suppl. Fig. 9
Supplementary Figure 9
	all tissues			forebrain
	category	evo_score		category	evo_score
	Hidden	0.604427		Hidden	0.572811
	Hidden	0.117758		Hidden	0.262632
	Hidden	0.258043		Hidden	0.0372942
	Hidden	0.303991		Hidden	0.10765
	Hidden	0.123265		Hidden	0.460127
	Hidden	0.280818		Hidden	0.11324
	Hidden	0.094711		Hidden	0.22137
	Hidden	0.333791		Hidden	0.843238
	Hidden	0.244881		Hidden	0.790836
	Hidden	0.62229		Hidden	0.156893
	Hidden	0.0845318		Hidden	0.425874
	Hidden	0.265136		Hidden	0.280818
	Hidden	0.698854		Hidden	0.857894
	Hidden	0.509813		Hidden	0.62229
	Hidden	0.179461		Hidden	0.0432488
	Hidden	0.782711		Hidden	0.18927
	Hidden	0.465729		Hidden	0.240547
	Hidden	0.843238		Hidden	0.233047
	Hidden	0.233047		Hidden	0.0814642
	Hidden	0.827349		Hidden	0.496802
	Hidden	0.0432488		Hidden	0.0921745
	Hidden	0.0921745		Hidden	0.804767
	Hidden	0.329438		Hidden	0.277348
	Hidden	0.618811		Hidden	0.478245
	Hidden	0.244553		Hidden	0.549104
	Hidden	0.18927		Hidden	0.570086
	Hidden	0.542837		Hidden	0.482278
	Hidden	0.496802		Hidden	0.0783075
	Hidden	0.20732		Hidden	0.183183
	Hidden	0.0773355		Hidden	0.0437917
	Hidden	0.703816		Hidden	0.163819
	Hidden	0.846836		Hidden	0.520769
	Hidden	0.163819		Hidden	0.459043
	Hidden	0.176592		Hidden	0.210783
	Hidden	0.235771		Hidden	0.288465
	Hidden	0.572811		Hidden	0.661107
	Hidden	0.86285		Hidden	0.237963
	Hidden	0.11324		Hidden	0.100909
	Hidden	0.0597887		Hidden	0.0932334
	Hidden	0.779478		Hidden	0.779478
	Hidden	0.121013		Hidden	0.318177
	Hidden	0.835767		Hidden	0.519746
	Hidden	0.772632		Hidden	0.347509
	Hidden	0.367693		Marked	0.307715
	Hidden	0.130377		Marked	0.178105
	Hidden	0.0874922		Marked	0.530554
	Hidden	0.3368		Marked	0.509813
	Hidden	0.0789592		Marked	0.110273
	Hidden	0.520769		Marked	0.912378
	Hidden	0.0826209		Marked	0.764511
	Hidden	0.696539		Marked	0.459791
	Hidden	0.950693		Marked	0.103151
	Hidden	0.859577		Marked	0.290899
	Hidden	0.311009		Marked	0.100987
	Hidden	0.156893		Marked	0.356559
	Hidden	0.537175		Marked	0.368707
	Hidden	0.0303965		Marked	0.398655
	Hidden	0.272596		Marked	0.0958884
	Hidden	0.0910754		Marked	0.0789592
	Hidden	0.134413		Marked	0.113191
	Hidden	0.316939		Marked	0.0615467
	Hidden	0.297202		Marked	0.317286
	Hidden	0.233218		Marked	0.0673153
	Hidden	0.790836		Marked	0.181761
	Hidden	0.6146		Marked	0.0817138
	Hidden	0		Marked	0.65913
	Hidden	0.262632		Marked	0.26225
	Hidden	0.299552		Marked	0.137225
	Hidden	0.516022		Marked	0.56881
	Hidden	0.661107		Marked	0.272113
	Hidden	0.425874		Marked	0.387826
	Hidden	0.844956		Marked	0.104053
	Hidden	0.65913		Marked	0.515713
	Hidden	0.612255		Marked	0.586313
	Hidden	0.70776		Marked	0.188931
	Hidden	0.0755345		Marked	0.0983033
	Hidden	0.0786826		Marked	0.173066
	Hidden	0.586159		Marked	0.807413
	Hidden	0.20295		Marked	0.067598
	Hidden	0.0918138		Marked	0.209959
	Hidden	0.952688		Marked	0.0924145
	Hidden	0.277348		Marked	0.587889
	Hidden	0.269111		Marked	0.160372
	Hidden	0.812077		Marked	0.770199
	Hidden	0.691639		Marked	0.155278
	Hidden	0.255258		Marked	0.453506
	Hidden	0.0328889		Marked	0.272365
	Hidden	0.157925		Marked	0.13672
	Hidden	0.272637		Marked	0.349164
	Hidden	0.22137		Marked	0.0677033
	Hidden	0.0359218		Marked	0.210542
	Hidden	0.744932		Marked	0.861488
	Hidden	0.854925		Marked	0.839938
	Hidden	0.701888		Marked	0.0879294
	Hidden	0.630239		Marked	0.22368
	Hidden	0.482278		Marked	0.764002
	Hidden	0.0730499		Marked	0.435778
	Hidden	0.398877		Marked	0.521252
	Hidden	0.318177		Marked	0.489637
	Hidden	0.108501		Marked	0.83291
	Hidden	0.216843		Marked	0.542837
	Hidden	0.696151		Marked	0.219898
	Hidden	0.459043		Marked	0.674819
	Hidden	0.212557		Marked	0.649006
	Hidden	0.929555		Marked	0.86285
	Hidden	0.436997		Marked	0.297382
	Hidden	0.22105		Marked	0.185948
	Hidden	0.0932334		Marked	0.827349
	Hidden	0.311297		Marked	0.525612
	Hidden	0.460127		Marked	0.251793
	Hidden	0.398655		Marked	0.54832
	Hidden	0.203107		Marked	0.0679441
	Hidden	0.327942		Marked	0.702776
	Hidden	0.907318		Marked	0.235438
	Hidden	0.0437917		Marked	0.641487
	Hidden	0.176372		Marked	0.555149
	Hidden	0.158211		Marked	0.184578
	Hidden	0.191303		Marked	0.279425
	Hidden	0.10765		Marked	0.115235
	Hidden	0.183183		Marked	0.0946791
	Hidden	0.127927		Marked	0.0400852
	Hidden	0.0845039		Marked	0.154115
	Hidden	0.0882148		Marked	0.391652
	Hidden	0.210783		Marked	0.369178
	Hidden	0.654263		Marked	0.272637
	Hidden	0.635278		Marked	0.287228
	Hidden	0.798633		Marked	0.864518
	Hidden	0.111266		Marked	0.284217
	Hidden	0.151872		Marked	0.530035
	Hidden	0.663477		Marked	0.073772
	Hidden	0.146503		Marked	0.954703
	Hidden	0.728468		Marked	0.506783
	Hidden	0.109289		Marked	0.269788
	Hidden	0.338015		Marked	0.0888303
	Hidden	0.306028		Marked	0.972252
	Hidden	0.347509		Marked	0.386034
	Hidden	0.240547		Marked	0.137966
	Hidden	0.105334		Marked	0.0840355
	Hidden	0.703582		Marked	0.436276
	Hidden	0.315815		Marked	0.281091
	Hidden	0.0646598		Marked	0.669008
	Hidden	0.47238		Marked	0.276229
	Hidden	0.228532		Marked	0.71475
	Hidden	0.637617		Marked	0.146645
	Hidden	0.312049		Marked	0.126209
	Hidden	0.613223		Marked	0.275011
	Hidden	0.969607		Marked	0.0646549
	Hidden	0.467112		Marked	0.783565
	Hidden	0.762095		Marked	0.477272
	Hidden	0.642835		Marked	0.654263
	Hidden	0.122695		Marked	0.327176
	Hidden	0.402916		Marked	0.0677959
	Hidden	0.873278		Marked	0.262999
	Hidden	0.0794573		Marked	0.837498
	Hidden	0.737666		Marked	0.167542
	Hidden	0.0583577		Marked	0.635278
	Hidden	0.37273		Marked	0.795437
	Hidden	0.0541926		Marked	0.497747
	Hidden	0.237963		Marked	0.828136
	Hidden	0.104617		Marked	0.147182
	Hidden	0.783565		Marked	0.201071
	Hidden	0.616085		Marked	0.582153
	Hidden	0.0644455		Marked	0.186863
	Hidden	0.0496687		Marked	0.213161
	Hidden	0.234266		Marked	0.132124
	Hidden	0.150153		Marked	0.0738276
	Hidden	0.459489		Marked	0.0869817
	Hidden	0.121159		Marked	0.377904
	Hidden	0.179938		Marked	0.0706621
	Hidden	0.395269		Marked	0.0942826
	Hidden	0.649025		Marked	0.485187
	Hidden	0.482673		Marked	0.360891
	Hidden	0.544255		Marked	0.0501221
	Hidden	0.162906		Marked	0.659233
	Hidden	0.614014		Marked	0.238381
	Hidden	0.802804		Marked	0.632678
	Hidden	0.878318		Marked	0.0534501
	Hidden	0.405564		Marked	0.294607
	Hidden	0.11009		Marked	0.723926
	Hidden	0.638071		Marked	0.124763
	Hidden	0.0747999		Marked	0.747503
	Hidden	0.318341		Marked	0.965649
	Hidden	0.426553		Marked	0.259377
	Hidden	0.892482		Marked	0.247884
	Hidden	0.0974779		Marked	0.301227
	Hidden	0.0372942		Marked	0.137375
	Hidden	0.0858993		Marked	0.538069
	Hidden	0.171772		Marked	0.095482
	Hidden	0.879022		Marked	0.684094
	Hidden	0.519746		Marked	0.0582935
	Hidden	0.570146		Marked	0.229151
	Hidden	0.635952		Marked	0.12938
	Hidden	0.447234		Marked	0.306028
	Hidden	0.804767		Marked	0.134489
	Hidden	0.0879375		Marked	0.463803
	Hidden	0.116574		Marked	0.658893
	Hidden	0.983956		Marked	0.864647
	Hidden	0.447752		Marked	0.338982
	Hidden	0.0542369		Marked	0.472586
	Hidden	0.576699		Marked	0.856184
	Hidden	0.0100358		Marked	0.783925
	Hidden	0.312838		Marked	0.407803
	Hidden	0.0843403		Marked	0.331191
	Hidden	0.472		Marked	0.138192
	Hidden	0.549104		Marked	0.571406
	Hidden	0.389132		Marked	0.959223
	Hidden	0.742861		Marked	0.0651237
	Hidden	0.100909		Marked	0.121787
	Hidden	0.736329		Marked	0.106284
	Hidden	0.364889		Marked	0.540684
	Hidden	0.859793		Marked	0.845057
	Hidden	0.0512338		Marked	0.159247
	Hidden	0.201071		Marked	0.198163
	Hidden	0.0783075		Marked	0.673448
	Hidden	0.288465		Marked	0.0303852
	Hidden	0.760744		Marked	0.158417
	Hidden	0.84424		Marked	0.460652
	Hidden	0.595274		Marked	0.175198
	Hidden	0.857894		Marked	0.185515
	Hidden	0.13772		Marked	0.0652083
	Hidden	0.698338		Marked	0.239501
	Hidden	0.528487		Marked	0.066834
	Hidden	0.935631		Marked	0.199019
	Hidden	0.168317		Marked	0.189133
	Hidden	0.749993		Marked	0.0800741
	Hidden	0.808371		Marked	0.179144
	Hidden	0.153023		Marked	0.430866
	Hidden	0.570086		Marked	0.232446
	Hidden	0.872477		Marked	0.826882
	Hidden	0.150773		Marked	0.0526821
	Hidden	0.442586		Marked	0.145693
	Hidden	0.342912		Marked	0.0205535
	Hidden	0.478245		Marked	0.906061
	Hidden	0.671955		Marked	0.159152
	Hidden	0.870194		Marked	0.427244
	Hidden	0.856097		Marked	0.700607
	Hidden	0.691141		Marked	0.585686
	Hidden	0.810782		Marked	0.855608
	Hidden	0		Marked	0.37273
	Hidden	0.751317		Marked	0.350816
	Hidden	0.847724		Marked	0
	Hidden	0.174023		Marked	0.433849
	Hidden	0.170933		Marked	0.262123
	Hidden	0.740225		Marked	0.771555
	Hidden	0.713642		Marked	0.175548
	Hidden	0.303488		Marked	0.796308
	Hidden	0.433019		Marked	0.411204
	Hidden	0.0814642		Marked	0.203107
	Hidden	0.238483		Marked	0.204653
	Hidden	0.405163		Marked	0.300022
	Hidden	0.182063		Marked	0.189644
	Hidden	0.00950404		Marked	0.0862268
	Hidden	0.390636		Marked	0.150153
	Hidden	0.655369		Marked	0.0529916
	Hidden	0.0574462		Marked	0.405163
	Hidden	0.459737		Marked	0.17217
	Hidden	0.404074		Marked	0.504137
	Hidden	0.841535		Marked	0.156434
	Hidden	0.723926		Marked	0.0683221
	Hidden	0.162388		Marked	0.543006
	Hidden	0.317681		Marked	0.142133
	Hidden	0.695515		Marked	0.827369
	Hidden	0.523596		Marked	0.269156
	Hidden	0.572029		Marked	0.449484
	Hidden	0.33353		Marked	0.0611848
	Hidden	0.209103		Marked	0.195427
	Hidden	0.393443		Marked	0.463865
	Hidden	0.207098		Marked	0.295313
	Hidden	0.142627		Marked	0.106996
	Hidden	0.567786		Marked	0.162906
	Marked	0.262123		Marked	0.113321
	Marked	0.100807		Marked	0.128493
	Marked	0.0305133		Marked	0.553232
	Marked	0.543803		Marked	0.859577
	Marked	0.143234		Marked	0.221874
	Marked	0.0404895		Marked	0.107203
	Marked	0.263881		Marked	0.145423
	Marked	0.517199		Marked	0.162448
	Marked	0.357215		Marked	0.920855
	Marked	0.567403		Marked	0.225607
	Marked	0.229272		Marked	0.20167
	Marked	0.100305		Marked	0.102433
	Marked	0.0303852		Marked	0.356477
	Marked	0.220924		Marked	0.177889
	Marked	0.168149		Marked	0.426623
	Marked	0.465155		Marked	0.257362
	Marked	0.888628		Marked	0.2699
	Marked	0.180506		Marked	0.0597979
	Marked	0.643973		Marked	0.586613
	Marked	0.728432		Marked	0.530053
	Marked	0.15889		Marked	0.872133
	Marked	0.894005		Marked	0.829266
	Marked	0.172368		Marked	0.516963
	Marked	0.530554		Marked	0.143414
	Marked	0.103045		Marked	0.739052
	Marked	0.374264		Marked	0.236514
	Marked	0.828136		Marked	0.36955
	Marked	0.0487891		Marked	0.127266
	Marked	0.791086		Marked	0.112867
	Marked	0.0577873		Marked	0.453615
	Marked	0.235811		Marked	0.105734
	Marked	0.115235		Marked	0.482864
	Marked	0.0677959		Marked	0.228532
	Marked	0.173066		Marked	0.151336
	Marked	0.573177		Marked	0.497517
	Marked	0.734985		Marked	0.475907
	Marked	0.107203		Marked	0.430463
	Marked	0.248073		Marked	0.626561
	Marked	0.199557		Marked	0.177261
	Marked	0.752673		Marked	0.0834991
	Marked	0.0484926		Marked	0.194794
	Marked	0.0627349		Marked	0.220924
	Marked	0.268165		Marked	0.523685
	Marked	0.537386		Marked	0.11815
	Marked	0.7406		Marked	0.193656
	Marked	0.587393		Marked	0.112561
	Marked	0.371278		Marked	0.22294
	Marked	0.41859		Marked	0.513689
	Marked	0.0679441		Marked	0.447234
	Marked	0.923539		Marked	0.0433636
	Marked	0.712059		Marked	0.371278
	Marked	0.181761		Marked	0.672528
	Marked	0.0536883		Marked	0.623016
	Marked	0.818218		Marked	0.0883752
	Marked	0.530194		Marked	0.141643
	Marked	0.156893		Marked	0.0725101
	Marked	0.622666		Marked	0.105751
	Marked	0.138507		Marked	0.175238
	Marked	0.09259		Marked	0.159227
	Marked	0.189644		Marked	0.829969
	Marked	0.688096		Marked	0.0736106
	Marked	0.533146		Marked	0.853372
	Marked	0.195092		Marked	0.0275708
	Marked	0.0523253		Marked	0.761856
	Marked	0.583776		Marked	0.3794
	Marked	0.100377		Marked	0.2386
	Marked	0.219898		Marked	0.0715308
	Marked	0.151271		Marked	0.286776
	Marked	0.26418		Marked	0.128678
	Marked	0.860924		Marked	0.0397358
	Marked	0.200304		Marked	0.806548
	Marked	0.273185		Marked	0.105387
	Marked	0.700346		Marked	0.150924
	Marked	0.57998		Marked	0.448291
	Marked	0.513689		Marked	0.635064
	Marked	0.504137		Marked	0.174972
	Marked	0.783925		Marked	0.681163
	Marked	0.610233		Marked	0.459749
	Marked	0.509813		Marked	0.121711
	Marked	0.599189		Marked	0.180755
	Marked	0.286204		Marked	0.106432
	Marked	0		Marked	0.0437044
	Marked	0.829924		Marked	0.795023
	Marked	0.453615		Marked	0.759902
	Marked	0.864518		Marked	0.246146
	Marked	0.431646		Marked	0.860924
	Marked	0.542837		Marked	0.252652
	Marked	0.104644		Marked	0.539204
	Marked	0.0958884		Marked	0.0312552
	Marked	0.118067		Marked	0.623345
	Marked	0.332024		Marked	0.177168
	Marked	0.64883		Marked	0.0999751
	Marked	0.627497		Marked	0.444833
	Marked	0		Marked	0.0730499
	Marked	0.298298		Marked	0.749221
	Marked	0.350816		Marked	0.205072
	Marked	0.80479		Marked	0.907752
	Marked	0.137966		Marked	0.829177
	Marked	0.634475		Marked	0.827238
	Marked	0.269156		Marked	0.163737
	Marked	0.728161		Marked	0.261743
	Marked	0.0886842		Marked	0.610233
	Marked	0.593605		Marked	0.231398
	Marked	0.611881		Marked	0.608952
	Marked	0.231398		Marked	0.126164
	Marked	0.308251		Marked	0.18381
	Marked	0.327176		Marked	0.634882
	Marked	0.0620287		Marked	0.332841
	Marked	0.0677033		Marked	0.212563
	Marked	0.359882		Marked	0.171864
	Marked	0.073772		Marked	0.147306
	Marked	0.279678		Marked	0.468604
	Marked	0.0820894		Marked	0.286204
	Marked	0.163447		Marked	0.348263
	Marked	0.0542523		Marked	0.902917
	Marked	0.0736106		Marked	0.274998
	Marked	0.972252		Marked	0.363879
	Marked	0.203647		Marked	0.058282
	Marked	0.18381		Marked	0.281049
	Marked	0.538069		Marked	0.556651
	Marked	0.0575122		Marked	0.16043
	Marked	0.802804		Marked	0.555404
	Marked	0.095116		Marked	0.152299
	Marked	0.614808		Marked	0.154157
	Marked	0.742861		Marked	0.133677
	Marked	0.119523		Marked	0.00399375
	Marked	0.344066		Marked	0.33201
	Marked	0.317681		Marked	0.692326
	Marked	0.827238		Marked	0.139465
	Marked	0.46495		Marked	0.458316
	Marked	0.391828		Marked	0.134684
	Marked	0.11815		Marked	0.563507
	Marked	0.787887		Marked	0.135032
	Marked	0.115618		Marked	0.701628
	Marked	0.449484		Marked	0.344066
	Marked	0.14941		Marked	0.217583
	Marked	0.673448		Marked	0.244553
	Marked	0.612074		Marked	0.0852269
	Marked	0.227239		Marked	0.204995
	Marked	0.0563624		Marked	0.575295
	Marked	0.506783		Marked	0.647603
	Marked	0.0789592		Marked	0
	Marked	0.161743		Marked	0.0667685
	Marked	0.11891		Marked	0.87816
	Marked	0.121787		Marked	0.433019
	Marked	0.226148		Marked	0.177703
	Marked	0.829266		Marked	0.928494
	Marked	0.125082		Marked	0.730971
	Marked	0.0953889		Marked	0.0971911
	Marked	0.0776669		Marked	0.453985
	Marked	0.112249		Marked	0.382571
	Marked	0.0513014		Marked	0.139915
	Marked	0.0773355		Marked	0.492592
	Marked	0.0596985		Marked	0.460326
	Marked	0.1914		Marked	0.244382
	Marked	0.223927		Marked	0.137113
	Marked	0.764002		Marked	0.238483
	Marked	0.049302		Marked	0.929592
	Marked	0.909373		Marked	0.835838
	Marked	0.395213		Marked	0.838857
	Marked	0		Marked	0.637617
	Marked	0.127927		Marked	0.426436
	Marked	0.19979		Marked	0.683982
	Marked	0.133252		Marked	0.632292
	Marked	0.538924		Marked	0.100377
	Marked	0.759902		Marked	0.525152
	Marked	0.518809		Marked	0.374297
	Marked	0.626671		Marked	0.618566
	Marked	0.587889		Marked	0.061483
	Marked	0.829969		Marked	0.38073
	Marked	0.184578		Marked	0.103288
	Marked	0.193052		Marked	0.927448
	Marked	0.146645		Marked	0.687036
	Marked	0.273066		Marked	0.565113
	Marked	0.155278		Marked	0.150773
	Marked	0.396952		Marked	0.151735
	Marked	0.294726		Marked	0.489271
	Marked	0.907752		Marked	0.136063
	Marked	0.0650966		Marked	0.161743
	Marked	0.890373		Marked	0.586671
	Marked	0.187313		Marked	0.0397035
	Marked	0.952688		Marked	0.367848
	Marked	0.723303		Marked	0.814029
	Marked	0.697705		Marked	0.395269
	Marked	0.564571		Marked	0.226148
	Marked	0.891715		Marked	0.189946
	Marked	0.549104		Marked	0.299552
	Marked	0.589131		Marked	0.279678
	Marked	0.348263		Marked	0.143234
	Marked	0		Marked	0.439926
	Marked	0.843238		Marked	0.271692
	Marked	0.095482		Marked	0.705702
	Marked	0.398877		Marked	0.88921
	Marked	0.216843		Marked	0.127927
	Marked	0.801609		Marked	0.326999
	Marked	0.300022
	Marked	0.0550724
	Marked	0.56881
	Marked	0.796308
	Marked	0.129022
	Marked	0.221874
	Marked	0.120211
	Marked	0.38153
	Marked	0.605884
	Marked	0.145423
	Marked	0.844956
	Marked	0.47238
	Marked	0.65913
	Marked	0.585686
	Marked	0.261743
	Marked	0.104053
	Marked	0.0841226
	Marked	0.573681
	Marked	0.297202
	Marked	0.281508
	Marked	0.194794
	Marked	0.206805
	Marked	0.258043
	Marked	0.275601
	Marked	0.229151
	Marked	0.0879391
	Marked	0.409547
	Marked	0.683982
	Marked	0.288963
	Marked	0.718497
	Marked	0.0918357
	Marked	0.118406
	Marked	0.196502
	Marked	0.586934
	Marked	0.140463
	Marked	0.317286
	Marked	0.116305
	Marked	0.262056
	Marked	0.551629
	Marked	0.0046087
	Marked	0.616775
	Marked	0.128152
	Marked	0.882563
	Marked	0.459791
	Marked	0.113672
	Marked	0.0100358
	Marked	0.134684
	Marked	0.827369
	Marked	0.841319
	Marked	0.059607
	Marked	0.497747
	Marked	0.525612
	Marked	0.224849
	Marked	0.896755
	Marked	0.290899
	Marked	0.061483
	Marked	0.671843
	Marked	0.260817
	Marked	0.255258
	Marked	0.151735
	Marked	0.460452
	Marked	0.839938
	Marked	0.769334
	Marked	0.193954
	Marked	0.134489
	Marked	0.806548
	Marked	0.437119
	Marked	0.515713
	Marked	0.837498
	Marked	0.83635
	Marked	0.426623
	Marked	0.430463
	Marked	0.109469
	Marked	0.856184
	Marked	0.582153
	Marked	0.0401855
	Marked	0.0464493
	Marked	0.678438
	Marked	0.439926
	Marked	0.0971911
	Marked	0.167542
	Marked	0.444833
	Marked	0.262336
	Marked	0.586671
	Marked	0.549361
	Marked	0.205072
	Marked	0.117103
	Marked	0.195077
	Marked	0.279425
	Marked	0.543006
	Marked	0.179938
	Marked	0.177732
	Marked	0.860643
	Marked	0.333443
	Marked	0.843474
	Marked	0.0529221
	Marked	0.478245
	Marked	0
	Marked	0.158823
	Marked	0.199019
	Marked	0.269788
	Marked	0.0275708
	Marked	0.113321
	Marked	0.798377
	Marked	0.658893
	Marked	0.0264293
	Marked	0.126209
	Marked	0.87808
	Marked	0.894507
	Marked	0.38073
	Marked	0.410028
	Marked	0.673527
	Marked	0.308228
	Marked	0.530274
	Marked	0.480447
	Marked	0.604366
	Marked	0.185948
	Marked	0.105736
	Marked	0.0526276
	Marked	0.307715
	Marked	0.2636
	Marked	0.290727
	Marked	0.141204
	Marked	0.0529916
	Marked	0.150924
	Marked	0.585336
	Marked	0.246146
	Marked	0.337688
	Marked	0.112561
	Marked	0.0651237
	Marked	0.132124
	Marked	0.0911937
	Marked	0.244382
	Marked	0.756821
	Marked	0.377904
	Marked	0.520769
	Marked	0.0666099
	Marked	0.0236314
	Marked	0.175198
	Marked	0.159152
	Marked	0.10953
	Marked	0.598818
	Marked	0.0592372
	Marked	0.721151
	Marked	0.193397
	Marked	0.640778
	Marked	0.181056
	Marked	0.141796
	Marked	0.234026
	Marked	0.0501221
	Marked	0.465853
	Marked	0.669008
	Marked	0.598161
	Marked	0.0397035
	Marked	0.0359218
	Marked	0.902917
	Marked	0.138192
	Marked	0.238483
	Marked	0.251793
	Marked	0.610661
	Marked	0.201071
	Marked	0.0397358
	Marked	0
	Marked	0.492592
	Marked	0.272113
	Marked	0.352098
	Marked	0.171368
	Marked	0.372049
	Marked	0.392046
	Marked	0.0910754
	Marked	0.268773
	Marked	0.331191
	Marked	0.829177
	Marked	0.101442
	Marked	0.0725101
	Marked	0.159247
	Marked	0.472586
	Marked	0.583088
	Marked	0.674819
	Marked	0.0472844
	Marked	0.775376
	Marked	0.066834
	Marked	0.121137
	Marked	0.141049
	Marked	0.590006
	Marked	0.382571
	Marked	0.25514
	Marked	0.694315
	Marked	0.271785
	Marked	0.151336
	Marked	0.678655
	Marked	0.160275
	Marked	0.841535
	Marked	0.0876172
	Marked	0.121711
	Marked	0.0437044
	Marked	0.232569
	Marked	0.368707
	Marked	0.897601
	Marked	0.0921745
	Marked	0.521252
	Marked	0.821487
	Marked	0.516963
	Marked	0.462999
	Marked	0.235438
	Marked	0.0689949
	Marked	0.386034
	Marked	0.795023
	Marked	0.281091
	Marked	0.510096
	Marked	0.180071
	Marked	0.0205535
	Marked	0.16794
	Marked	0.0452104
	Marked	0.242243
	Marked	0.150153
	Marked	0.282913
	Marked	0.0796774
	Marked	0.228532
	Marked	0.319497
	Marked	0.142133
	Marked	0.301227
	Marked	0.156895
	Marked	0.13672
	Marked	0.764511
	Marked	0.623345
	Marked	0.162448
	Marked	0.0888303
	Marked	0.141174
	Marked	0.213864
	Marked	0.119299
	Marked	0.0811753
	Marked	0.628288
	Marked	0.3582
	Marked	0.425874
	Marked	0.496802
	Marked	0.0529051
	Marked	0.632678
	Marked	0.459749
	Marked	0.0534501
	Marked	0.2386
	Marked	0.312664
	Marked	0.450078
	Marked	0.793922
	Marked	0.0172413
	Marked	0.179387
	Marked	0.0947596
	Marked	0.762412
	Marked	0.745347
	Marked	0.0312552
	Marked	0.0825605
	Marked	0.236514
	Marked	0.271502
	Marked	0.897659
	Marked	0.387826
	Marked	0.252652
	Marked	0.293739
	Marked	0.296986
	Marked	0.0965787
	Marked	0.555404
	Marked	0.628683
	Marked	0.565217
	Marked	0.0954713
	Marked	0.835838
	Marked	0.0845318
	Marked	0.188161
	Marked	0.193714
	Marked	0.523685
	Marked	0.512291
	Marked	0.124912
	Marked	0.616261
	Marked	0.105735
	Marked	0.295056
	Marked	0.882927
	Marked	0.069664
	Marked	0.126073
	Marked	0.398655
	Marked	0.482278
	Marked	0.29388
	Marked	0.18528
	Marked	0.0611848
	Marked	0.730727
	Marked	0.113845
	Marked	0.648011
	Marked	0.808371
	Marked	0.257362
	Marked	0.00399375
	Marked	0.282903
	Marked	0.553232
	Marked	0.426436
	Marked	0.133677
	Marked	0.33366
	Marked	0.751317
	Marked	0.275011
	Marked	0.616671
	Marked	0.179144
	Marked	0.305316
	Marked	0.411083
	Marked	0.86285
	Marked	0.20295
	Marked	0.185515
	Marked	0.168449
	Marked	0.133984
	Marked	0.912378
	Marked	0.105387
	Marked	0.456861
	Marked	0.442186
	Marked	0.568634
	Marked	0.299552
	Marked	0.52517
	Marked	0.646159
	Marked	0.492709
	Marked	0.13447
	Marked	0.210542
	Marked	0.841538
	Marked	0.705702
	Marked	0.2765
	Marked	0.356559
	Marked	0.597469
	Marked	0.687036
	Marked	0.555149
	Marked	0.861488
	Marked	0.333059
	Marked	0.192356
	Marked	0.876014
	Marked	0.107789
	Marked	0.0512338
	Marked	0.739052
	Marked	0.783565
	Marked	0.743011
	Marked	0.168878
	Marked	0.754509
	Marked	0.186863
	Marked	0.18927
	Marked	0.107857
	Marked	0.137657
	Marked	0.240206
	Marked	0.166519
	Marked	0.316928
	Marked	0.232446
	Marked	0.0660214
	Marked	0.19542
	Marked	0.411204
	Marked	0.572811
	Marked	0.193656
	Marked	0.049429
	Marked	0.0840355
	Marked	0.586613
	Marked	0.239501
	Marked	0.743574
	Marked	0.190738
	Marked	0.262596
	Marked	0.0590276
	Marked	0.100987
	Marked	0.195427
	Marked	0.541667
	Marked	0.374297
	Marked	0.157565
	Marked	0.814029
	Marked	0.906061
	Marked	0.0952554
	Marked	0.138041
	Marked	0.338982
	Marked	0.755424
	Marked	0.339655
	Marked	0.847724
	Marked	0.052482
	Marked	0.633273
	Marked	0.204653
	Marked	0.213161
	Marked	0.00950404
	Marked	0.0322932
	Marked	0.113191
	Marked	0.217583
	Marked	0.176126
	Marked	0.433019
	Marked	0.530035
	Marked	0.479873
	Marked	0.0515263
	Marked	0.782409
	Marked	0.0738276
	Marked	0.838857
	Marked	0.143161
	Marked	0.841178
	Marked	0.613553
	Marked	0.920855
	Marked	0.180755
	Marked	0.478249
	Marked	0.435778
	Marked	0.102407
	Marked	0.156757
	Marked	0.249792
	Marked	0.229422
	Marked	0.567214
	Marked	0.0372942
	Marked	0.123253
	Marked	0.659233
	Marked	0.790836
	Marked	0.160111
	Marked	0.298457
	Marked	0.809537
	Marked	0.818998
	Marked	0.481632
	Marked	0.730971
	Marked	0.126164
	Marked	0.774939
	Marked	0.529602
	Marked	0.38763
	Marked	0.647603
	Marked	0.247943
	Marked	0.198163
	Marked	0.37273
	Marked	0.295057
	Marked	0.119535
	Marked	0.375058
	Marked	0.197247
	Marked	0.177703
	Marked	0.54832
	Marked	0.749993
	Marked	0.401842
	Marked	0.203807
	Marked	0.0826448
	Marked	0.739449
	Marked	0.497113
	Marked	0.447752
	Marked	0.571406
	Marked	0.847445
	Marked	0.387634
	Marked	0.163793
	Marked	0.864647
	Marked	0.0470277
	Marked	0.565834
	Marked	0.753486
	Marked	0.0333723
	Marked	0.649006
	Marked	0.927448
	Marked	0.363879
	Marked	0.367848
	Marked	0.0580405
	Marked	0.804767
	Marked	0.20167
	Marked	0.539204
	Marked	0.0479066
	Marked	0.157872
	Marked	0.177889
	Marked	0.827349
	Marked	0.943436
	Marked	0.0587311
	Marked	0.0277605
	Marked	0.262999
	Marked	0.893145
	Marked	0.312838
	Marked	0.204995
	Marked	0.142302
	Marked	0.727385
	Marked	0.482864
	Marked	0.849248
	Marked	0.123171
	Marked	0.147306
	Marked	0.217665
	Marked	0.825192
	Marked	0.537626
	Marked	0.196317
	Marked	0.60616
	Marked	0.0824116
	Marked	0.855504
	Marked	0.720276
	Marked	0.489271
	Marked	0.189133
	Marked	0.618811
	Marked	0.624968
	Marked	0.954292
	Marked	0.387
	Marked	0.635702
	Marked	0.259377
	Marked	0.425738
	Marked	0.71475
	Marked	0.395269
	Marked	0.175464
	Marked	0.66065
	Marked	0.12193
	Marked	0.179192
	Marked	0.701628
	Marked	0.0633612
	Marked	0.247884
	Marked	0.0978654
	Marked	0.423707
	Marked	0.11364
	Marked	0.0834991
	Marked	0.0906359
	Marked	0.463803
	Marked	0.588135
	Marked	0.277348
	Marked	0.200029
	Marked	0.117116
	Marked	0.316955
	Marked	0.22368
	Marked	0.323155
	Marked	0.142304
	Marked	0.128678
	Marked	0.410142
	Marked	0.216168
	Marked	0.643281
	Marked	0.297382
	Marked	0.0597887
	Marked	0.128263
	Marked	0.472863
	Marked	0.118843
	Marked	0.835292
	Marked	0.879022
	Marked	0.271692
	Marked	0.10397
	Marked	0.894757
	Marked	0.0488759
	Marked	0.127563
	Marked	0.826882
	Marked	0.396507
	Marked	0.227896
	Marked	0.408122
	Marked	0.128493
	Marked	0.105751
	Marked	0.145693
	Marked	0.146657
	Marked	0.859577
	Marked	0.453506
	Marked	0.137113
	Marked	0.26225
	Marked	0.477272
	Marked	0.0807428
	Marked	0.589989
	Marked	0.220576
	Marked	0.209959
	Marked	0.463865
	Marked	0.0857341
	Marked	0.141649
	Marked	0.0710766
	Marked	0.843021
	Marked	0.530053
	Marked	0.137314
	Marked	0.571573
	Marked	0.106432
	Marked	0.294607
	Marked	0.349164
	Marked	0.606602
	Marked	0.127266
	Marked	0.168667
	Marked	0.360891
	Marked	0.458316
	Marked	0.770199
	Marked	0.238045
	Marked	0.553521
	Marked	0.16043
	Marked	0.173858
	Marked	0.829061
	Marked	0.148616
	Marked	0.721349
	Marked	0.143414
	Marked	0.433849
	Marked	0.327821
	Marked	0.508044
	Marked	0.59399
	Marked	0.407803
	Marked	0.106996
	Marked	0.00935052
	Marked	0.431343
	Marked	0.214997
	Marked	0.954021
	Marked	0.124763
	Marked	0.235003
	Marked	0.642835
	Marked	0.409895
	Marked	0.586313
	Marked	0.0433636
	Marked	0.89164
	Marked	0.623662
	Marked	0.252617
	Marked	0.0971621
	Marked	0.850964
	Marked	0.130743
	Marked	0.164406
	Marked	0.152299
	Marked	0.718779
	Marked	0.139465
	Marked	0.472698
	Marked	0.338015
	Marked	0.131878
	Marked	0.122328
	Marked	0.105816
	Marked	0.181998
	Marked	0.682101
	Marked	0.0683221
	Marked	0.87285
	Marked	0.746588
	Marked	0.175548
	Marked	0.188931
	Marked	0.241708
	Marked	0.424432
	Marked	0.0154489
	Marked	0.0722771
	Marked	0.0673153
	Marked	0.524879
	Marked	0.563507
	Marked	0.817736
	Marked	0.058282
	Marked	0.70364
	Marked	0.0526821
	Marked	0.240198
	Marked	0.157841
	Marked	0.103288
	Marked	0.691141
	Marked	0.272637
	Marked	0.135032
	Marked	0.071792
	Marked	0.883861
	Marked	0.684094
	Marked	0.650138
	Marked	0.274998
	Marked	0.0942826
	Marked	0.892385
	Marked	0.109799
	Marked	0
	Marked	0
	Marked	0.448291
	Marked	0.997577
	Marked	0.634882
	Marked	0.189946
	Marked	0.83291
	Marked	0.263898
	Marked	0.894278
	Marked	0.364824
	Marked	0.154115
	Marked	0.608952
	Marked	0.558212
	Marked	0.635064
	Marked	0.641487
	Marked	0.795796
	Marked	0.141643
	Marked	0.0999751
	Marked	0.39476
	Marked	0.174972
	Marked	0.748982
	Marked	0.233504
	Marked	0.369178
	Marked	0.310854
	Marked	0.0862268
	Marked	0.209103
	Marked	0.0674032
	Marked	0.821313
	Marked	0.845057
	Marked	0.203107
	Marked	0.629386
	Marked	0.286776
	Marked	0.263333
	Marked	0.155725
	Marked	0.954703
	Marked	0.163737
	Marked	0.0983033
	Marked	0.929592
	Marked	0.150773
	Marked	0.855608
	Marked	0.214953
	Marked	0.137375
	Marked	0.108677
	Marked	0.116529
	Marked	0.554377
	Marked	0.807413
	Marked	0.412018
	Marked	0.485187
	Marked	0.191384
	Marked	0.826889
	Marked	0.154157
	Marked	0.855272
	Marked	0.700607
	Marked	0.635459
	Marked	0.103151
	Marked	0.229773
	Marked	0.153411
	Marked	0.565113
	Marked	0.187661
	Marked	0.67721
	Marked	0.272365
	Marked	0.156293
	Marked	0.0802293
	Marked	0.244149
	Marked	0.0652083
	Marked	0.158417
	Marked	0.166601
	Marked	0.0911274
	Marked	0.2785
	Marked	0.110273
	Marked	0.257712
	Marked	0.294476
	Marked	0.0852501
	Marked	0.244553
	Marked	0.216173
	Marked	0.501224
	Marked	0.937278
	Marked	0.664901
	Marked	0.391652
	Marked	0.163819
	Marked	0.156434
	Marked	0.872133
	Marked	0.305834
	Marked	0.0762807
	Marked	0.15946
	Marked	0.1621
	Marked	0.765069
	Marked	0.10765
	Marked	0.475907
	Marked	0.284217
	Marked	0.783874
	Marked	0.724253
	Marked	0.112867
	Marked	0.436276
	Marked	0.792179
	Marked	0.747503
	Marked	0.169824
	Marked	0.279774
	Marked	0.276138
	Marked	0.780644
	Marked	0.22294
	Marked	0.0800741
	Marked	0.176686
	Marked	0.795437
	Marked	0.177168
	Marked	0.427244
	Marked	0.742422
	Marked	0.332841
	Marked	0.468604
	Marked	0.230399
	Marked	0.162906
	Marked	0.0852269
	Marked	0.572288
	Marked	0.613768
	Marked	0.900131
	Marked	0.0431056
	Marked	0.146846
	Marked	0.0512235
	Marked	0.160372
	Marked	0.0927923
	Marked	0.225607
	Marked	0.470519
	Marked	0.281429
	Marked	0.291989
	Marked	0.959223
	Marked	0.0879294
	Marked	0.346608
	Marked	0.287228
	Marked	0.116574
	Marked	0.240687
	Marked	0.525152
	Marked	0.637617
	Marked	0.81539
	Marked	0.785636
	Marked	0.136063
	Marked	0.392343
	Marked	0.102433
	Marked	0.53097
	Marked	0.12938
	Marked	0.460652
	Marked	0.167866
	Marked	0.25462
	Marked	0.187056
	Marked	0.0615467
	Marked	0.639608
	Marked	0.519627
	Marked	0.854925
	Marked	0.460326
	Marked	0.0746455
	Marked	0.647252
	Marked	0.0597979
	Marked	0.11239
	Marked	0.0730499
	Marked	0.965649
	Marked	0.171864
	Marked	0.393443
	Marked	0.830168
	Marked	0.7146
	Marked	0.145123
	Marked	0.19464
	Marked	0.81107
	Marked	0.675497
	Marked	0.261633
	Marked	0.118947
	Marked	0.53327
	Marked	0.556651
	Marked	0.287175
	Marked	0.318973
	Marked	0.402632
	Marked	0.0929004
	Marked	0.792122
	Marked	0.207098
	Marked	0.0646549
	Marked	0.390598
	Marked	0.771555
	Marked	0.105734
	Marked	0.874407
	Marked	0.330598
	Marked	0.447234
	Marked	0.0495888
	Marked	0.33201
	Marked	0.769263
	Marked	0.371794
	Marked	0.109325
	Marked	0.178105
	Marked	0.146894
	Marked	0.154431
	Marked	0.137225
	Marked	0.438238
	Marked	0.489901
	Marked	0.0783075
	Marked	0.287828
	Marked	0.2699
	Marked	0.139915
	Marked	0
	Marked	0.175238
	Marked	0.430866
	Marked	0.530292
	Marked	0.0236935
	Marked	0.0924145
	Marked	0.244491
	Marked	0.65896
	Marked	0.864476
	Marked	0.159227
	Marked	0.789536
	Marked	0.0582935
	Marked	0.740924
	Marked	0.447853
	Marked	0.753431
	Marked	0.067598
	Marked	0.0597628
	Marked	0.576935
	Marked	0.534254
	Marked	0.326295
	Marked	0.767059
	Marked	0.106284
	Marked	0.52444
	Marked	0.626561
	Marked	0.238381
	Marked	0.0968688
	Marked	0.175439
	Marked	0.0946791
	Marked	0.88921
	Marked	0.670855
	Marked	0.128422
	Marked	0.308198
	Marked	0.749221
	Marked	0.603398
	Marked	0.718844
	Marked	0.281049
	Marked	0.191757
	Marked	0.258637
	Marked	0.0671235
	Marked	0.544255
	Marked	0.832318
	Marked	0.212563
	Marked	0.851263
	Marked	0.269882
	Marked	0.288465
	Marked	0.0667685
	Marked	0.453985
	Marked	0.672964
	Marked	0.489637
	Marked	0.0400852
	Marked	0.100405
	Marked	0.356477
	Marked	0.0956405
	Marked	0.87816
	Marked	0.180937
	Marked	0.140999
	Marked	0.177261
	Marked	0.390631
	Marked	0.196823
	Marked	0.672528
	Marked	0.618566
	Marked	0.761856
	Marked	0.187091
	Marked	0.692326
	Marked	0.497517
	Marked	0.306028
	Marked	0.237334
	Marked	0.342912
	Marked	0.36955
	Marked	0.331596
	Marked	0.0933069
	Marked	0.199541
	Marked	0.0800423
	Marked	0.159987
	Marked	0.327803
	Marked	0.163462
	Marked	0.928494
	Marked	0.773236
	Marked	0.713642
	Marked	0.130429
	Marked	0.570146
	Marked	0
	Marked	0.575295
	Marked	0.407973
	Marked	0.853372
	Marked	0.873167
	Marked	0.635278
	Marked	0.317916
	Marked	0.0817138
	Marked	0.609101
	Marked	0.540684
	Marked	0.654263
	Marked	0.318177
	Marked	0.0706621
	Marked	0.702776
	Marked	0.110116
	Marked	0.372702
	Marked	0.147182
	Marked	0.91325
	Marked	0.17217
	Marked	0.0728441
	Marked	0.723926
	Marked	0.681163
	Marked	0.153232
	Marked	0.523018
	Marked	0.0883752
	Marked	0.0288269
	Marked	0.623016
	Marked	0.0704306
	Marked	0.295313
	Marked	0.0869817
	Marked	0.335554
	Marked	0.722275
	Marked	0.146044
	Marked	0.596044
	Marked	0.118782
	Marked	0.414235
	Marked	0.204206
	Marked	0.191303
	Marked	0.0798314
	Marked	0.652349
	Marked	0.244441
	Marked	0.842998
	Marked	0.0715308
	Marked	0.104111
	Marked	0.326999
	Marked	0.632292
	Marked	0.276229
	Marked	0.440573
	Marked	0.254033
	Marked	0.0852482
	Marked	0.170525
	Marked	0.703816
	Marked	0.716956
	Marked	0.3794
	Marked	0.0343794
	Marked	0.405163

## Sheet: Suppl. Fig. 11
Supplementary Figure 11
	category	ELS	non-ELS	no_cCRE
	hidden	243	21	6
	marked	1135	10	1
	negatives	1233	157	115

## Sheet: Suppl. Fig. 12
Supplementary Figure 12
	category	evo_score
	hidden with cCREs	0.983956
	hidden with cCREs	0.969607
	hidden with cCREs	0.952688
	hidden with cCREs	0.950693
	hidden with cCREs	0.935631
	hidden with cCREs	0.929555
	hidden with cCREs	0.907318
	hidden with cCREs	0.892482
	hidden with cCREs	0.879022
	hidden with cCREs	0.878318
	hidden with cCREs	0.873278
	hidden with cCREs	0.872477
	hidden with cCREs	0.870194
	hidden with cCREs	0.86285
	hidden with cCREs	0.859793
	hidden with cCREs	0.859577
	hidden with cCREs	0.857894
	hidden with cCREs	0.856097
	hidden with cCREs	0.854925
	hidden with cCREs	0.847724
	hidden with cCREs	0.846836
	hidden with cCREs	0.844956
	hidden with cCREs	0.84424
	hidden with cCREs	0.843238
	hidden with cCREs	0.841535
	hidden with cCREs	0.835767
	hidden with cCREs	0.827349
	hidden with cCREs	0.812077
	hidden with cCREs	0.810782
	hidden with cCREs	0.808371
	hidden with cCREs	0.804767
	hidden with cCREs	0.802804
	hidden with cCREs	0.798633
	hidden with cCREs	0.790836
	hidden with cCREs	0.783565
	hidden with cCREs	0.782711
	hidden with cCREs	0.779478
	hidden with cCREs	0.772632
	hidden with cCREs	0.760744
	hidden with cCREs	0.751317
	hidden with cCREs	0.749993
	hidden with cCREs	0.744932
	hidden with cCREs	0.742861
	hidden with cCREs	0.740225
	hidden with cCREs	0.737666
	hidden with cCREs	0.736329
	hidden with cCREs	0.728468
	hidden with cCREs	0.723926
	hidden with cCREs	0.713642
	hidden with cCREs	0.70776
	hidden with cCREs	0.703816
	hidden with cCREs	0.703582
	hidden with cCREs	0.701888
	hidden with cCREs	0.698854
	hidden with cCREs	0.698338
	hidden with cCREs	0.696539
	hidden with cCREs	0.696151
	hidden with cCREs	0.695515
	hidden with cCREs	0.691639
	hidden with cCREs	0.691141
	hidden with cCREs	0.671955
	hidden with cCREs	0.663477
	hidden with cCREs	0.661107
	hidden with cCREs	0.65913
	hidden with cCREs	0.655369
	hidden with cCREs	0.654263
	hidden with cCREs	0.649025
	hidden with cCREs	0.642835
	hidden with cCREs	0.638071
	hidden with cCREs	0.637617
	hidden with cCREs	0.635952
	hidden with cCREs	0.635278
	hidden with cCREs	0.630239
	hidden with cCREs	0.62229
	hidden with cCREs	0.618811
	hidden with cCREs	0.616085
	hidden with cCREs	0.6146
	hidden with cCREs	0.614014
	hidden with cCREs	0.612255
	hidden with cCREs	0.604427
	hidden with cCREs	0.595274
	hidden with cCREs	0.586159
	hidden with cCREs	0.576699
	hidden with cCREs	0.572811
	hidden with cCREs	0.572029
	hidden with cCREs	0.570146
	hidden with cCREs	0.570086
	hidden with cCREs	0.567786
	hidden with cCREs	0.549104
	hidden with cCREs	0.544255
	hidden with cCREs	0.542837
	hidden with cCREs	0.537175
	hidden with cCREs	0.528487
	hidden with cCREs	0.523596
	hidden with cCREs	0.520769
	hidden with cCREs	0.519746
	hidden with cCREs	0.516022
	hidden with cCREs	0.509813
	hidden with cCREs	0.496802
	hidden with cCREs	0.482673
	hidden with cCREs	0.482278
	hidden with cCREs	0.478245
	hidden with cCREs	0.47238
	hidden with cCREs	0.472
	hidden with cCREs	0.467112
	hidden with cCREs	0.465729
	hidden with cCREs	0.460127
	hidden with cCREs	0.459737
	hidden with cCREs	0.459489
	hidden with cCREs	0.459043
	hidden with cCREs	0.447752
	hidden with cCREs	0.447234
	hidden with cCREs	0.442586
	hidden with cCREs	0.436997
	hidden with cCREs	0.433019
	hidden with cCREs	0.426553
	hidden with cCREs	0.425874
	hidden with cCREs	0.405163
	hidden with cCREs	0.404074
	hidden with cCREs	0.402916
	hidden with cCREs	0.398877
	hidden with cCREs	0.398655
	hidden with cCREs	0.395269
	hidden with cCREs	0.393443
	hidden with cCREs	0.390636
	hidden with cCREs	0.389132
	hidden with cCREs	0.37273
	hidden with cCREs	0.367693
	hidden with cCREs	0.364889
	hidden with cCREs	0.347509
	hidden with cCREs	0.342912
	hidden with cCREs	0.338015
	hidden with cCREs	0.3368
	hidden with cCREs	0.333791
	hidden with cCREs	0.33353
	hidden with cCREs	0.329438
	hidden with cCREs	0.327942
	hidden with cCREs	0.318341
	hidden with cCREs	0.318177
	hidden with cCREs	0.317681
	hidden with cCREs	0.316939
	hidden with cCREs	0.315815
	hidden with cCREs	0.312838
	hidden with cCREs	0.312049
	hidden with cCREs	0.311297
	hidden with cCREs	0.311009
	hidden with cCREs	0.306028
	hidden with cCREs	0.303991
	hidden with cCREs	0.303488
	hidden with cCREs	0.299552
	hidden with cCREs	0.297202
	hidden with cCREs	0.288465
	hidden with cCREs	0.280818
	hidden with cCREs	0.277348
	hidden with cCREs	0.272637
	hidden with cCREs	0.272596
	hidden with cCREs	0.269111
	hidden with cCREs	0.265136
	hidden with cCREs	0.262632
	hidden with cCREs	0.258043
	hidden with cCREs	0.255258
	hidden with cCREs	0.244881
	hidden with cCREs	0.244553
	hidden with cCREs	0.240547
	hidden with cCREs	0.237963
	hidden with cCREs	0.235771
	hidden with cCREs	0.234266
	hidden with cCREs	0.233218
	hidden with cCREs	0.233047
	hidden with cCREs	0.228532
	hidden with cCREs	0.22137
	hidden with cCREs	0.22105
	hidden with cCREs	0.216843
	hidden with cCREs	0.212557
	hidden with cCREs	0.210783
	hidden with cCREs	0.209103
	hidden with cCREs	0.20732
	hidden with cCREs	0.207098
	hidden with cCREs	0.203107
	hidden with cCREs	0.20295
	hidden with cCREs	0.201071
	hidden with cCREs	0.191303
	hidden with cCREs	0.18927
	hidden with cCREs	0.183183
	hidden with cCREs	0.182063
	hidden with cCREs	0.179938
	hidden with cCREs	0.179461
	hidden with cCREs	0.176592
	hidden with cCREs	0.176372
	hidden with cCREs	0.174023
	hidden with cCREs	0.171772
	hidden with cCREs	0.170933
	hidden with cCREs	0.168317
	hidden with cCREs	0.163819
	hidden with cCREs	0.162906
	hidden with cCREs	0.162388
	hidden with cCREs	0.158211
	hidden with cCREs	0.157925
	hidden with cCREs	0.156893
	hidden with cCREs	0.153023
	hidden with cCREs	0.151872
	hidden with cCREs	0.150773
	hidden with cCREs	0.150153
	hidden with cCREs	0.146503
	hidden with cCREs	0.142627
	hidden with cCREs	0.13772
	hidden with cCREs	0.134413
	hidden with cCREs	0.130377
	hidden with cCREs	0.127927
	hidden with cCREs	0.123265
	hidden with cCREs	0.122695
	hidden with cCREs	0.121159
	hidden with cCREs	0.121013
	hidden with cCREs	0.117758
	hidden with cCREs	0.116574
	hidden with cCREs	0.11324
	hidden with cCREs	0.111266
	hidden with cCREs	0.109289
	hidden with cCREs	0.10765
	hidden with cCREs	0.105334
	hidden with cCREs	0.104617
	hidden with cCREs	0.100909
	hidden with cCREs	0.0974779
	hidden with cCREs	0.094711
	hidden with cCREs	0.0932334
	hidden with cCREs	0.0921745
	hidden with cCREs	0.0918138
	hidden with cCREs	0.0910754
	hidden with cCREs	0.0882148
	hidden with cCREs	0.0879375
	hidden with cCREs	0.0874922
	hidden with cCREs	0.0858993
	hidden with cCREs	0.0845318
	hidden with cCREs	0.0845039
	hidden with cCREs	0.0843403
	hidden with cCREs	0.0826209
	hidden with cCREs	0.0814642
	hidden with cCREs	0.0794573
	hidden with cCREs	0.0789592
	hidden with cCREs	0.0786826
	hidden with cCREs	0.0783075
	hidden with cCREs	0.0773355
	hidden with cCREs	0.0755345
	hidden with cCREs	0.0747999
	hidden with cCREs	0.0730499
	hidden with cCREs	0.0646598
	hidden with cCREs	0.0644455
	hidden with cCREs	0.0597887
	hidden with cCREs	0.0583577
	hidden with cCREs	0.0574462
	hidden with cCREs	0.0542369
	hidden with cCREs	0.0541926
	hidden with cCREs	0.0512338
	hidden with cCREs	0.0496687
	hidden with cCREs	0.0437917
	hidden with cCREs	0.0432488
	hidden with cCREs	0.0372942
	hidden with cCREs	0.0359218
	hidden with cCREs	0.0328889
	hidden with cCREs	0.0303965
	hidden with cCREs	0.0100358
	hidden with cCREs	0.00950404
	hidden with cCREs	0
	hidden with cCREs	0
	hidden without cCREs	0.762095
	hidden without cCREs	0.613223
	hidden without cCREs	0.405564
	hidden without cCREs	0.238483
	hidden without cCREs	0.11009
	hidden without cCREs	0.108501
	random genomic background	0.110891
	random genomic background	0.0553789
	random genomic background	0.0772001
	random genomic background	0.14115
	random genomic background	0.108664
	random genomic background	0.0614116
	random genomic background	0
	random genomic background	0.0394437
	random genomic background	0.11359
	random genomic background	0
	random genomic background	0.143615
	random genomic background	0.0421521
	random genomic background	0
	random genomic background	0
	random genomic background	0.0366326
	random genomic background	0.388954
	random genomic background	0.0872959
	random genomic background	0.118346
	random genomic background	0.0836779
	random genomic background	0.0810326
	random genomic background	0.0889051
	random genomic background	0
	random genomic background	0.0876131
	random genomic background	0.0760374
	random genomic background	0.0555207
	random genomic background	0.150434
	random genomic background	0.141618
	random genomic background	0.116469
	random genomic background	0.221338
	random genomic background	0.254642
	random genomic background	0.103251
	random genomic background	0.22374
	random genomic background	0.07382
	random genomic background	0.0390194
	random genomic background	0.112233
	random genomic background	0.142321
	random genomic background	0.0742437
	random genomic background	0.209046
	random genomic background	0.0951942
	random genomic background	0
	random genomic background	0.166826
	random genomic background	0.234028
	random genomic background	0.08325
	random genomic background	0.218414
	random genomic background	0.0374578
	random genomic background	0.166365
	random genomic background	0.139818
	random genomic background	0.0799379
	random genomic background	0
	random genomic background	0.141085
	random genomic background	0.192639
	random genomic background	0.151619
	random genomic background	0.113932
	random genomic background	0.101129
	random genomic background	0.152072
	random genomic background	0
	random genomic background	0
	random genomic background	0.11165
	random genomic background	0.172587
	random genomic background	0.167956
	random genomic background	0.0730911
	random genomic background	0.111219
	random genomic background	0.120494
	random genomic background	0
	random genomic background	0.0832495
	random genomic background	0
	random genomic background	0.119642
	random genomic background	0.147033
	random genomic background	0.235
	random genomic background	0.0709135
	random genomic background	0.0586858
	random genomic background	0
	random genomic background	0.113342
	random genomic background	0.313685
	random genomic background	0
	random genomic background	0
	random genomic background	0.0504695
	random genomic background	0.239675
	random genomic background	0.195034
	random genomic background	0
	random genomic background	0
	random genomic background	0.0843888
	random genomic background	0.16686
	random genomic background	0.0990926
	random genomic background	0.299303
	random genomic background	0.176882
	random genomic background	0.0638495
	random genomic background	0.247236
	random genomic background	0.188565
	random genomic background	0.0944174
	random genomic background	0.122079
	random genomic background	0.168655
	random genomic background	0
	random genomic background	0.100891
	random genomic background	0.0621025
	random genomic background	0.0801968
	random genomic background	0.10768
	random genomic background	0.18612
	random genomic background	0.0986016
	random genomic background	0.194613
	random genomic background	0.236794
	random genomic background	0.175129
	random genomic background	0
	random genomic background	0
	random genomic background	0.215277
	random genomic background	0.156549
	random genomic background	0
	random genomic background	0
	random genomic background	0.39544
	random genomic background	0.20652
	random genomic background	0.197577
	random genomic background	0.216007
	random genomic background	0.14818
	random genomic background	0.0161655
	random genomic background	0.0507621
	random genomic background	0.221764
	random genomic background	0.382624
	random genomic background	0.137113
	random genomic background	0.0363354
	random genomic background	0.0836495
	random genomic background	0
	random genomic background	0.118402
	random genomic background	0.136465
	random genomic background	0.0313168
	random genomic background	0.350202
	random genomic background	0.0648587
	random genomic background	0.100292
	random genomic background	0.334241
	random genomic background	0.0440142
	random genomic background	0
	random genomic background	0.151386
	random genomic background	0.0972405
	random genomic background	0.107582
	random genomic background	0.125822
	random genomic background	0.124447
	random genomic background	0.104239
	random genomic background	0
	random genomic background	0.2644
	random genomic background	0.143539
	random genomic background	0.152033
	random genomic background	0.459514
	random genomic background	0.17951
	random genomic background	0.164372
	random genomic background	0.0705036
	random genomic background	0
	random genomic background	0.0387251
	random genomic background	0.124685
	random genomic background	0
	random genomic background	0.0288205
	random genomic background	0.0886995
	random genomic background	0.093986
	random genomic background	0.175953
	random genomic background	0.134303
	random genomic background	0.243444
	random genomic background	0.613641
	random genomic background	0.0886854
	random genomic background	0.0005
	random genomic background	0.222242
	random genomic background	0.281658
	random genomic background	0.0898095
	random genomic background	0.150932
	random genomic background	0.0293626
	random genomic background	0
	random genomic background	0
	random genomic background	0.161098
	random genomic background	0.189548
	random genomic background	0.115545
	random genomic background	0.0786011
	random genomic background	0.122452
	random genomic background	0.163481
	random genomic background	0.201939
	random genomic background	0.112617
	random genomic background	0.109926
	random genomic background	0
	random genomic background	0
	random genomic background	0.29078
	random genomic background	0.110436
	random genomic background	0
	random genomic background	0
	random genomic background	0.0685973
	random genomic background	0.0245421
	random genomic background	0.0279474
	random genomic background	0
	random genomic background	0.126807
	random genomic background	0.0812574
	random genomic background	0.0903147
	random genomic background	0.362954
	random genomic background	0.0735195
	random genomic background	0.16339
	random genomic background	0.136323
	random genomic background	0.083719
	random genomic background	0
	random genomic background	0
	random genomic background	0.050594
	random genomic background	0.186583
	random genomic background	0
	random genomic background	0.0543768
	random genomic background	0.123182
	random genomic background	0
	random genomic background	0.0185684
	random genomic background	0.114577
	random genomic background	0.168241
	random genomic background	0.178418
	random genomic background	0.599823
	random genomic background	0.229246
	random genomic background	0.429616
	random genomic background	0.116417
	random genomic background	0
	random genomic background	0.0823319
	random genomic background	0
	random genomic background	0.046799
	random genomic background	0.123542
	random genomic background	0.0537087
	random genomic background	0.1551
	random genomic background	0.162749
	random genomic background	0.0496561
	random genomic background	0
	random genomic background	0
	random genomic background	0
	random genomic background	0.0436777
